# Supplementary material for: Pyroptosis-Related lncRNAs for Predicting the Prognosis and Identifying Immune Microenvironment Infiltration in Breast Cancer Lung Metastasis
Source: Front Cell Dev Biol. 2022 Mar 4;10:821727. doi: 10.3389/fcell.2022.821727 (PMC8931340; doi:10.3389/fcell.2022.821727)
Supplement: Supplementary file 2 [file Table2.xlsx]

## Sheet: Sheet1
gene_name1	gene_name2	cor_r	pvalue
AIM2	CASP1	0.655605	6.53625e-134
AIM2	CASP3	0.168944	2.25744e-08
AIM2	CASP4	0.520748	3.04005e-76
AIM2	GSDME	0.197366	5.78761e-11
AIM2	GSDMA	0.307337	4.21541e-25
AIM2	GSDMB	0.144999	1.67282e-06
AIM2	GSDMC	0.396514	4.67294e-42
AIM2	GSDMD	0.0672611	0.0269376
AIM2	IL18	0.528393	7.60919e-79
AIM2	IL1B	0.38066	1.23243e-38
AIM2	NAIP	0.179828	2.56889e-09
AIM2	NLRC4	0.545349	7.37898e-85
AIM2	NLRP1	0.419129	2.8564e-47
AIM2	NLRP3	0.44082	1.16538e-52
AIM2	NLRP9	0.0707915	0.019868
APIP	CASP3	0.301609	3.42435e-24
APIP	DHX9	0.482618	3.26773e-64
APIP	FOXO3	0.210442	2.69677e-12
APIP	GSDMB	-0.0773989	0.010871
APIP	GSDMC	-0.113661	0.000179265
APIP	GSDMD	0.0658547	0.030307
APIP	IL1B	0.103738	0.000631764
APIP	NAIP	0.174278	7.91494e-09
APIP	NLRC4	0.0836646	0.00589272
APIP	NLRP9	0.0971286	0.00138002
CASP1	CASP3	0.173854	8.6139e-09
CASP1	CASP4	0.783042	5.76973e-225
CASP1	GSDME	0.327023	2.19638e-28
CASP1	DHX9	0.0791639	0.00918535
CASP1	FOXO3	0.101778	0.000800281
CASP1	GSDMA	0.274363	3.87976e-20
CASP1	GSDMC	0.349088	2.30757e-32
CASP1	GSDMD	0.139721	3.9637e-06
CASP1	IL18	0.637958	1.07954e-124
CASP1	IL1B	0.489913	2.13132e-66
CASP1	NAIP	0.230685	1.55189e-14
CASP1	NLRC4	0.57054	1.87472e-94
CASP1	NLRP1	0.424898	1.14964e-48
CASP1	NLRP3	0.582961	1.69025e-99
CASP1	PYCARD	0.299019	8.69403e-24
CASP3	CASP4	0.210431	2.70383e-12
CASP3	GSDME	0.208458	4.35179e-12
CASP3	DHX9	0.622331	5.08174e-117
CASP3	FOXO3	0.355047	1.70864e-33
CASP3	GSDMA	0.12309	4.9142e-05
CASP3	GSDMB	0.0645975	0.0336185
CASP3	GSDMC	0.0903853	0.00292255
CASP3	IL18	0.116201	0.000127699
CASP3	IL1B	0.160949	1.02151e-07
CASP3	NAIP	0.207668	5.25783e-12
CASP3	NLRC4	0.264379	9.21908e-19
CASP3	NLRP3	0.111812	0.000228487
CASP4	GSDME	0.327874	1.56429e-28
CASP4	FOXO3	0.153857	3.66883e-07
CASP4	GSDMA	0.258083	6.35045e-18
CASP4	GSDMC	0.262334	1.73515e-18
CASP4	GSDMD	0.0682869	0.0246886
CASP4	IL18	0.570765	1.52537e-94
CASP4	IL1B	0.38819	3.08417e-40
CASP4	NAIP	0.218652	3.538e-13
CASP4	NLRC4	0.472171	3.57529e-61
CASP4	NLRP1	0.412194	1.25176e-45
CASP4	NLRP3	0.509741	1.29914e-72
CASP4	PYCARD	0.273855	4.57332e-20
GSDME	DHX9	0.18842	4.19138e-10
GSDME	FOXO3	0.20443	1.133e-11
GSDME	GSDMA	0.206937	6.26043e-12
GSDME	GSDMB	-0.0746221	0.0140811
GSDME	GSDMC	0.14375	2.0576e-06
GSDME	GSDMD	-0.10159	0.000818476
GSDME	IL18	0.289344	2.59809e-22
GSDME	IL1B	0.366494	9.81975e-36
GSDME	NAIP	0.240645	1.01704e-15
GSDME	NLRC4	0.490014	1.98542e-66
GSDME	NLRP1	0.418549	3.93078e-47
GSDME	NLRP3	0.478009	7.38126e-63
GSDME	NLRP9	0.0867875	0.00427853
DHX9	FOXO3	0.518665	1.51471e-75
DHX9	IL1B	0.166131	3.87173e-08
DHX9	NAIP	0.303113	1.98425e-24
DHX9	NLRC4	0.211421	2.12586e-12
DHX9	NLRP3	0.12175	5.94129e-05
DHX9	PYCARD	-0.113421	0.00018505
FOXO3	GSDMD	-0.209633	3.27944e-12
FOXO3	NAIP	0.270237	1.45991e-19
FOXO3	NLRC4	0.139069	4.39993e-06
FOXO3	NLRP1	0.1095	0.000307883
FOXO3	NLRP3	0.163302	6.60088e-08
FOXO3	NLRP9	0.094687	0.0018207
FOXO3	PYCARD	-0.0876335	0.00391643
GSDMA	GSDMB	0.186075	6.93485e-10
GSDMA	GSDMC	0.152241	4.8701e-07
GSDMA	IL18	0.301419	3.66783e-24
GSDMA	IL1B	0.162074	8.29656e-08
GSDMA	NAIP	0.134054	9.66927e-06
GSDMA	NLRC4	0.350481	1.262e-32
GSDMA	NLRP1	0.239569	1.37336e-15
GSDMA	NLRP3	0.303488	1.73143e-24
GSDMB	GSDMC	0.152676	4.51403e-07
GSDMB	IL1B	-0.0930511	0.00218462
GSDMB	NLRP1	0.141823	2.82176e-06
GSDMB	NLRP9	0.114987	0.000150315
GSDMC	GSDMD	-0.129396	1.96047e-05
GSDMC	IL18	0.233682	6.925e-15
GSDMC	IL1B	0.214337	1.03962e-12
GSDMC	NLRC4	0.156635	2.23855e-07
GSDMC	NLRP9	0.114086	0.000169454
GSDMC	PYCARD	-0.0993873	0.00106205
GSDMD	NAIP	-0.0621707	0.04089
GSDMD	NLRP1	0.138709	4.66026e-06
GSDMD	NLRP3	0.0967485	0.00144144
GSDMD	NLRP9	-0.0664159	0.0289213
GSDMD	PYCARD	0.443533	2.3141e-53
IL18	IL1B	0.395369	8.37541e-42
IL18	NAIP	0.240561	1.04127e-15
IL18	NLRC4	0.505079	4.09351e-71
IL18	NLRP1	0.367972	4.9675e-36
IL18	NLRP3	0.470137	1.35871e-60
IL18	PYCARD	0.294166	4.85689e-23
IL1B	NAIP	0.311552	8.76123e-26
IL1B	NLRC4	0.494446	8.78131e-68
IL1B	NLRP1	0.250742	5.6447e-17
IL1B	NLRP3	0.555192	1.64557e-88
IL1B	PYCARD	0.093838	0.00200199
NAIP	NLRC4	0.431863	2.18575e-50
NAIP	NLRP1	0.290724	1.61294e-22
NAIP	NLRP3	0.434262	5.46283e-51
NLRC4	NLRP1	0.437918	6.46192e-52
NLRC4	NLRP3	0.672262	3.3573e-143
NLRC4	NLRP9	0.0697101	0.0218384
NLRP1	NLRP3	0.621795	9.151e-117
NLRP1	NLRP9	0.108292	0.000359022
NLRP1	PYCARD	0.0839543	0.00572272
NLRP3	PYCARD	0.155183	2.90115e-07
NLRP9	PYCARD	-0.0620778	0.0411931
