# Supplementary material for: Pyroptosis-Related lncRNAs for Predicting the Prognosis and Identifying Immune Microenvironment Infiltration in Breast Cancer Lung Metastasis
Source: Front Cell Dev Biol. 2022 Mar 4;10:821727. doi: 10.3389/fcell.2022.821727 (PMC8931340; doi:10.3389/fcell.2022.821727)
Supplement: Supplementary file 3 [file DataSheet4.CSV]

Accession	Title	Sample Type	Taxonomy	Channels	Platform	Series	Supplementary Types	Supplementary Links	SRA Accession	Contact	Release Date
GSM2528079	F1	SRA	Homo sapiens	1	GPL11154	GSE81540;GSE96058				Lao H Saal	Mar 12, 2018
GSM2528080	F2	SRA	Homo sapiens	1	GPL11154	GSE81540;GSE96058				Lao H Saal	Mar 12, 2018
GSM2528081	F3	SRA	Homo sapiens	1	GPL11154	GSE81540;GSE96058				Lao H Saal	Mar 12, 2018
GSM2528082	F4	SRA	Homo sapiens	1	GPL11154	GSE81540;GSE96058				Lao H Saal	Mar 12, 2018
GSM2528083	F5	SRA	Homo sapiens	1	GPL11154	GSE81540;GSE96058				Lao H Saal	Mar 12, 2018
GSM2528084	F6	SRA	Homo sapiens	1	GPL11154	GSE81540;GSE96058				Lao H Saal	Mar 12, 2018
GSM2528085	F7	SRA	Homo sapiens	1	GPL18573	GSE81540;GSE96058				Lao H Saal	Mar 12, 2018
GSM2528086	F8	SRA	Homo sapiens	1	GPL18573	GSE81540;GSE96058				Lao H Saal	Mar 12, 2018
GSM2528087	F9	SRA	Homo sapiens	1	GPL11154	GSE81540;GSE96058				Lao H Saal	Mar 12, 2018
GSM2528088	F10	SRA	Homo sapiens	1	GPL11154	GSE81540;GSE96058				Lao H Saal	Mar 12, 2018
GSM2528089	F11	SRA	Homo sapiens	1	GPL11154	GSE81540;GSE96058				Lao H Saal	Mar 12, 2018
GSM2528090	F12	SRA	Homo sapiens	1	GPL11154	GSE81540;GSE96058				Lao H Saal	Mar 12, 2018
GSM2528091	F13	SRA	Homo sapiens	1	GPL11154	GSE81540;GSE96058				Lao H Saal	Mar 12, 2018
GSM2528092	F14	SRA	Homo sapiens	1	GPL11154	GSE81540;GSE96058				Lao H Saal	Mar 12, 2018
GSM2528093	F15	SRA	Homo sapiens	1	GPL11154	GSE81540;GSE96058				Lao H Saal	Mar 12, 2018
GSM2528094	F16	SRA	Homo sapiens	1	GPL11154	GSE81540;GSE96058				Lao H Saal	Mar 12, 2018
GSM2528095	F17	SRA	Homo sapiens	1	GPL11154	GSE81540;GSE96058				Lao H Saal	Mar 12, 2018
GSM2528096	F18	SRA	Homo sapiens	1	GPL11154	GSE81540;GSE96058				Lao H Saal	Mar 12, 2018
GSM2528097	F19	SRA	Homo sapiens	1	GPL11154	GSE81540;GSE96058				Lao H Saal	Mar 12, 2018
GSM2528098	F20	SRA	Homo sapiens	1	GPL11154	GSE81540;GSE96058				Lao H Saal	Mar 12, 2018
GSM2528099	F21	SRA	Homo sapiens	1	GPL11154	GSE81540;GSE96058				Lao H Saal	Mar 12, 2018
GSM2528100	F22	SRA	Homo sapiens	1	GPL11154	GSE81540;GSE96058				Lao H Saal	Mar 12, 2018
GSM2528101	F23	SRA	Homo sapiens	1	GPL11154	GSE81540;GSE96058				Lao H Saal	Mar 12, 2018
GSM2528102	F24	SRA	Homo sapiens	1	GPL11154	GSE81540;GSE96058				Lao H Saal	Mar 12, 2018
GSM2528103	F25	SRA	Homo sapiens	1	GPL11154	GSE81540;GSE96058				Lao H Saal	Mar 12, 2018
GSM2528104	F26	SRA	Homo sapiens	1	GPL11154	GSE81540;GSE96058				Lao H Saal	Mar 12, 2018
GSM2528105	F27	SRA	Homo sapiens	1	GPL11154	GSE81540;GSE96058				Lao H Saal	Mar 12, 2018
GSM2528106	F28	SRA	Homo sapiens	1	GPL11154	GSE81540;GSE96058				Lao H Saal	Mar 12, 2018
GSM2528107	F29	SRA	Homo sapiens	1	GPL11154	GSE81540;GSE96058				Lao H Saal	Mar 12, 2018
GSM2528108	F30	SRA	Homo sapiens	1	GPL11154	GSE81540;GSE96058				Lao H Saal	Mar 12, 2018
GSM2528109	F31	SRA	Homo sapiens	1	GPL11154	GSE81540;GSE96058				Lao H Saal	Mar 12, 2018
GSM2528110	F32	SRA	Homo sapiens	1	GPL11154	GSE81540;GSE96058				Lao H Saal	Mar 12, 2018
GSM2528111	F33	SRA	Homo sapiens	1	GPL11154	GSE81540;GSE96058				Lao H Saal	Mar 12, 2018
GSM2528112	F34	SRA	Homo sapiens	1	GPL11154	GSE81540;GSE96058				Lao H Saal	Mar 12, 2018
GSM2528113	F35	SRA	Homo sapiens	1	GPL11154	GSE81540;GSE96058				Lao H Saal	Mar 12, 2018
GSM2528114	F36	SRA	Homo sapiens	1	GPL11154	GSE81540;GSE96058				Lao H Saal	Mar 12, 2018
GSM2528115	F37	SRA	Homo sapiens	1	GPL11154	GSE81540;GSE96058				Lao H Saal	Mar 12, 2018
GSM2528116	F38	SRA	Homo sapiens	1	GPL11154	GSE81540;GSE96058				Lao H Saal	Mar 12, 2018
GSM2528117	F39	SRA	Homo sapiens	1	GPL11154	GSE81540;GSE96058				Lao H Saal	Mar 12, 2018
GSM2528118	F40	SRA	Homo sapiens	1	GPL11154	GSE81540;GSE96058				Lao H Saal	Mar 12, 2018
GSM2528119	F41	SRA	Homo sapiens	1	GPL11154	GSE81540;GSE96058				Lao H Saal	Mar 12, 2018
GSM2528120	F42	SRA	Homo sapiens	1	GPL11154	GSE81540;GSE96058				Lao H Saal	Mar 12, 2018
GSM2528121	F43	SRA	Homo sapiens	1	GPL11154	GSE81540;GSE96058				Lao H Saal	Mar 12, 2018
GSM2528122	F44	SRA	Homo sapiens	1	GPL11154	GSE81540;GSE96058				Lao H Saal	Mar 12, 2018
GSM2528123	F45	SRA	Homo sapiens	1	GPL11154	GSE81540;GSE96058				Lao H Saal	Mar 12, 2018
GSM2528124	F46	SRA	Homo sapiens	1	GPL11154	GSE81540;GSE96058				Lao H Saal	Mar 12, 2018
GSM2528125	F47	SRA	Homo sapiens	1	GPL11154	GSE81540;GSE96058				Lao H Saal	Mar 12, 2018
GSM2528126	F48	SRA	Homo sapiens	1	GPL11154	GSE81540;GSE96058				Lao H Saal	Mar 12, 2018
GSM2528127	F49	SRA	Homo sapiens	1	GPL11154	GSE81540;GSE96058				Lao H Saal	Mar 12, 2018
GSM2528128	F50	SRA	Homo sapiens	1	GPL11154	GSE81540;GSE96058				Lao H Saal	Mar 12, 2018
GSM2528129	F51	SRA	Homo sapiens	1	GPL11154	GSE81540;GSE96058				Lao H Saal	Mar 12, 2018
GSM2528130	F52	SRA	Homo sapiens	1	GPL11154	GSE81540;GSE96058				Lao H Saal	Mar 12, 2018
GSM2528131	F53	SRA	Homo sapiens	1	GPL11154	GSE81540;GSE96058				Lao H Saal	Mar 12, 2018
GSM2528132	F54	SRA	Homo sapiens	1	GPL11154	GSE81540;GSE96058				Lao H Saal	Mar 12, 2018
GSM2528133	F55	SRA	Homo sapiens	1	GPL11154	GSE81540;GSE96058				Lao H Saal	Mar 12, 2018
GSM2528134	F56	SRA	Homo sapiens	1	GPL11154	GSE81540;GSE96058				Lao H Saal	Mar 12, 2018
GSM2528135	F57	SRA	Homo sapiens	1	GPL11154	GSE81540;GSE96058				Lao H Saal	Mar 12, 2018
GSM2528136	F58	SRA	Homo sapiens	1	GPL11154	GSE81540;GSE96058				Lao H Saal	Mar 12, 2018
GSM2528137	F59	SRA	Homo sapiens	1	GPL11154	GSE81540;GSE96058				Lao H Saal	Mar 12, 2018
GSM2528138	F60	SRA	Homo sapiens	1	GPL11154	GSE81540;GSE96058				Lao H Saal	Mar 12, 2018
GSM2528139	F61	SRA	Homo sapiens	1	GPL11154	GSE81540;GSE96058				Lao H Saal	Mar 12, 2018
GSM2528140	F62	SRA	Homo sapiens	1	GPL11154	GSE81540;GSE96058				Lao H Saal	Mar 12, 2018
GSM2528141	F63	SRA	Homo sapiens	1	GPL11154	GSE81540;GSE96058				Lao H Saal	Mar 12, 2018
GSM2528142	F64	SRA	Homo sapiens	1	GPL11154	GSE81540;GSE96058				Lao H Saal	Mar 12, 2018
GSM2528143	F65	SRA	Homo sapiens	1	GPL11154	GSE81540;GSE96058				Lao H Saal	Mar 12, 2018
GSM2528144	F66	SRA	Homo sapiens	1	GPL11154	GSE81540;GSE96058				Lao H Saal	Mar 12, 2018
GSM2528145	F67	SRA	Homo sapiens	1	GPL11154	GSE81540;GSE96058				Lao H Saal	Mar 12, 2018
GSM2528146	F68	SRA	Homo sapiens	1	GPL11154	GSE81540;GSE96058				Lao H Saal	Mar 12, 2018
GSM2528147	F69	SRA	Homo sapiens	1	GPL11154	GSE81540;GSE96058				Lao H Saal	Mar 12, 2018
GSM2528148	F70	SRA	Homo sapiens	1	GPL11154	GSE81540;GSE96058				Lao H Saal	Mar 12, 2018
GSM2528149	F71	SRA	Homo sapiens	1	GPL11154	GSE81540;GSE96058				Lao H Saal	Mar 12, 2018
GSM2528150	F72	SRA	Homo sapiens	1	GPL11154	GSE81540;GSE96058				Lao H Saal	Mar 12, 2018
GSM2528151	F73	SRA	Homo sapiens	1	GPL11154	GSE81540;GSE96058				Lao H Saal	Mar 12, 2018
GSM2528152	F74	SRA	Homo sapiens	1	GPL11154	GSE81540;GSE96058				Lao H Saal	Mar 12, 2018
GSM2528153	F75	SRA	Homo sapiens	1	GPL11154	GSE81540;GSE96058				Lao H Saal	Mar 12, 2018
GSM2528154	F76	SRA	Homo sapiens	1	GPL11154	GSE81540;GSE96058				Lao H Saal	Mar 12, 2018
GSM2528155	F77	SRA	Homo sapiens	1	GPL11154	GSE81540;GSE96058				Lao H Saal	Mar 12, 2018
GSM2528156	F78	SRA	Homo sapiens	1	GPL11154	GSE81540;GSE96058				Lao H Saal	Mar 12, 2018
GSM2528157	F79	SRA	Homo sapiens	1	GPL11154	GSE81540;GSE96058				Lao H Saal	Mar 12, 2018
GSM2528158	F80	SRA	Homo sapiens	1	GPL11154	GSE81540;GSE96058				Lao H Saal	Mar 12, 2018
GSM2528159	F81	SRA	Homo sapiens	1	GPL11154	GSE81540;GSE96058				Lao H Saal	Mar 12, 2018
GSM2528160	F82	SRA	Homo sapiens	1	GPL11154	GSE81540;GSE96058				Lao H Saal	Mar 12, 2018
GSM2528161	F83	SRA	Homo sapiens	1	GPL11154	GSE81540;GSE96058				Lao H Saal	Mar 12, 2018
GSM2528162	F84	SRA	Homo sapiens	1	GPL11154	GSE81540;GSE96058				Lao H Saal	Mar 12, 2018
GSM2528163	F85	SRA	Homo sapiens	1	GPL11154	GSE81540;GSE96058				Lao H Saal	Mar 12, 2018
GSM2528164	F86	SRA	Homo sapiens	1	GPL11154	GSE81540;GSE96058				Lao H Saal	Mar 12, 2018
GSM2528165	F87	SRA	Homo sapiens	1	GPL11154	GSE81540;GSE96058				Lao H Saal	Mar 12, 2018
GSM2528166	F88	SRA	Homo sapiens	1	GPL11154	GSE81540;GSE96058				Lao H Saal	Mar 12, 2018
GSM2528167	F89	SRA	Homo sapiens	1	GPL11154	GSE81540;GSE96058				Lao H Saal	Mar 12, 2018
GSM2528168	F90	SRA	Homo sapiens	1	GPL11154	GSE81540;GSE96058				Lao H Saal	Mar 12, 2018
GSM2528169	F91	SRA	Homo sapiens	1	GPL11154	GSE81540;GSE96058				Lao H Saal	Mar 12, 2018
GSM2528170	F92	SRA	Homo sapiens	1	GPL11154	GSE81540;GSE96058				Lao H Saal	Mar 12, 2018
GSM2528171	F93	SRA	Homo sapiens	1	GPL11154	GSE81540;GSE96058				Lao H Saal	Mar 12, 2018
GSM2528172	F94	SRA	Homo sapiens	1	GPL11154	GSE81540;GSE96058				Lao H Saal	Mar 12, 2018
GSM2528173	F95	SRA	Homo sapiens	1	GPL11154	GSE81540;GSE96058				Lao H Saal	Mar 12, 2018
GSM2528174	F96	SRA	Homo sapiens	1	GPL11154	GSE81540;GSE96058				Lao H Saal	Mar 12, 2018
GSM2528175	F97	SRA	Homo sapiens	1	GPL11154	GSE81540;GSE96058				Lao H Saal	Mar 12, 2018
GSM2528176	F98	SRA	Homo sapiens	1	GPL11154	GSE81540;GSE96058				Lao H Saal	Mar 12, 2018
GSM2528177	F99	SRA	Homo sapiens	1	GPL11154	GSE81540;GSE96058				Lao H Saal	Mar 12, 2018
GSM2528178	F100	SRA	Homo sapiens	1	GPL11154	GSE81540;GSE96058				Lao H Saal	Mar 12, 2018
GSM2528179	F101	SRA	Homo sapiens	1	GPL11154	GSE81540;GSE96058				Lao H Saal	Mar 12, 2018
GSM2528180	F102	SRA	Homo sapiens	1	GPL11154	GSE81540;GSE96058				Lao H Saal	Mar 12, 2018
GSM2528181	F103	SRA	Homo sapiens	1	GPL11154	GSE81540;GSE96058				Lao H Saal	Mar 12, 2018
GSM2528182	F104	SRA	Homo sapiens	1	GPL11154	GSE81540;GSE96058				Lao H Saal	Mar 12, 2018
GSM2528183	F105	SRA	Homo sapiens	1	GPL11154	GSE81540;GSE96058				Lao H Saal	Mar 12, 2018
GSM2528184	F106	SRA	Homo sapiens	1	GPL11154	GSE81540;GSE96058				Lao H Saal	Mar 12, 2018
GSM2528185	F107	SRA	Homo sapiens	1	GPL11154	GSE81540;GSE96058				Lao H Saal	Mar 12, 2018
GSM2528186	F108	SRA	Homo sapiens	1	GPL11154	GSE81540;GSE96058				Lao H Saal	Mar 12, 2018
GSM2528187	F109	SRA	Homo sapiens	1	GPL11154	GSE81540;GSE96058				Lao H Saal	Mar 12, 2018
GSM2528188	F110	SRA	Homo sapiens	1	GPL11154	GSE81540;GSE96058				Lao H Saal	Mar 12, 2018
GSM2528189	F111	SRA	Homo sapiens	1	GPL11154	GSE81540;GSE96058				Lao H Saal	Mar 12, 2018
GSM2528190	F112	SRA	Homo sapiens	1	GPL11154	GSE81540;GSE96058				Lao H Saal	Mar 12, 2018
GSM2528191	F113	SRA	Homo sapiens	1	GPL11154	GSE81540;GSE96058				Lao H Saal	Mar 12, 2018
GSM2528192	F114	SRA	Homo sapiens	1	GPL11154	GSE81540;GSE96058				Lao H Saal	Mar 12, 2018
GSM2528193	F115	SRA	Homo sapiens	1	GPL11154	GSE81540;GSE96058				Lao H Saal	Mar 12, 2018
GSM2528194	F116	SRA	Homo sapiens	1	GPL11154	GSE81540;GSE96058				Lao H Saal	Mar 12, 2018
GSM2528195	F117	SRA	Homo sapiens	1	GPL11154	GSE81540;GSE96058				Lao H Saal	Mar 12, 2018
GSM2528196	F118	SRA	Homo sapiens	1	GPL11154	GSE81540;GSE96058				Lao H Saal	Mar 12, 2018
GSM2528197	F119	SRA	Homo sapiens	1	GPL11154	GSE81540;GSE96058				Lao H Saal	Mar 12, 2018
GSM2528198	F120	SRA	Homo sapiens	1	GPL11154	GSE81540;GSE96058				Lao H Saal	Mar 12, 2018
GSM2528199	F121	SRA	Homo sapiens	1	GPL11154	GSE81540;GSE96058				Lao H Saal	Mar 12, 2018
GSM2528200	F122	SRA	Homo sapiens	1	GPL11154	GSE81540;GSE96058				Lao H Saal	Mar 12, 2018
GSM2528201	F123	SRA	Homo sapiens	1	GPL11154	GSE81540;GSE96058				Lao H Saal	Mar 12, 2018
GSM2528202	F124	SRA	Homo sapiens	1	GPL11154	GSE81540;GSE96058				Lao H Saal	Mar 12, 2018
GSM2528203	F125	SRA	Homo sapiens	1	GPL11154	GSE81540;GSE96058				Lao H Saal	Mar 12, 2018
GSM2528204	F126	SRA	Homo sapiens	1	GPL11154	GSE81540;GSE96058				Lao H Saal	Mar 12, 2018
GSM2528205	F127	SRA	Homo sapiens	1	GPL11154	GSE81540;GSE96058				Lao H Saal	Mar 12, 2018
GSM2528206	F128	SRA	Homo sapiens	1	GPL11154	GSE81540;GSE96058				Lao H Saal	Mar 12, 2018
GSM2528207	F129	SRA	Homo sapiens	1	GPL11154	GSE81540;GSE96058				Lao H Saal	Mar 12, 2018
GSM2528208	F130	SRA	Homo sapiens	1	GPL11154	GSE81540;GSE96058				Lao H Saal	Mar 12, 2018
GSM2528209	F131	SRA	Homo sapiens	1	GPL11154	GSE81540;GSE96058				Lao H Saal	Mar 12, 2018
GSM2528210	F132	SRA	Homo sapiens	1	GPL11154	GSE81540;GSE96058				Lao H Saal	Mar 12, 2018
GSM2528211	F133	SRA	Homo sapiens	1	GPL11154	GSE81540;GSE96058				Lao H Saal	Mar 12, 2018
GSM2528212	F134	SRA	Homo sapiens	1	GPL11154	GSE81540;GSE96058				Lao H Saal	Mar 12, 2018
GSM2528213	F135	SRA	Homo sapiens	1	GPL11154	GSE81540;GSE96058				Lao H Saal	Mar 12, 2018
GSM2528214	F136	SRA	Homo sapiens	1	GPL11154	GSE81540;GSE96058				Lao H Saal	Mar 12, 2018
GSM2528215	F137	SRA	Homo sapiens	1	GPL11154	GSE81540;GSE96058				Lao H Saal	Mar 12, 2018
GSM2528216	F138	SRA	Homo sapiens	1	GPL11154	GSE81540;GSE96058				Lao H Saal	Mar 12, 2018
GSM2528217	F139	SRA	Homo sapiens	1	GPL11154	GSE81540;GSE96058				Lao H Saal	Mar 12, 2018
GSM2528218	F140	SRA	Homo sapiens	1	GPL11154	GSE81540;GSE96058				Lao H Saal	Mar 12, 2018
GSM2528219	F141	SRA	Homo sapiens	1	GPL11154	GSE81540;GSE96058				Lao H Saal	Mar 12, 2018
GSM2528220	F142	SRA	Homo sapiens	1	GPL18573	GSE81540;GSE96058				Lao H Saal	Mar 12, 2018
GSM2528221	F143	SRA	Homo sapiens	1	GPL11154	GSE81540;GSE96058				Lao H Saal	Mar 12, 2018
GSM2528222	F144	SRA	Homo sapiens	1	GPL11154	GSE81540;GSE96058				Lao H Saal	Mar 12, 2018
GSM2528223	F145	SRA	Homo sapiens	1	GPL11154	GSE81540;GSE96058				Lao H Saal	Mar 12, 2018
GSM2528224	F146	SRA	Homo sapiens	1	GPL11154	GSE81540;GSE96058				Lao H Saal	Mar 12, 2018
GSM2528225	F147	SRA	Homo sapiens	1	GPL11154	GSE81540;GSE96058				Lao H Saal	Mar 12, 2018
GSM2528226	F148	SRA	Homo sapiens	1	GPL11154	GSE81540;GSE96058				Lao H Saal	Mar 12, 2018
GSM2528227	F149	SRA	Homo sapiens	1	GPL11154	GSE81540;GSE96058				Lao H Saal	Mar 12, 2018
GSM2528228	F150	SRA	Homo sapiens	1	GPL11154	GSE81540;GSE96058				Lao H Saal	Mar 12, 2018
GSM2528229	F151	SRA	Homo sapiens	1	GPL11154	GSE81540;GSE96058				Lao H Saal	Mar 12, 2018
GSM2528230	F152	SRA	Homo sapiens	1	GPL11154	GSE81540;GSE96058				Lao H Saal	Mar 12, 2018
GSM2528231	F153	SRA	Homo sapiens	1	GPL11154	GSE81540;GSE96058				Lao H Saal	Mar 12, 2018
GSM2528232	F154	SRA	Homo sapiens	1	GPL11154	GSE81540;GSE96058				Lao H Saal	Mar 12, 2018
GSM2528233	F155	SRA	Homo sapiens	1	GPL11154	GSE81540;GSE96058				Lao H Saal	Mar 12, 2018
GSM2528234	F156	SRA	Homo sapiens	1	GPL11154	GSE81540;GSE96058				Lao H Saal	Mar 12, 2018
GSM2528235	F157	SRA	Homo sapiens	1	GPL11154	GSE81540;GSE96058				Lao H Saal	Mar 12, 2018
GSM2528236	F158	SRA	Homo sapiens	1	GPL11154	GSE81540;GSE96058				Lao H Saal	Mar 12, 2018
GSM2528237	F159	SRA	Homo sapiens	1	GPL11154	GSE81540;GSE96058				Lao H Saal	Mar 12, 2018
GSM2528238	F160	SRA	Homo sapiens	1	GPL11154	GSE81540;GSE96058				Lao H Saal	Mar 12, 2018
GSM2528239	F161	SRA	Homo sapiens	1	GPL11154	GSE81540;GSE96058				Lao H Saal	Mar 12, 2018
GSM2528240	F162	SRA	Homo sapiens	1	GPL11154	GSE81540;GSE96058				Lao H Saal	Mar 12, 2018
GSM2528241	F163	SRA	Homo sapiens	1	GPL11154	GSE81540;GSE96058				Lao H Saal	Mar 12, 2018
GSM2528242	F164	SRA	Homo sapiens	1	GPL11154	GSE81540;GSE96058				Lao H Saal	Mar 12, 2018
GSM2528243	F165	SRA	Homo sapiens	1	GPL11154	GSE81540;GSE96058				Lao H Saal	Mar 12, 2018
GSM2528244	F166	SRA	Homo sapiens	1	GPL11154	GSE81540;GSE96058				Lao H Saal	Mar 12, 2018
GSM2528245	F167	SRA	Homo sapiens	1	GPL11154	GSE81540;GSE96058				Lao H Saal	Mar 12, 2018
GSM2528246	F168	SRA	Homo sapiens	1	GPL11154	GSE81540;GSE96058				Lao H Saal	Mar 12, 2018
GSM2528247	F169	SRA	Homo sapiens	1	GPL11154	GSE81540;GSE96058				Lao H Saal	Mar 12, 2018
GSM2528248	F170	SRA	Homo sapiens	1	GPL11154	GSE81540;GSE96058				Lao H Saal	Mar 12, 2018
GSM2528249	F171	SRA	Homo sapiens	1	GPL11154	GSE81540;GSE96058				Lao H Saal	Mar 12, 2018
GSM2528250	F172	SRA	Homo sapiens	1	GPL11154	GSE81540;GSE96058				Lao H Saal	Mar 12, 2018
GSM2528251	F173	SRA	Homo sapiens	1	GPL11154	GSE81540;GSE96058				Lao H Saal	Mar 12, 2018
GSM2528252	F174	SRA	Homo sapiens	1	GPL11154	GSE81540;GSE96058				Lao H Saal	Mar 12, 2018
GSM2528253	F175	SRA	Homo sapiens	1	GPL11154	GSE81540;GSE96058				Lao H Saal	Mar 12, 2018
GSM2528254	F176	SRA	Homo sapiens	1	GPL11154	GSE81540;GSE96058				Lao H Saal	Mar 12, 2018
GSM2528255	F177	SRA	Homo sapiens	1	GPL11154	GSE81540;GSE96058				Lao H Saal	Mar 12, 2018
GSM2528256	F178	SRA	Homo sapiens	1	GPL11154	GSE81540;GSE96058				Lao H Saal	Mar 12, 2018
GSM2528257	F179	SRA	Homo sapiens	1	GPL11154	GSE81540;GSE96058				Lao H Saal	Mar 12, 2018
GSM2528258	F180	SRA	Homo sapiens	1	GPL11154	GSE81540;GSE96058				Lao H Saal	Mar 12, 2018
GSM2528259	F181	SRA	Homo sapiens	1	GPL11154	GSE81540;GSE96058				Lao H Saal	Mar 12, 2018
GSM2528260	F182	SRA	Homo sapiens	1	GPL11154	GSE81540;GSE96058				Lao H Saal	Mar 12, 2018
GSM2528261	F183	SRA	Homo sapiens	1	GPL11154	GSE81540;GSE96058				Lao H Saal	Mar 12, 2018
GSM2528262	F184	SRA	Homo sapiens	1	GPL11154	GSE81540;GSE96058				Lao H Saal	Mar 12, 2018
GSM2528263	F185	SRA	Homo sapiens	1	GPL18573	GSE81540;GSE96058				Lao H Saal	Mar 12, 2018
GSM2528264	F186	SRA	Homo sapiens	1	GPL11154	GSE81540;GSE96058				Lao H Saal	Mar 12, 2018
GSM2528265	F187	SRA	Homo sapiens	1	GPL11154	GSE81540;GSE96058				Lao H Saal	Mar 12, 2018
GSM2528266	F188	SRA	Homo sapiens	1	GPL11154	GSE81540;GSE96058				Lao H Saal	Mar 12, 2018
GSM2528267	F189	SRA	Homo sapiens	1	GPL11154	GSE81540;GSE96058				Lao H Saal	Mar 12, 2018
GSM2528268	F190	SRA	Homo sapiens	1	GPL11154	GSE81540;GSE96058				Lao H Saal	Mar 12, 2018
GSM2528269	F191	SRA	Homo sapiens	1	GPL11154	GSE81540;GSE96058				Lao H Saal	Mar 12, 2018
GSM2528270	F192	SRA	Homo sapiens	1	GPL11154	GSE81540;GSE96058				Lao H Saal	Mar 12, 2018
GSM2528271	F193	SRA	Homo sapiens	1	GPL11154	GSE81540;GSE96058				Lao H Saal	Mar 12, 2018
GSM2528272	F194	SRA	Homo sapiens	1	GPL11154	GSE81540;GSE96058				Lao H Saal	Mar 12, 2018
GSM2528273	F195	SRA	Homo sapiens	1	GPL11154	GSE81540;GSE96058				Lao H Saal	Mar 12, 2018
GSM2528274	F196	SRA	Homo sapiens	1	GPL11154	GSE81540;GSE96058				Lao H Saal	Mar 12, 2018
GSM2528275	F197	SRA	Homo sapiens	1	GPL11154	GSE81540;GSE96058				Lao H Saal	Mar 12, 2018
GSM2528276	F198	SRA	Homo sapiens	1	GPL11154	GSE81540;GSE96058				Lao H Saal	Mar 12, 2018
GSM2528277	F199	SRA	Homo sapiens	1	GPL11154	GSE81540;GSE96058				Lao H Saal	Mar 12, 2018
GSM2528278	F200	SRA	Homo sapiens	1	GPL11154	GSE81540;GSE96058				Lao H Saal	Mar 12, 2018
GSM2528279	F201	SRA	Homo sapiens	1	GPL11154	GSE81540;GSE96058				Lao H Saal	Mar 12, 2018
GSM2528280	F202	SRA	Homo sapiens	1	GPL11154	GSE81540;GSE96058				Lao H Saal	Mar 12, 2018
GSM2528281	F203	SRA	Homo sapiens	1	GPL11154	GSE81540;GSE96058				Lao H Saal	Mar 12, 2018
GSM2528282	F204	SRA	Homo sapiens	1	GPL11154	GSE81540;GSE96058				Lao H Saal	Mar 12, 2018
GSM2528283	F205	SRA	Homo sapiens	1	GPL11154	GSE81540;GSE96058				Lao H Saal	Mar 12, 2018
GSM2528284	F206	SRA	Homo sapiens	1	GPL11154	GSE81540;GSE96058				Lao H Saal	Mar 12, 2018
GSM2528285	F207	SRA	Homo sapiens	1	GPL11154	GSE81540;GSE96058				Lao H Saal	Mar 12, 2018
GSM2528286	F208	SRA	Homo sapiens	1	GPL11154	GSE81540;GSE96058				Lao H Saal	Mar 12, 2018
GSM2528287	F209	SRA	Homo sapiens	1	GPL11154	GSE81540;GSE96058				Lao H Saal	Mar 12, 2018
GSM2528288	F210	SRA	Homo sapiens	1	GPL11154	GSE81540;GSE96058				Lao H Saal	Mar 12, 2018
GSM2528289	F211	SRA	Homo sapiens	1	GPL11154	GSE81540;GSE96058				Lao H Saal	Mar 12, 2018
GSM2528290	F212	SRA	Homo sapiens	1	GPL11154	GSE81540;GSE96058				Lao H Saal	Mar 12, 2018
GSM2528291	F213	SRA	Homo sapiens	1	GPL11154	GSE81540;GSE96058				Lao H Saal	Mar 12, 2018
GSM2528292	F214	SRA	Homo sapiens	1	GPL11154	GSE81540;GSE96058				Lao H Saal	Mar 12, 2018
GSM2528293	F215	SRA	Homo sapiens	1	GPL11154	GSE81540;GSE96058				Lao H Saal	Mar 12, 2018
GSM2528294	F216	SRA	Homo sapiens	1	GPL11154	GSE81540;GSE96058				Lao H Saal	Mar 12, 2018
GSM2528295	F217	SRA	Homo sapiens	1	GPL11154	GSE81540;GSE96058				Lao H Saal	Mar 12, 2018
GSM2528296	F218	SRA	Homo sapiens	1	GPL11154	GSE81540;GSE96058				Lao H Saal	Mar 12, 2018
GSM2528297	F219	SRA	Homo sapiens	1	GPL18573	GSE81540;GSE96058				Lao H Saal	Mar 12, 2018
GSM2528298	F220	SRA	Homo sapiens	1	GPL11154	GSE81540;GSE96058				Lao H Saal	Mar 12, 2018
GSM2528299	F221	SRA	Homo sapiens	1	GPL11154	GSE81540;GSE96058				Lao H Saal	Mar 12, 2018
GSM2528300	F222	SRA	Homo sapiens	1	GPL11154	GSE81540;GSE96058				Lao H Saal	Mar 12, 2018
GSM2528301	F223	SRA	Homo sapiens	1	GPL11154	GSE81540;GSE96058				Lao H Saal	Mar 12, 2018
GSM2528302	F224	SRA	Homo sapiens	1	GPL11154	GSE81540;GSE96058				Lao H Saal	Mar 12, 2018
GSM2528303	F225	SRA	Homo sapiens	1	GPL11154	GSE81540;GSE96058				Lao H Saal	Mar 12, 2018
GSM2528304	F226	SRA	Homo sapiens	1	GPL11154	GSE81540;GSE96058				Lao H Saal	Mar 12, 2018
GSM2528305	F227	SRA	Homo sapiens	1	GPL18573	GSE81540;GSE96058				Lao H Saal	Mar 12, 2018
GSM2528306	F228	SRA	Homo sapiens	1	GPL11154	GSE81540;GSE96058				Lao H Saal	Mar 12, 2018
GSM2528307	F229	SRA	Homo sapiens	1	GPL18573	GSE81540;GSE96058				Lao H Saal	Mar 12, 2018
GSM2528308	F230	SRA	Homo sapiens	1	GPL11154	GSE81540;GSE96058				Lao H Saal	Mar 12, 2018
GSM2528309	F231	SRA	Homo sapiens	1	GPL11154	GSE81540;GSE96058				Lao H Saal	Mar 12, 2018
GSM2528310	F232	SRA	Homo sapiens	1	GPL11154	GSE81540;GSE96058				Lao H Saal	Mar 12, 2018
GSM2528311	F233	SRA	Homo sapiens	1	GPL11154	GSE81540;GSE96058				Lao H Saal	Mar 12, 2018
GSM2528312	F234	SRA	Homo sapiens	1	GPL11154	GSE81540;GSE96058				Lao H Saal	Mar 12, 2018
GSM2528313	F235	SRA	Homo sapiens	1	GPL11154	GSE81540;GSE96058				Lao H Saal	Mar 12, 2018
GSM2528314	F236	SRA	Homo sapiens	1	GPL11154	GSE81540;GSE96058				Lao H Saal	Mar 12, 2018
GSM2528315	F237	SRA	Homo sapiens	1	GPL11154	GSE81540;GSE96058				Lao H Saal	Mar 12, 2018
GSM2528316	F238	SRA	Homo sapiens	1	GPL11154	GSE81540;GSE96058				Lao H Saal	Mar 12, 2018
GSM2528317	F239	SRA	Homo sapiens	1	GPL11154	GSE81540;GSE96058				Lao H Saal	Mar 12, 2018
GSM2528318	F240	SRA	Homo sapiens	1	GPL11154	GSE81540;GSE96058				Lao H Saal	Mar 12, 2018
GSM2528319	F241	SRA	Homo sapiens	1	GPL11154	GSE81540;GSE96058				Lao H Saal	Mar 12, 2018
GSM2528320	F242	SRA	Homo sapiens	1	GPL18573	GSE81540;GSE96058				Lao H Saal	Mar 12, 2018
GSM2528321	F243	SRA	Homo sapiens	1	GPL11154	GSE81540;GSE96058				Lao H Saal	Mar 12, 2018
GSM2528322	F244	SRA	Homo sapiens	1	GPL11154	GSE81540;GSE96058				Lao H Saal	Mar 12, 2018
GSM2528323	F245	SRA	Homo sapiens	1	GPL11154	GSE81540;GSE96058				Lao H Saal	Mar 12, 2018
GSM2528324	F246	SRA	Homo sapiens	1	GPL18573	GSE81540;GSE96058				Lao H Saal	Mar 12, 2018
GSM2528325	F247	SRA	Homo sapiens	1	GPL18573	GSE81540;GSE96058				Lao H Saal	Mar 12, 2018
GSM2528326	F248	SRA	Homo sapiens	1	GPL11154	GSE81540;GSE96058				Lao H Saal	Mar 12, 2018
GSM2528327	F249	SRA	Homo sapiens	1	GPL11154	GSE81540;GSE96058				Lao H Saal	Mar 12, 2018
GSM2528328	F250	SRA	Homo sapiens	1	GPL11154	GSE81540;GSE96058				Lao H Saal	Mar 12, 2018
GSM2528329	F251	SRA	Homo sapiens	1	GPL11154	GSE81540;GSE96058				Lao H Saal	Mar 12, 2018
GSM2528330	F252	SRA	Homo sapiens	1	GPL11154	GSE81540;GSE96058				Lao H Saal	Mar 12, 2018
GSM2528331	F253	SRA	Homo sapiens	1	GPL11154	GSE81540;GSE96058				Lao H Saal	Mar 12, 2018
GSM2528332	F254	SRA	Homo sapiens	1	GPL11154	GSE81540;GSE96058				Lao H Saal	Mar 12, 2018
GSM2528333	F255	SRA	Homo sapiens	1	GPL11154	GSE81540;GSE96058				Lao H Saal	Mar 12, 2018
GSM2528334	F256	SRA	Homo sapiens	1	GPL11154	GSE81540;GSE96058				Lao H Saal	Mar 12, 2018
GSM2528335	F257	SRA	Homo sapiens	1	GPL11154	GSE81540;GSE96058				Lao H Saal	Mar 12, 2018
GSM2528336	F258	SRA	Homo sapiens	1	GPL11154	GSE81540;GSE96058				Lao H Saal	Mar 12, 2018
GSM2528337	F259	SRA	Homo sapiens	1	GPL11154	GSE81540;GSE96058				Lao H Saal	Mar 12, 2018
GSM2528338	F260	SRA	Homo sapiens	1	GPL11154	GSE81540;GSE96058				Lao H Saal	Mar 12, 2018
GSM2528339	F261	SRA	Homo sapiens	1	GPL11154	GSE81540;GSE96058				Lao H Saal	Mar 12, 2018
GSM2528340	F262	SRA	Homo sapiens	1	GPL11154	GSE81540;GSE96058				Lao H Saal	Mar 12, 2018
GSM2528341	F263	SRA	Homo sapiens	1	GPL18573	GSE81540;GSE96058				Lao H Saal	Mar 12, 2018
GSM2528342	F264	SRA	Homo sapiens	1	GPL11154	GSE81540;GSE96058				Lao H Saal	Mar 12, 2018
GSM2528343	F265	SRA	Homo sapiens	1	GPL11154	GSE81540;GSE96058				Lao H Saal	Mar 12, 2018
GSM2528344	F266	SRA	Homo sapiens	1	GPL11154	GSE81540;GSE96058				Lao H Saal	Mar 12, 2018
GSM2528345	F267	SRA	Homo sapiens	1	GPL18573	GSE81540;GSE96058				Lao H Saal	Mar 12, 2018
GSM2528346	F268	SRA	Homo sapiens	1	GPL11154	GSE81540;GSE96058				Lao H Saal	Mar 12, 2018
GSM2528347	F269	SRA	Homo sapiens	1	GPL18573	GSE81540;GSE96058				Lao H Saal	Mar 12, 2018
GSM2528348	F270	SRA	Homo sapiens	1	GPL11154	GSE81540;GSE96058				Lao H Saal	Mar 12, 2018
GSM2528349	F271	SRA	Homo sapiens	1	GPL18573	GSE81540;GSE96058				Lao H Saal	Mar 12, 2018
GSM2528350	F272	SRA	Homo sapiens	1	GPL11154	GSE81540;GSE96058				Lao H Saal	Mar 12, 2018
GSM2528351	F273	SRA	Homo sapiens	1	GPL11154	GSE81540;GSE96058				Lao H Saal	Mar 12, 2018
GSM2528352	F274	SRA	Homo sapiens	1	GPL11154	GSE81540;GSE96058				Lao H Saal	Mar 12, 2018
GSM2528353	F275	SRA	Homo sapiens	1	GPL11154	GSE81540;GSE96058				Lao H Saal	Mar 12, 2018
GSM2528354	F276	SRA	Homo sapiens	1	GPL11154	GSE81540;GSE96058				Lao H Saal	Mar 12, 2018
GSM2528355	F277	SRA	Homo sapiens	1	GPL11154	GSE81540;GSE96058				Lao H Saal	Mar 12, 2018
GSM2528356	F278	SRA	Homo sapiens	1	GPL11154	GSE81540;GSE96058				Lao H Saal	Mar 12, 2018
GSM2528357	F279	SRA	Homo sapiens	1	GPL11154	GSE81540;GSE96058				Lao H Saal	Mar 12, 2018
GSM2528358	F280	SRA	Homo sapiens	1	GPL11154	GSE81540;GSE96058				Lao H Saal	Mar 12, 2018
GSM2528359	F281	SRA	Homo sapiens	1	GPL11154	GSE81540;GSE96058				Lao H Saal	Mar 12, 2018
GSM2528360	F282	SRA	Homo sapiens	1	GPL11154	GSE81540;GSE96058				Lao H Saal	Mar 12, 2018
GSM2528361	F283	SRA	Homo sapiens	1	GPL11154	GSE81540;GSE96058				Lao H Saal	Mar 12, 2018
GSM2528362	F284	SRA	Homo sapiens	1	GPL11154	GSE81540;GSE96058				Lao H Saal	Mar 12, 2018
GSM2528363	F285	SRA	Homo sapiens	1	GPL11154	GSE81540;GSE96058				Lao H Saal	Mar 12, 2018
GSM2528364	F286	SRA	Homo sapiens	1	GPL11154	GSE81540;GSE96058				Lao H Saal	Mar 12, 2018
GSM2528365	F287	SRA	Homo sapiens	1	GPL18573	GSE81540;GSE96058				Lao H Saal	Mar 12, 2018
GSM2528366	F288	SRA	Homo sapiens	1	GPL11154	GSE81540;GSE96058				Lao H Saal	Mar 12, 2018
GSM2528367	F289	SRA	Homo sapiens	1	GPL11154	GSE81540;GSE96058				Lao H Saal	Mar 12, 2018
GSM2528368	F290	SRA	Homo sapiens	1	GPL11154	GSE81540;GSE96058				Lao H Saal	Mar 12, 2018
GSM2528369	F291	SRA	Homo sapiens	1	GPL11154	GSE81540;GSE96058				Lao H Saal	Mar 12, 2018
GSM2528370	F292	SRA	Homo sapiens	1	GPL11154	GSE81540;GSE96058				Lao H Saal	Mar 12, 2018
GSM2528371	F293	SRA	Homo sapiens	1	GPL11154	GSE81540;GSE96058				Lao H Saal	Mar 12, 2018
GSM2528372	F294	SRA	Homo sapiens	1	GPL11154	GSE81540;GSE96058				Lao H Saal	Mar 12, 2018
GSM2528373	F295	SRA	Homo sapiens	1	GPL11154	GSE81540;GSE96058				Lao H Saal	Mar 12, 2018
GSM2528374	F296	SRA	Homo sapiens	1	GPL11154	GSE81540;GSE96058				Lao H Saal	Mar 12, 2018
GSM2528375	F297	SRA	Homo sapiens	1	GPL11154	GSE81540;GSE96058				Lao H Saal	Mar 12, 2018
GSM2528376	F298	SRA	Homo sapiens	1	GPL11154	GSE81540;GSE96058				Lao H Saal	Mar 12, 2018
GSM2528377	F299	SRA	Homo sapiens	1	GPL11154	GSE81540;GSE96058				Lao H Saal	Mar 12, 2018
GSM2528378	F300	SRA	Homo sapiens	1	GPL11154	GSE81540;GSE96058				Lao H Saal	Mar 12, 2018
GSM2528379	F301	SRA	Homo sapiens	1	GPL11154	GSE81540;GSE96058				Lao H Saal	Mar 12, 2018
GSM2528380	F302	SRA	Homo sapiens	1	GPL11154	GSE81540;GSE96058				Lao H Saal	Mar 12, 2018
GSM2528381	F303	SRA	Homo sapiens	1	GPL11154	GSE81540;GSE96058				Lao H Saal	Mar 12, 2018
GSM2528382	F304	SRA	Homo sapiens	1	GPL11154	GSE81540;GSE96058				Lao H Saal	Mar 12, 2018
GSM2528383	F305	SRA	Homo sapiens	1	GPL11154	GSE81540;GSE96058				Lao H Saal	Mar 12, 2018
GSM2528384	F306	SRA	Homo sapiens	1	GPL11154	GSE81540;GSE96058				Lao H Saal	Mar 12, 2018
GSM2528385	F307	SRA	Homo sapiens	1	GPL11154	GSE81540;GSE96058				Lao H Saal	Mar 12, 2018
GSM2528386	F308	SRA	Homo sapiens	1	GPL11154	GSE81540;GSE96058				Lao H Saal	Mar 12, 2018
GSM2528387	F309	SRA	Homo sapiens	1	GPL11154	GSE81540;GSE96058				Lao H Saal	Mar 12, 2018
GSM2528388	F310	SRA	Homo sapiens	1	GPL11154	GSE81540;GSE96058				Lao H Saal	Mar 12, 2018
GSM2528389	F311	SRA	Homo sapiens	1	GPL11154	GSE81540;GSE96058				Lao H Saal	Mar 12, 2018
GSM2528390	F312	SRA	Homo sapiens	1	GPL11154	GSE81540;GSE96058				Lao H Saal	Mar 12, 2018
GSM2528391	F313	SRA	Homo sapiens	1	GPL11154	GSE81540;GSE96058				Lao H Saal	Mar 12, 2018
GSM2528392	F314	SRA	Homo sapiens	1	GPL18573	GSE81540;GSE96058				Lao H Saal	Mar 12, 2018
GSM2528393	F315	SRA	Homo sapiens	1	GPL11154	GSE81540;GSE96058				Lao H Saal	Mar 12, 2018
GSM2528394	F316	SRA	Homo sapiens	1	GPL11154	GSE81540;GSE96058				Lao H Saal	Mar 12, 2018
GSM2528395	F317	SRA	Homo sapiens	1	GPL11154	GSE81540;GSE96058				Lao H Saal	Mar 12, 2018
GSM2528396	F318	SRA	Homo sapiens	1	GPL11154	GSE81540;GSE96058				Lao H Saal	Mar 12, 2018
GSM2528397	F319	SRA	Homo sapiens	1	GPL11154	GSE81540;GSE96058				Lao H Saal	Mar 12, 2018
GSM2528398	F320	SRA	Homo sapiens	1	GPL11154	GSE81540;GSE96058				Lao H Saal	Mar 12, 2018
GSM2528399	F321	SRA	Homo sapiens	1	GPL11154	GSE81540;GSE96058				Lao H Saal	Mar 12, 2018
GSM2528400	F322	SRA	Homo sapiens	1	GPL11154	GSE81540;GSE96058				Lao H Saal	Mar 12, 2018
GSM2528401	F323	SRA	Homo sapiens	1	GPL11154	GSE81540;GSE96058				Lao H Saal	Mar 12, 2018
GSM2528402	F324	SRA	Homo sapiens	1	GPL11154	GSE81540;GSE96058				Lao H Saal	Mar 12, 2018
GSM2528403	F325	SRA	Homo sapiens	1	GPL11154	GSE81540;GSE96058				Lao H Saal	Mar 12, 2018
GSM2528404	F326	SRA	Homo sapiens	1	GPL18573	GSE81540;GSE96058				Lao H Saal	Mar 12, 2018
GSM2528405	F327	SRA	Homo sapiens	1	GPL11154	GSE81540;GSE96058				Lao H Saal	Mar 12, 2018
GSM2528406	F328	SRA	Homo sapiens	1	GPL11154	GSE81540;GSE96058				Lao H Saal	Mar 12, 2018
GSM2528407	F329	SRA	Homo sapiens	1	GPL11154	GSE81540;GSE96058				Lao H Saal	Mar 12, 2018
GSM2528408	F330	SRA	Homo sapiens	1	GPL11154	GSE81540;GSE96058				Lao H Saal	Mar 12, 2018
GSM2528409	F331	SRA	Homo sapiens	1	GPL11154	GSE81540;GSE96058				Lao H Saal	Mar 12, 2018
GSM2528410	F332	SRA	Homo sapiens	1	GPL18573	GSE81540;GSE96058				Lao H Saal	Mar 12, 2018
GSM2528411	F333	SRA	Homo sapiens	1	GPL11154	GSE81540;GSE96058				Lao H Saal	Mar 12, 2018
GSM2528412	F334	SRA	Homo sapiens	1	GPL11154	GSE81540;GSE96058				Lao H Saal	Mar 12, 2018
GSM2528413	F335	SRA	Homo sapiens	1	GPL11154	GSE81540;GSE96058				Lao H Saal	Mar 12, 2018
GSM2528414	F336	SRA	Homo sapiens	1	GPL11154	GSE81540;GSE96058				Lao H Saal	Mar 12, 2018
GSM2528415	F337	SRA	Homo sapiens	1	GPL11154	GSE81540;GSE96058				Lao H Saal	Mar 12, 2018
GSM2528416	F338	SRA	Homo sapiens	1	GPL11154	GSE81540;GSE96058				Lao H Saal	Mar 12, 2018
GSM2528417	F339	SRA	Homo sapiens	1	GPL11154	GSE81540;GSE96058				Lao H Saal	Mar 12, 2018
GSM2528418	F340	SRA	Homo sapiens	1	GPL11154	GSE81540;GSE96058				Lao H Saal	Mar 12, 2018
GSM2528419	F341	SRA	Homo sapiens	1	GPL18573	GSE81540;GSE96058				Lao H Saal	Mar 12, 2018
GSM2528420	F342	SRA	Homo sapiens	1	GPL11154	GSE81540;GSE96058				Lao H Saal	Mar 12, 2018
GSM2528421	F343	SRA	Homo sapiens	1	GPL11154	GSE81540;GSE96058				Lao H Saal	Mar 12, 2018
GSM2528422	F344	SRA	Homo sapiens	1	GPL11154	GSE81540;GSE96058				Lao H Saal	Mar 12, 2018
GSM2528423	F345	SRA	Homo sapiens	1	GPL11154	GSE81540;GSE96058				Lao H Saal	Mar 12, 2018
GSM2528424	F346	SRA	Homo sapiens	1	GPL11154	GSE81540;GSE96058				Lao H Saal	Mar 12, 2018
GSM2528425	F347	SRA	Homo sapiens	1	GPL11154	GSE81540;GSE96058				Lao H Saal	Mar 12, 2018
GSM2528426	F348	SRA	Homo sapiens	1	GPL11154	GSE81540;GSE96058				Lao H Saal	Mar 12, 2018
GSM2528427	F349	SRA	Homo sapiens	1	GPL11154	GSE81540;GSE96058				Lao H Saal	Mar 12, 2018
GSM2528428	F350	SRA	Homo sapiens	1	GPL11154	GSE81540;GSE96058				Lao H Saal	Mar 12, 2018
GSM2528429	F351	SRA	Homo sapiens	1	GPL11154	GSE81540;GSE96058				Lao H Saal	Mar 12, 2018
GSM2528430	F352	SRA	Homo sapiens	1	GPL11154	GSE81540;GSE96058				Lao H Saal	Mar 12, 2018
GSM2528431	F353	SRA	Homo sapiens	1	GPL11154	GSE81540;GSE96058				Lao H Saal	Mar 12, 2018
GSM2528432	F354	SRA	Homo sapiens	1	GPL11154	GSE81540;GSE96058				Lao H Saal	Mar 12, 2018
GSM2528433	F355	SRA	Homo sapiens	1	GPL18573	GSE81540;GSE96058				Lao H Saal	Mar 12, 2018
GSM2528434	F356	SRA	Homo sapiens	1	GPL11154	GSE81540;GSE96058				Lao H Saal	Mar 12, 2018
GSM2528435	F357	SRA	Homo sapiens	1	GPL11154	GSE81540;GSE96058				Lao H Saal	Mar 12, 2018
GSM2528436	F358	SRA	Homo sapiens	1	GPL11154	GSE81540;GSE96058				Lao H Saal	Mar 12, 2018
GSM2528437	F359	SRA	Homo sapiens	1	GPL18573	GSE81540;GSE96058				Lao H Saal	Mar 12, 2018
GSM2528438	F360	SRA	Homo sapiens	1	GPL11154	GSE81540;GSE96058				Lao H Saal	Mar 12, 2018
GSM2528439	F361	SRA	Homo sapiens	1	GPL18573	GSE81540;GSE96058				Lao H Saal	Mar 12, 2018
GSM2528440	F362	SRA	Homo sapiens	1	GPL11154	GSE81540;GSE96058				Lao H Saal	Mar 12, 2018
GSM2528441	F363	SRA	Homo sapiens	1	GPL18573	GSE81540;GSE96058				Lao H Saal	Mar 12, 2018
GSM2528442	F364	SRA	Homo sapiens	1	GPL11154	GSE81540;GSE96058				Lao H Saal	Mar 12, 2018
GSM2528443	F365	SRA	Homo sapiens	1	GPL11154	GSE81540;GSE96058				Lao H Saal	Mar 12, 2018
GSM2528444	F366	SRA	Homo sapiens	1	GPL11154	GSE81540;GSE96058				Lao H Saal	Mar 12, 2018
GSM2528445	F367	SRA	Homo sapiens	1	GPL11154	GSE81540;GSE96058				Lao H Saal	Mar 12, 2018
GSM2528446	F368	SRA	Homo sapiens	1	GPL11154	GSE81540;GSE96058				Lao H Saal	Mar 12, 2018
GSM2528447	F369	SRA	Homo sapiens	1	GPL11154	GSE81540;GSE96058				Lao H Saal	Mar 12, 2018
GSM2528448	F370	SRA	Homo sapiens	1	GPL11154	GSE81540;GSE96058				Lao H Saal	Mar 12, 2018
GSM2528449	F371	SRA	Homo sapiens	1	GPL18573	GSE81540;GSE96058				Lao H Saal	Mar 12, 2018
GSM2528450	F372	SRA	Homo sapiens	1	GPL11154	GSE81540;GSE96058				Lao H Saal	Mar 12, 2018
GSM2528451	F373	SRA	Homo sapiens	1	GPL11154	GSE81540;GSE96058				Lao H Saal	Mar 12, 2018
GSM2528452	F374	SRA	Homo sapiens	1	GPL11154	GSE81540;GSE96058				Lao H Saal	Mar 12, 2018
GSM2528453	F375	SRA	Homo sapiens	1	GPL11154	GSE81540;GSE96058				Lao H Saal	Mar 12, 2018
GSM2528454	F376	SRA	Homo sapiens	1	GPL11154	GSE81540;GSE96058				Lao H Saal	Mar 12, 2018
GSM2528455	F377	SRA	Homo sapiens	1	GPL11154	GSE81540;GSE96058				Lao H Saal	Mar 12, 2018
GSM2528456	F378	SRA	Homo sapiens	1	GPL11154	GSE81540;GSE96058				Lao H Saal	Mar 12, 2018
GSM2528457	F379	SRA	Homo sapiens	1	GPL18573	GSE81540;GSE96058				Lao H Saal	Mar 12, 2018
GSM2528458	F380	SRA	Homo sapiens	1	GPL18573	GSE81540;GSE96058				Lao H Saal	Mar 12, 2018
GSM2528459	F381	SRA	Homo sapiens	1	GPL18573	GSE81540;GSE96058				Lao H Saal	Mar 12, 2018
GSM2528460	F382	SRA	Homo sapiens	1	GPL11154	GSE81540;GSE96058				Lao H Saal	Mar 12, 2018
GSM2528461	F383	SRA	Homo sapiens	1	GPL11154	GSE81540;GSE96058				Lao H Saal	Mar 12, 2018
GSM2528462	F384	SRA	Homo sapiens	1	GPL11154	GSE81540;GSE96058				Lao H Saal	Mar 12, 2018
GSM2528463	F385	SRA	Homo sapiens	1	GPL11154	GSE81540;GSE96058				Lao H Saal	Mar 12, 2018
GSM2528464	F386	SRA	Homo sapiens	1	GPL11154	GSE81540;GSE96058				Lao H Saal	Mar 12, 2018
GSM2528465	F387	SRA	Homo sapiens	1	GPL11154	GSE81540;GSE96058				Lao H Saal	Mar 12, 2018
GSM2528466	F388	SRA	Homo sapiens	1	GPL11154	GSE81540;GSE96058				Lao H Saal	Mar 12, 2018
GSM2528467	F389	SRA	Homo sapiens	1	GPL11154	GSE81540;GSE96058				Lao H Saal	Mar 12, 2018
GSM2528468	F390	SRA	Homo sapiens	1	GPL11154	GSE81540;GSE96058				Lao H Saal	Mar 12, 2018
GSM2528469	F391	SRA	Homo sapiens	1	GPL11154	GSE81540;GSE96058				Lao H Saal	Mar 12, 2018
GSM2528470	F392	SRA	Homo sapiens	1	GPL11154	GSE81540;GSE96058				Lao H Saal	Mar 12, 2018
GSM2528471	F393	SRA	Homo sapiens	1	GPL11154	GSE81540;GSE96058				Lao H Saal	Mar 12, 2018
GSM2528472	F394	SRA	Homo sapiens	1	GPL11154	GSE81540;GSE96058				Lao H Saal	Mar 12, 2018
GSM2528473	F395	SRA	Homo sapiens	1	GPL11154	GSE81540;GSE96058				Lao H Saal	Mar 12, 2018
GSM2528474	F396	SRA	Homo sapiens	1	GPL11154	GSE81540;GSE96058				Lao H Saal	Mar 12, 2018
GSM2528475	F397	SRA	Homo sapiens	1	GPL11154	GSE81540;GSE96058				Lao H Saal	Mar 12, 2018
GSM2528476	F398	SRA	Homo sapiens	1	GPL11154	GSE81540;GSE96058				Lao H Saal	Mar 12, 2018
GSM2528477	F399	SRA	Homo sapiens	1	GPL11154	GSE81540;GSE96058				Lao H Saal	Mar 12, 2018
GSM2528478	F400	SRA	Homo sapiens	1	GPL11154	GSE81540;GSE96058				Lao H Saal	Mar 12, 2018
GSM2528479	F401	SRA	Homo sapiens	1	GPL11154	GSE81540;GSE96058				Lao H Saal	Mar 12, 2018
GSM2528480	F402	SRA	Homo sapiens	1	GPL11154	GSE81540;GSE96058				Lao H Saal	Mar 12, 2018
GSM2528481	F403	SRA	Homo sapiens	1	GPL11154	GSE81540;GSE96058				Lao H Saal	Mar 12, 2018
GSM2528482	F404	SRA	Homo sapiens	1	GPL11154	GSE81540;GSE96058				Lao H Saal	Mar 12, 2018
GSM2528483	F405	SRA	Homo sapiens	1	GPL11154	GSE81540;GSE96058				Lao H Saal	Mar 12, 2018
GSM2528484	F406	SRA	Homo sapiens	1	GPL11154	GSE81540;GSE96058				Lao H Saal	Mar 12, 2018
GSM2528485	F407	SRA	Homo sapiens	1	GPL11154	GSE81540;GSE96058				Lao H Saal	Mar 12, 2018
GSM2528486	F408	SRA	Homo sapiens	1	GPL11154	GSE81540;GSE96058				Lao H Saal	Mar 12, 2018
GSM2528487	F409	SRA	Homo sapiens	1	GPL11154	GSE81540;GSE96058				Lao H Saal	Mar 12, 2018
GSM2528488	F410	SRA	Homo sapiens	1	GPL11154	GSE81540;GSE96058				Lao H Saal	Mar 12, 2018
GSM2528489	F411	SRA	Homo sapiens	1	GPL11154	GSE81540;GSE96058				Lao H Saal	Mar 12, 2018
GSM2528490	F412	SRA	Homo sapiens	1	GPL11154	GSE81540;GSE96058				Lao H Saal	Mar 12, 2018
GSM2528491	F413	SRA	Homo sapiens	1	GPL11154	GSE81540;GSE96058				Lao H Saal	Mar 12, 2018
GSM2528492	F414	SRA	Homo sapiens	1	GPL11154	GSE81540;GSE96058				Lao H Saal	Mar 12, 2018
GSM2528493	F415	SRA	Homo sapiens	1	GPL11154	GSE81540;GSE96058				Lao H Saal	Mar 12, 2018
GSM2528494	F416	SRA	Homo sapiens	1	GPL11154	GSE81540;GSE96058				Lao H Saal	Mar 12, 2018
GSM2528495	F417	SRA	Homo sapiens	1	GPL11154	GSE81540;GSE96058				Lao H Saal	Mar 12, 2018
GSM2528496	F418	SRA	Homo sapiens	1	GPL11154	GSE81540;GSE96058				Lao H Saal	Mar 12, 2018
GSM2528497	F419	SRA	Homo sapiens	1	GPL11154	GSE81540;GSE96058				Lao H Saal	Mar 12, 2018
GSM2528498	F420	SRA	Homo sapiens	1	GPL11154	GSE81540;GSE96058				Lao H Saal	Mar 12, 2018
GSM2528499	F421	SRA	Homo sapiens	1	GPL11154	GSE81540;GSE96058				Lao H Saal	Mar 12, 2018
GSM2528500	F422	SRA	Homo sapiens	1	GPL11154	GSE81540;GSE96058				Lao H Saal	Mar 12, 2018
GSM2528501	F423	SRA	Homo sapiens	1	GPL11154	GSE81540;GSE96058				Lao H Saal	Mar 12, 2018
GSM2528502	F424	SRA	Homo sapiens	1	GPL11154	GSE81540;GSE96058				Lao H Saal	Mar 12, 2018
GSM2528503	F425	SRA	Homo sapiens	1	GPL11154	GSE81540;GSE96058				Lao H Saal	Mar 12, 2018
GSM2528504	F426	SRA	Homo sapiens	1	GPL11154	GSE81540;GSE96058				Lao H Saal	Mar 12, 2018
GSM2528505	F427	SRA	Homo sapiens	1	GPL11154	GSE81540;GSE96058				Lao H Saal	Mar 12, 2018
GSM2528506	F428	SRA	Homo sapiens	1	GPL11154	GSE81540;GSE96058				Lao H Saal	Mar 12, 2018
GSM2528507	F429	SRA	Homo sapiens	1	GPL11154	GSE81540;GSE96058				Lao H Saal	Mar 12, 2018
GSM2528508	F430	SRA	Homo sapiens	1	GPL11154	GSE81540;GSE96058				Lao H Saal	Mar 12, 2018
GSM2528509	F431	SRA	Homo sapiens	1	GPL11154	GSE81540;GSE96058				Lao H Saal	Mar 12, 2018
GSM2528510	F432	SRA	Homo sapiens	1	GPL11154	GSE81540;GSE96058				Lao H Saal	Mar 12, 2018
GSM2528511	F433	SRA	Homo sapiens	1	GPL11154	GSE81540;GSE96058				Lao H Saal	Mar 12, 2018
GSM2528512	F434	SRA	Homo sapiens	1	GPL11154	GSE81540;GSE96058				Lao H Saal	Mar 12, 2018
GSM2528513	F435	SRA	Homo sapiens	1	GPL11154	GSE81540;GSE96058				Lao H Saal	Mar 12, 2018
GSM2528514	F436	SRA	Homo sapiens	1	GPL11154	GSE81540;GSE96058				Lao H Saal	Mar 12, 2018
GSM2528515	F437	SRA	Homo sapiens	1	GPL11154	GSE81540;GSE96058				Lao H Saal	Mar 12, 2018
GSM2528516	F438	SRA	Homo sapiens	1	GPL11154	GSE81540;GSE96058				Lao H Saal	Mar 12, 2018
GSM2528517	F439	SRA	Homo sapiens	1	GPL11154	GSE81540;GSE96058				Lao H Saal	Mar 12, 2018
GSM2528518	F440	SRA	Homo sapiens	1	GPL11154	GSE81540;GSE96058				Lao H Saal	Mar 12, 2018
GSM2528519	F441	SRA	Homo sapiens	1	GPL11154	GSE81540;GSE96058				Lao H Saal	Mar 12, 2018
GSM2528520	F442	SRA	Homo sapiens	1	GPL11154	GSE81540;GSE96058				Lao H Saal	Mar 12, 2018
GSM2528521	F443	SRA	Homo sapiens	1	GPL11154	GSE81540;GSE96058				Lao H Saal	Mar 12, 2018
GSM2528522	F444	SRA	Homo sapiens	1	GPL11154	GSE81540;GSE96058				Lao H Saal	Mar 12, 2018
GSM2528523	F445	SRA	Homo sapiens	1	GPL11154	GSE81540;GSE96058				Lao H Saal	Mar 12, 2018
GSM2528524	F446	SRA	Homo sapiens	1	GPL11154	GSE81540;GSE96058				Lao H Saal	Mar 12, 2018
GSM2528525	F447	SRA	Homo sapiens	1	GPL11154	GSE81540;GSE96058				Lao H Saal	Mar 12, 2018
GSM2528526	F448	SRA	Homo sapiens	1	GPL11154	GSE81540;GSE96058				Lao H Saal	Mar 12, 2018
GSM2528527	F449	SRA	Homo sapiens	1	GPL18573	GSE81540;GSE96058				Lao H Saal	Mar 12, 2018
GSM2528528	F450	SRA	Homo sapiens	1	GPL11154	GSE81540;GSE96058				Lao H Saal	Mar 12, 2018
GSM2528529	F451	SRA	Homo sapiens	1	GPL11154	GSE81540;GSE96058				Lao H Saal	Mar 12, 2018
GSM2528530	F452	SRA	Homo sapiens	1	GPL11154	GSE81540;GSE96058				Lao H Saal	Mar 12, 2018
GSM2528531	F453	SRA	Homo sapiens	1	GPL11154	GSE81540;GSE96058				Lao H Saal	Mar 12, 2018
GSM2528532	F454	SRA	Homo sapiens	1	GPL11154	GSE81540;GSE96058				Lao H Saal	Mar 12, 2018
GSM2528533	F455	SRA	Homo sapiens	1	GPL11154	GSE81540;GSE96058				Lao H Saal	Mar 12, 2018
GSM2528534	F456	SRA	Homo sapiens	1	GPL11154	GSE81540;GSE96058				Lao H Saal	Mar 12, 2018
GSM2528535	F457	SRA	Homo sapiens	1	GPL18573	GSE81540;GSE96058				Lao H Saal	Mar 12, 2018
GSM2528536	F458	SRA	Homo sapiens	1	GPL18573	GSE81540;GSE96058				Lao H Saal	Mar 12, 2018
GSM2528537	F459	SRA	Homo sapiens	1	GPL11154	GSE81540;GSE96058				Lao H Saal	Mar 12, 2018
GSM2528538	F460	SRA	Homo sapiens	1	GPL11154	GSE81540;GSE96058				Lao H Saal	Mar 12, 2018
GSM2528539	F461	SRA	Homo sapiens	1	GPL11154	GSE81540;GSE96058				Lao H Saal	Mar 12, 2018
GSM2528540	F462	SRA	Homo sapiens	1	GPL11154	GSE81540;GSE96058				Lao H Saal	Mar 12, 2018
GSM2528541	F463	SRA	Homo sapiens	1	GPL11154	GSE81540;GSE96058				Lao H Saal	Mar 12, 2018
GSM2528542	F464	SRA	Homo sapiens	1	GPL11154	GSE81540;GSE96058				Lao H Saal	Mar 12, 2018
GSM2528543	F465	SRA	Homo sapiens	1	GPL11154	GSE81540;GSE96058				Lao H Saal	Mar 12, 2018
GSM2528544	F466	SRA	Homo sapiens	1	GPL11154	GSE81540;GSE96058				Lao H Saal	Mar 12, 2018
GSM2528545	F467	SRA	Homo sapiens	1	GPL18573	GSE81540;GSE96058				Lao H Saal	Mar 12, 2018
GSM2528546	F468	SRA	Homo sapiens	1	GPL18573	GSE81540;GSE96058				Lao H Saal	Mar 12, 2018
GSM2528547	F469	SRA	Homo sapiens	1	GPL11154	GSE81540;GSE96058				Lao H Saal	Mar 12, 2018
GSM2528548	F470	SRA	Homo sapiens	1	GPL18573	GSE81540;GSE96058				Lao H Saal	Mar 12, 2018
GSM2528549	F471	SRA	Homo sapiens	1	GPL11154	GSE81540;GSE96058				Lao H Saal	Mar 12, 2018
GSM2528550	F472	SRA	Homo sapiens	1	GPL18573	GSE81540;GSE96058				Lao H Saal	Mar 12, 2018
GSM2528551	F473	SRA	Homo sapiens	1	GPL18573	GSE81540;GSE96058				Lao H Saal	Mar 12, 2018
GSM2528552	F474	SRA	Homo sapiens	1	GPL11154	GSE81540;GSE96058				Lao H Saal	Mar 12, 2018
GSM2528553	F475	SRA	Homo sapiens	1	GPL11154	GSE81540;GSE96058				Lao H Saal	Mar 12, 2018
GSM2528554	F476	SRA	Homo sapiens	1	GPL11154	GSE81540;GSE96058				Lao H Saal	Mar 12, 2018
GSM2528555	F477	SRA	Homo sapiens	1	GPL18573	GSE81540;GSE96058				Lao H Saal	Mar 12, 2018
GSM2528556	F478	SRA	Homo sapiens	1	GPL11154	GSE81540;GSE96058				Lao H Saal	Mar 12, 2018
GSM2528557	F479	SRA	Homo sapiens	1	GPL11154	GSE81540;GSE96058				Lao H Saal	Mar 12, 2018
GSM2528558	F480	SRA	Homo sapiens	1	GPL18573	GSE81540;GSE96058				Lao H Saal	Mar 12, 2018
GSM2528559	F481	SRA	Homo sapiens	1	GPL18573	GSE81540;GSE96058				Lao H Saal	Mar 12, 2018
GSM2528560	F482	SRA	Homo sapiens	1	GPL11154	GSE81540;GSE96058				Lao H Saal	Mar 12, 2018
GSM2528561	F483	SRA	Homo sapiens	1	GPL11154	GSE81540;GSE96058				Lao H Saal	Mar 12, 2018
GSM2528562	F484	SRA	Homo sapiens	1	GPL11154	GSE81540;GSE96058				Lao H Saal	Mar 12, 2018
GSM2528563	F485	SRA	Homo sapiens	1	GPL11154	GSE81540;GSE96058				Lao H Saal	Mar 12, 2018
GSM2528564	F486	SRA	Homo sapiens	1	GPL11154	GSE81540;GSE96058				Lao H Saal	Mar 12, 2018
GSM2528565	F487	SRA	Homo sapiens	1	GPL18573	GSE81540;GSE96058				Lao H Saal	Mar 12, 2018
GSM2528566	F488	SRA	Homo sapiens	1	GPL11154	GSE81540;GSE96058				Lao H Saal	Mar 12, 2018
GSM2528567	F489	SRA	Homo sapiens	1	GPL18573	GSE81540;GSE96058				Lao H Saal	Mar 12, 2018
GSM2528568	F490	SRA	Homo sapiens	1	GPL11154	GSE81540;GSE96058				Lao H Saal	Mar 12, 2018
GSM2528569	F491	SRA	Homo sapiens	1	GPL11154	GSE81540;GSE96058				Lao H Saal	Mar 12, 2018
GSM2528570	F492	SRA	Homo sapiens	1	GPL11154	GSE81540;GSE96058				Lao H Saal	Mar 12, 2018
GSM2528571	F493	SRA	Homo sapiens	1	GPL11154	GSE81540;GSE96058				Lao H Saal	Mar 12, 2018
GSM2528572	F494	SRA	Homo sapiens	1	GPL18573	GSE81540;GSE96058				Lao H Saal	Mar 12, 2018
GSM2528573	F495	SRA	Homo sapiens	1	GPL18573	GSE81540;GSE96058				Lao H Saal	Mar 12, 2018
GSM2528574	F496	SRA	Homo sapiens	1	GPL11154	GSE81540;GSE96058				Lao H Saal	Mar 12, 2018
GSM2528575	F497	SRA	Homo sapiens	1	GPL11154	GSE81540;GSE96058				Lao H Saal	Mar 12, 2018
GSM2528576	F498	SRA	Homo sapiens	1	GPL18573	GSE81540;GSE96058				Lao H Saal	Mar 12, 2018
GSM2528577	F499	SRA	Homo sapiens	1	GPL11154	GSE81540;GSE96058				Lao H Saal	Mar 12, 2018
GSM2528578	F500	SRA	Homo sapiens	1	GPL11154	GSE81540;GSE96058				Lao H Saal	Mar 12, 2018
GSM2528579	F501	SRA	Homo sapiens	1	GPL11154	GSE81540;GSE96058				Lao H Saal	Mar 12, 2018
GSM2528580	F502	SRA	Homo sapiens	1	GPL11154	GSE81540;GSE96058				Lao H Saal	Mar 12, 2018
GSM2528581	F503	SRA	Homo sapiens	1	GPL18573	GSE81540;GSE96058				Lao H Saal	Mar 12, 2018
GSM2528582	F504	SRA	Homo sapiens	1	GPL18573	GSE81540;GSE96058				Lao H Saal	Mar 12, 2018
GSM2528583	F505	SRA	Homo sapiens	1	GPL18573	GSE81540;GSE96058				Lao H Saal	Mar 12, 2018
GSM2528584	F506	SRA	Homo sapiens	1	GPL11154	GSE81540;GSE96058				Lao H Saal	Mar 12, 2018
GSM2528585	F507	SRA	Homo sapiens	1	GPL11154	GSE81540;GSE96058				Lao H Saal	Mar 12, 2018
GSM2528586	F508	SRA	Homo sapiens	1	GPL11154	GSE81540;GSE96058				Lao H Saal	Mar 12, 2018
GSM2528587	F509	SRA	Homo sapiens	1	GPL11154	GSE81540;GSE96058				Lao H Saal	Mar 12, 2018
GSM2528588	F510	SRA	Homo sapiens	1	GPL18573	GSE81540;GSE96058				Lao H Saal	Mar 12, 2018
GSM2528589	F511	SRA	Homo sapiens	1	GPL11154	GSE81540;GSE96058				Lao H Saal	Mar 12, 2018
GSM2528590	F512	SRA	Homo sapiens	1	GPL11154	GSE81540;GSE96058				Lao H Saal	Mar 12, 2018
GSM2528591	F513	SRA	Homo sapiens	1	GPL11154	GSE81540;GSE96058				Lao H Saal	Mar 12, 2018
GSM2528592	F514	SRA	Homo sapiens	1	GPL11154	GSE81540;GSE96058				Lao H Saal	Mar 12, 2018
GSM2528593	F515	SRA	Homo sapiens	1	GPL11154	GSE81540;GSE96058				Lao H Saal	Mar 12, 2018
GSM2528594	F516	SRA	Homo sapiens	1	GPL11154	GSE81540;GSE96058				Lao H Saal	Mar 12, 2018
GSM2528595	F517	SRA	Homo sapiens	1	GPL11154	GSE81540;GSE96058				Lao H Saal	Mar 12, 2018
GSM2528596	F518	SRA	Homo sapiens	1	GPL11154	GSE81540;GSE96058				Lao H Saal	Mar 12, 2018
GSM2528597	F519	SRA	Homo sapiens	1	GPL11154	GSE81540;GSE96058				Lao H Saal	Mar 12, 2018
GSM2528598	F520	SRA	Homo sapiens	1	GPL11154	GSE81540;GSE96058				Lao H Saal	Mar 12, 2018
GSM2528599	F521	SRA	Homo sapiens	1	GPL11154	GSE81540;GSE96058				Lao H Saal	Mar 12, 2018
GSM2528600	F522	SRA	Homo sapiens	1	GPL18573	GSE81540;GSE96058				Lao H Saal	Mar 12, 2018
GSM2528601	F523	SRA	Homo sapiens	1	GPL11154	GSE81540;GSE96058				Lao H Saal	Mar 12, 2018
GSM2528602	F524	SRA	Homo sapiens	1	GPL18573	GSE81540;GSE96058				Lao H Saal	Mar 12, 2018
GSM2528603	F525	SRA	Homo sapiens	1	GPL18573	GSE81540;GSE96058				Lao H Saal	Mar 12, 2018
GSM2528604	F526	SRA	Homo sapiens	1	GPL11154	GSE81540;GSE96058				Lao H Saal	Mar 12, 2018
GSM2528605	F527	SRA	Homo sapiens	1	GPL11154	GSE81540;GSE96058				Lao H Saal	Mar 12, 2018
GSM2528606	F528	SRA	Homo sapiens	1	GPL18573	GSE81540;GSE96058				Lao H Saal	Mar 12, 2018
GSM2528607	F529	SRA	Homo sapiens	1	GPL11154	GSE81540;GSE96058				Lao H Saal	Mar 12, 2018
GSM2528608	F530	SRA	Homo sapiens	1	GPL11154	GSE81540;GSE96058				Lao H Saal	Mar 12, 2018
GSM2528609	F531	SRA	Homo sapiens	1	GPL11154	GSE81540;GSE96058				Lao H Saal	Mar 12, 2018
GSM2528610	F532	SRA	Homo sapiens	1	GPL11154	GSE81540;GSE96058				Lao H Saal	Mar 12, 2018
GSM2528611	F533	SRA	Homo sapiens	1	GPL11154	GSE81540;GSE96058				Lao H Saal	Mar 12, 2018
GSM2528612	F534	SRA	Homo sapiens	1	GPL11154	GSE81540;GSE96058				Lao H Saal	Mar 12, 2018
GSM2528613	F535	SRA	Homo sapiens	1	GPL18573	GSE81540;GSE96058				Lao H Saal	Mar 12, 2018
GSM2528614	F536	SRA	Homo sapiens	1	GPL18573	GSE81540;GSE96058				Lao H Saal	Mar 12, 2018
GSM2528615	F537	SRA	Homo sapiens	1	GPL18573	GSE81540;GSE96058				Lao H Saal	Mar 12, 2018
GSM2528616	F538	SRA	Homo sapiens	1	GPL11154	GSE81540;GSE96058				Lao H Saal	Mar 12, 2018
GSM2528617	F539	SRA	Homo sapiens	1	GPL11154	GSE81540;GSE96058				Lao H Saal	Mar 12, 2018
GSM2528618	F540	SRA	Homo sapiens	1	GPL11154	GSE81540;GSE96058				Lao H Saal	Mar 12, 2018
GSM2528619	F541	SRA	Homo sapiens	1	GPL18573	GSE81540;GSE96058				Lao H Saal	Mar 12, 2018
GSM2528620	F542	SRA	Homo sapiens	1	GPL11154	GSE81540;GSE96058				Lao H Saal	Mar 12, 2018
GSM2528621	F543	SRA	Homo sapiens	1	GPL11154	GSE81540;GSE96058				Lao H Saal	Mar 12, 2018
GSM2528622	F544	SRA	Homo sapiens	1	GPL11154	GSE81540;GSE96058				Lao H Saal	Mar 12, 2018
GSM2528623	F545	SRA	Homo sapiens	1	GPL11154	GSE81540;GSE96058				Lao H Saal	Mar 12, 2018
GSM2528624	F546	SRA	Homo sapiens	1	GPL11154	GSE81540;GSE96058				Lao H Saal	Mar 12, 2018
GSM2528625	F547	SRA	Homo sapiens	1	GPL11154	GSE81540;GSE96058				Lao H Saal	Mar 12, 2018
GSM2528626	F548	SRA	Homo sapiens	1	GPL11154	GSE81540;GSE96058				Lao H Saal	Mar 12, 2018
GSM2528627	F549	SRA	Homo sapiens	1	GPL11154	GSE81540;GSE96058				Lao H Saal	Mar 12, 2018
GSM2528628	F550	SRA	Homo sapiens	1	GPL18573	GSE81540;GSE96058				Lao H Saal	Mar 12, 2018
GSM2528629	F551	SRA	Homo sapiens	1	GPL11154	GSE81540;GSE96058				Lao H Saal	Mar 12, 2018
GSM2528630	F552	SRA	Homo sapiens	1	GPL11154	GSE81540;GSE96058				Lao H Saal	Mar 12, 2018
GSM2528631	F553	SRA	Homo sapiens	1	GPL11154	GSE81540;GSE96058				Lao H Saal	Mar 12, 2018
GSM2528632	F554	SRA	Homo sapiens	1	GPL11154	GSE81540;GSE96058				Lao H Saal	Mar 12, 2018
GSM2528633	F555	SRA	Homo sapiens	1	GPL11154	GSE81540;GSE96058				Lao H Saal	Mar 12, 2018
GSM2528634	F556	SRA	Homo sapiens	1	GPL11154	GSE81540;GSE96058				Lao H Saal	Mar 12, 2018
GSM2528635	F557	SRA	Homo sapiens	1	GPL11154	GSE81540;GSE96058				Lao H Saal	Mar 12, 2018
GSM2528636	F558	SRA	Homo sapiens	1	GPL11154	GSE81540;GSE96058				Lao H Saal	Mar 12, 2018
GSM2528637	F559	SRA	Homo sapiens	1	GPL18573	GSE81540;GSE96058				Lao H Saal	Mar 12, 2018
GSM2528638	F560	SRA	Homo sapiens	1	GPL18573	GSE81540;GSE96058				Lao H Saal	Mar 12, 2018
GSM2528639	F561	SRA	Homo sapiens	1	GPL18573	GSE81540;GSE96058				Lao H Saal	Mar 12, 2018
GSM2528640	F562	SRA	Homo sapiens	1	GPL11154	GSE81540;GSE96058				Lao H Saal	Mar 12, 2018
GSM2528641	F563	SRA	Homo sapiens	1	GPL18573	GSE81540;GSE96058				Lao H Saal	Mar 12, 2018
GSM2528642	F564	SRA	Homo sapiens	1	GPL18573	GSE81540;GSE96058				Lao H Saal	Mar 12, 2018
GSM2528643	F565	SRA	Homo sapiens	1	GPL11154	GSE81540;GSE96058				Lao H Saal	Mar 12, 2018
GSM2528644	F566	SRA	Homo sapiens	1	GPL18573	GSE81540;GSE96058				Lao H Saal	Mar 12, 2018
GSM2528645	F567	SRA	Homo sapiens	1	GPL11154	GSE81540;GSE96058				Lao H Saal	Mar 12, 2018
GSM2528646	F568	SRA	Homo sapiens	1	GPL11154	GSE81540;GSE96058				Lao H Saal	Mar 12, 2018
GSM2528647	F569	SRA	Homo sapiens	1	GPL11154	GSE81540;GSE96058				Lao H Saal	Mar 12, 2018
GSM2528648	F570	SRA	Homo sapiens	1	GPL11154	GSE81540;GSE96058				Lao H Saal	Mar 12, 2018
GSM2528649	F571	SRA	Homo sapiens	1	GPL18573	GSE81540;GSE96058				Lao H Saal	Mar 12, 2018
GSM2528650	F572	SRA	Homo sapiens	1	GPL11154	GSE81540;GSE96058				Lao H Saal	Mar 12, 2018
GSM2528651	F573	SRA	Homo sapiens	1	GPL11154	GSE81540;GSE96058				Lao H Saal	Mar 12, 2018
GSM2528652	F574	SRA	Homo sapiens	1	GPL11154	GSE81540;GSE96058				Lao H Saal	Mar 12, 2018
GSM2528653	F575	SRA	Homo sapiens	1	GPL11154	GSE81540;GSE96058				Lao H Saal	Mar 12, 2018
GSM2528654	F576	SRA	Homo sapiens	1	GPL18573	GSE81540;GSE96058				Lao H Saal	Mar 12, 2018
GSM2528655	F577	SRA	Homo sapiens	1	GPL18573	GSE81540;GSE96058				Lao H Saal	Mar 12, 2018
GSM2528656	F578	SRA	Homo sapiens	1	GPL18573	GSE81540;GSE96058				Lao H Saal	Mar 12, 2018
GSM2528657	F579	SRA	Homo sapiens	1	GPL11154	GSE81540;GSE96058				Lao H Saal	Mar 12, 2018
GSM2528658	F580	SRA	Homo sapiens	1	GPL11154	GSE81540;GSE96058				Lao H Saal	Mar 12, 2018
GSM2528659	F581	SRA	Homo sapiens	1	GPL11154	GSE81540;GSE96058				Lao H Saal	Mar 12, 2018
GSM2528660	F582	SRA	Homo sapiens	1	GPL11154	GSE81540;GSE96058				Lao H Saal	Mar 12, 2018
GSM2528661	F583	SRA	Homo sapiens	1	GPL11154	GSE81540;GSE96058				Lao H Saal	Mar 12, 2018
GSM2528662	F584	SRA	Homo sapiens	1	GPL11154	GSE81540;GSE96058				Lao H Saal	Mar 12, 2018
GSM2528663	F585	SRA	Homo sapiens	1	GPL11154	GSE81540;GSE96058				Lao H Saal	Mar 12, 2018
GSM2528664	F586	SRA	Homo sapiens	1	GPL11154	GSE81540;GSE96058				Lao H Saal	Mar 12, 2018
GSM2528665	F587	SRA	Homo sapiens	1	GPL11154	GSE81540;GSE96058				Lao H Saal	Mar 12, 2018
GSM2528666	F588	SRA	Homo sapiens	1	GPL11154	GSE81540;GSE96058				Lao H Saal	Mar 12, 2018
GSM2528667	F589	SRA	Homo sapiens	1	GPL11154	GSE81540;GSE96058				Lao H Saal	Mar 12, 2018
GSM2528668	F590	SRA	Homo sapiens	1	GPL11154	GSE81540;GSE96058				Lao H Saal	Mar 12, 2018
GSM2528669	F591	SRA	Homo sapiens	1	GPL11154	GSE81540;GSE96058				Lao H Saal	Mar 12, 2018
GSM2528670	F592	SRA	Homo sapiens	1	GPL11154	GSE81540;GSE96058				Lao H Saal	Mar 12, 2018
GSM2528671	F593	SRA	Homo sapiens	1	GPL11154	GSE81540;GSE96058				Lao H Saal	Mar 12, 2018
GSM2528672	F594	SRA	Homo sapiens	1	GPL11154	GSE81540;GSE96058				Lao H Saal	Mar 12, 2018
GSM2528673	F595	SRA	Homo sapiens	1	GPL11154	GSE81540;GSE96058				Lao H Saal	Mar 12, 2018
GSM2528674	F596	SRA	Homo sapiens	1	GPL11154	GSE81540;GSE96058				Lao H Saal	Mar 12, 2018
GSM2528675	F597	SRA	Homo sapiens	1	GPL11154	GSE81540;GSE96058				Lao H Saal	Mar 12, 2018
GSM2528676	F598	SRA	Homo sapiens	1	GPL18573	GSE81540;GSE96058				Lao H Saal	Mar 12, 2018
GSM2528677	F599	SRA	Homo sapiens	1	GPL11154	GSE81540;GSE96058				Lao H Saal	Mar 12, 2018
GSM2528678	F600	SRA	Homo sapiens	1	GPL11154	GSE81540;GSE96058				Lao H Saal	Mar 12, 2018
GSM2528679	F601	SRA	Homo sapiens	1	GPL11154	GSE81540;GSE96058				Lao H Saal	Mar 12, 2018
GSM2528680	F602	SRA	Homo sapiens	1	GPL11154	GSE81540;GSE96058				Lao H Saal	Mar 12, 2018
GSM2528681	F603	SRA	Homo sapiens	1	GPL11154	GSE81540;GSE96058				Lao H Saal	Mar 12, 2018
GSM2528682	F604	SRA	Homo sapiens	1	GPL11154	GSE81540;GSE96058				Lao H Saal	Mar 12, 2018
GSM2528683	F605	SRA	Homo sapiens	1	GPL11154	GSE81540;GSE96058				Lao H Saal	Mar 12, 2018
GSM2528684	F606	SRA	Homo sapiens	1	GPL11154	GSE81540;GSE96058				Lao H Saal	Mar 12, 2018
GSM2528685	F607	SRA	Homo sapiens	1	GPL11154	GSE81540;GSE96058				Lao H Saal	Mar 12, 2018
GSM2528686	F608	SRA	Homo sapiens	1	GPL11154	GSE81540;GSE96058				Lao H Saal	Mar 12, 2018
GSM2528687	F609	SRA	Homo sapiens	1	GPL11154	GSE81540;GSE96058				Lao H Saal	Mar 12, 2018
GSM2528688	F610	SRA	Homo sapiens	1	GPL11154	GSE81540;GSE96058				Lao H Saal	Mar 12, 2018
GSM2528689	F611	SRA	Homo sapiens	1	GPL11154	GSE81540;GSE96058				Lao H Saal	Mar 12, 2018
GSM2528690	F612	SRA	Homo sapiens	1	GPL11154	GSE81540;GSE96058				Lao H Saal	Mar 12, 2018
GSM2528691	F613	SRA	Homo sapiens	1	GPL11154	GSE81540;GSE96058				Lao H Saal	Mar 12, 2018
GSM2528692	F614	SRA	Homo sapiens	1	GPL11154	GSE81540;GSE96058				Lao H Saal	Mar 12, 2018
GSM2528693	F615	SRA	Homo sapiens	1	GPL11154	GSE81540;GSE96058				Lao H Saal	Mar 12, 2018
GSM2528694	F616	SRA	Homo sapiens	1	GPL11154	GSE81540;GSE96058				Lao H Saal	Mar 12, 2018
GSM2528695	F617	SRA	Homo sapiens	1	GPL11154	GSE81540;GSE96058				Lao H Saal	Mar 12, 2018
GSM2528696	F618	SRA	Homo sapiens	1	GPL11154	GSE81540;GSE96058				Lao H Saal	Mar 12, 2018
GSM2528697	F619	SRA	Homo sapiens	1	GPL11154	GSE81540;GSE96058				Lao H Saal	Mar 12, 2018
GSM2528698	F620	SRA	Homo sapiens	1	GPL11154	GSE81540;GSE96058				Lao H Saal	Mar 12, 2018
GSM2528699	F621	SRA	Homo sapiens	1	GPL11154	GSE81540;GSE96058				Lao H Saal	Mar 12, 2018
GSM2528700	F622	SRA	Homo sapiens	1	GPL11154	GSE81540;GSE96058				Lao H Saal	Mar 12, 2018
GSM2528701	F623	SRA	Homo sapiens	1	GPL11154	GSE81540;GSE96058				Lao H Saal	Mar 12, 2018
GSM2528702	F624	SRA	Homo sapiens	1	GPL11154	GSE81540;GSE96058				Lao H Saal	Mar 12, 2018
GSM2528703	F625	SRA	Homo sapiens	1	GPL11154	GSE81540;GSE96058				Lao H Saal	Mar 12, 2018
GSM2528704	F626	SRA	Homo sapiens	1	GPL11154	GSE81540;GSE96058				Lao H Saal	Mar 12, 2018
GSM2528705	F627	SRA	Homo sapiens	1	GPL11154	GSE81540;GSE96058				Lao H Saal	Mar 12, 2018
GSM2528706	F628	SRA	Homo sapiens	1	GPL11154	GSE81540;GSE96058				Lao H Saal	Mar 12, 2018
GSM2528707	F629	SRA	Homo sapiens	1	GPL11154	GSE81540;GSE96058				Lao H Saal	Mar 12, 2018
GSM2528708	F630	SRA	Homo sapiens	1	GPL11154	GSE81540;GSE96058				Lao H Saal	Mar 12, 2018
GSM2528709	F631	SRA	Homo sapiens	1	GPL11154	GSE81540;GSE96058				Lao H Saal	Mar 12, 2018
GSM2528710	F632	SRA	Homo sapiens	1	GPL11154	GSE81540;GSE96058				Lao H Saal	Mar 12, 2018
GSM2528711	F633	SRA	Homo sapiens	1	GPL11154	GSE81540;GSE96058				Lao H Saal	Mar 12, 2018
GSM2528712	F634	SRA	Homo sapiens	1	GPL18573	GSE81540;GSE96058				Lao H Saal	Mar 12, 2018
GSM2528713	F635	SRA	Homo sapiens	1	GPL11154	GSE81540;GSE96058				Lao H Saal	Mar 12, 2018
GSM2528714	F636	SRA	Homo sapiens	1	GPL11154	GSE81540;GSE96058				Lao H Saal	Mar 12, 2018
GSM2528715	F637	SRA	Homo sapiens	1	GPL11154	GSE81540;GSE96058				Lao H Saal	Mar 12, 2018
GSM2528716	F638	SRA	Homo sapiens	1	GPL11154	GSE81540;GSE96058				Lao H Saal	Mar 12, 2018
GSM2528717	F639	SRA	Homo sapiens	1	GPL11154	GSE81540;GSE96058				Lao H Saal	Mar 12, 2018
GSM2528718	F640	SRA	Homo sapiens	1	GPL11154	GSE81540;GSE96058				Lao H Saal	Mar 12, 2018
GSM2528719	F641	SRA	Homo sapiens	1	GPL11154	GSE81540;GSE96058				Lao H Saal	Mar 12, 2018
GSM2528720	F642	SRA	Homo sapiens	1	GPL11154	GSE81540;GSE96058				Lao H Saal	Mar 12, 2018
GSM2528721	F643	SRA	Homo sapiens	1	GPL11154	GSE81540;GSE96058				Lao H Saal	Mar 12, 2018
GSM2528722	F644	SRA	Homo sapiens	1	GPL11154	GSE81540;GSE96058				Lao H Saal	Mar 12, 2018
GSM2528723	F645	SRA	Homo sapiens	1	GPL11154	GSE81540;GSE96058				Lao H Saal	Mar 12, 2018
GSM2528724	F646	SRA	Homo sapiens	1	GPL11154	GSE81540;GSE96058				Lao H Saal	Mar 12, 2018
GSM2528725	F647	SRA	Homo sapiens	1	GPL11154	GSE81540;GSE96058				Lao H Saal	Mar 12, 2018
GSM2528726	F648	SRA	Homo sapiens	1	GPL11154	GSE81540;GSE96058				Lao H Saal	Mar 12, 2018
GSM2528727	F649	SRA	Homo sapiens	1	GPL11154	GSE81540;GSE96058				Lao H Saal	Mar 12, 2018
GSM2528728	F650	SRA	Homo sapiens	1	GPL11154	GSE81540;GSE96058				Lao H Saal	Mar 12, 2018
GSM2528729	F651	SRA	Homo sapiens	1	GPL11154	GSE81540;GSE96058				Lao H Saal	Mar 12, 2018
GSM2528730	F652	SRA	Homo sapiens	1	GPL11154	GSE81540;GSE96058				Lao H Saal	Mar 12, 2018
GSM2528731	F653	SRA	Homo sapiens	1	GPL11154	GSE81540;GSE96058				Lao H Saal	Mar 12, 2018
GSM2528732	F654	SRA	Homo sapiens	1	GPL11154	GSE81540;GSE96058				Lao H Saal	Mar 12, 2018
GSM2528733	F655	SRA	Homo sapiens	1	GPL11154	GSE81540;GSE96058				Lao H Saal	Mar 12, 2018
GSM2528734	F656	SRA	Homo sapiens	1	GPL11154	GSE81540;GSE96058				Lao H Saal	Mar 12, 2018
GSM2528735	F657	SRA	Homo sapiens	1	GPL11154	GSE81540;GSE96058				Lao H Saal	Mar 12, 2018
GSM2528736	F658	SRA	Homo sapiens	1	GPL11154	GSE81540;GSE96058				Lao H Saal	Mar 12, 2018
GSM2528737	F659	SRA	Homo sapiens	1	GPL11154	GSE81540;GSE96058				Lao H Saal	Mar 12, 2018
GSM2528738	F660	SRA	Homo sapiens	1	GPL11154	GSE81540;GSE96058				Lao H Saal	Mar 12, 2018
GSM2528739	F661	SRA	Homo sapiens	1	GPL11154	GSE81540;GSE96058				Lao H Saal	Mar 12, 2018
GSM2528740	F662	SRA	Homo sapiens	1	GPL11154	GSE81540;GSE96058				Lao H Saal	Mar 12, 2018
GSM2528741	F663	SRA	Homo sapiens	1	GPL11154	GSE81540;GSE96058				Lao H Saal	Mar 12, 2018
GSM2528742	F664	SRA	Homo sapiens	1	GPL11154	GSE81540;GSE96058				Lao H Saal	Mar 12, 2018
GSM2528743	F665	SRA	Homo sapiens	1	GPL11154	GSE81540;GSE96058				Lao H Saal	Mar 12, 2018
GSM2528744	F666	SRA	Homo sapiens	1	GPL11154	GSE81540;GSE96058				Lao H Saal	Mar 12, 2018
GSM2528745	F667	SRA	Homo sapiens	1	GPL11154	GSE81540;GSE96058				Lao H Saal	Mar 12, 2018
GSM2528746	F668	SRA	Homo sapiens	1	GPL11154	GSE81540;GSE96058				Lao H Saal	Mar 12, 2018
GSM2528747	F669	SRA	Homo sapiens	1	GPL11154	GSE81540;GSE96058				Lao H Saal	Mar 12, 2018
GSM2528748	F670	SRA	Homo sapiens	1	GPL11154	GSE81540;GSE96058				Lao H Saal	Mar 12, 2018
GSM2528749	F671	SRA	Homo sapiens	1	GPL11154	GSE81540;GSE96058				Lao H Saal	Mar 12, 2018
GSM2528750	F672	SRA	Homo sapiens	1	GPL11154	GSE81540;GSE96058				Lao H Saal	Mar 12, 2018
GSM2528751	F673	SRA	Homo sapiens	1	GPL11154	GSE81540;GSE96058				Lao H Saal	Mar 12, 2018
GSM2528752	F674	SRA	Homo sapiens	1	GPL11154	GSE81540;GSE96058				Lao H Saal	Mar 12, 2018
GSM2528753	F675	SRA	Homo sapiens	1	GPL11154	GSE81540;GSE96058				Lao H Saal	Mar 12, 2018
GSM2528754	F676	SRA	Homo sapiens	1	GPL11154	GSE81540;GSE96058				Lao H Saal	Mar 12, 2018
GSM2528755	F677	SRA	Homo sapiens	1	GPL11154	GSE81540;GSE96058				Lao H Saal	Mar 12, 2018
GSM2528756	F678	SRA	Homo sapiens	1	GPL11154	GSE81540;GSE96058				Lao H Saal	Mar 12, 2018
GSM2528757	F679	SRA	Homo sapiens	1	GPL11154	GSE81540;GSE96058				Lao H Saal	Mar 12, 2018
GSM2528758	F680	SRA	Homo sapiens	1	GPL11154	GSE81540;GSE96058				Lao H Saal	Mar 12, 2018
GSM2528759	F681	SRA	Homo sapiens	1	GPL11154	GSE81540;GSE96058				Lao H Saal	Mar 12, 2018
GSM2528760	F682	SRA	Homo sapiens	1	GPL11154	GSE81540;GSE96058				Lao H Saal	Mar 12, 2018
GSM2528761	F683	SRA	Homo sapiens	1	GPL11154	GSE81540;GSE96058				Lao H Saal	Mar 12, 2018
GSM2528762	F684	SRA	Homo sapiens	1	GPL11154	GSE81540;GSE96058				Lao H Saal	Mar 12, 2018
GSM2528763	F685	SRA	Homo sapiens	1	GPL11154	GSE81540;GSE96058				Lao H Saal	Mar 12, 2018
GSM2528764	F686	SRA	Homo sapiens	1	GPL11154	GSE81540;GSE96058				Lao H Saal	Mar 12, 2018
GSM2528765	F687	SRA	Homo sapiens	1	GPL11154	GSE81540;GSE96058				Lao H Saal	Mar 12, 2018
GSM2528766	F688	SRA	Homo sapiens	1	GPL11154	GSE81540;GSE96058				Lao H Saal	Mar 12, 2018
GSM2528767	F689	SRA	Homo sapiens	1	GPL11154	GSE81540;GSE96058				Lao H Saal	Mar 12, 2018
GSM2528768	F690	SRA	Homo sapiens	1	GPL11154	GSE81540;GSE96058				Lao H Saal	Mar 12, 2018
GSM2528769	F691	SRA	Homo sapiens	1	GPL11154	GSE81540;GSE96058				Lao H Saal	Mar 12, 2018
GSM2528770	F692	SRA	Homo sapiens	1	GPL11154	GSE81540;GSE96058				Lao H Saal	Mar 12, 2018
GSM2528771	F693	SRA	Homo sapiens	1	GPL11154	GSE81540;GSE96058				Lao H Saal	Mar 12, 2018
GSM2528772	F694	SRA	Homo sapiens	1	GPL11154	GSE81540;GSE96058				Lao H Saal	Mar 12, 2018
GSM2528773	F695	SRA	Homo sapiens	1	GPL11154	GSE81540;GSE96058				Lao H Saal	Mar 12, 2018
GSM2528774	F696	SRA	Homo sapiens	1	GPL11154	GSE81540;GSE96058				Lao H Saal	Mar 12, 2018
GSM2528775	F697	SRA	Homo sapiens	1	GPL11154	GSE81540;GSE96058				Lao H Saal	Mar 12, 2018
GSM2528776	F698	SRA	Homo sapiens	1	GPL11154	GSE81540;GSE96058				Lao H Saal	Mar 12, 2018
GSM2528777	F699	SRA	Homo sapiens	1	GPL11154	GSE81540;GSE96058				Lao H Saal	Mar 12, 2018
GSM2528778	F700	SRA	Homo sapiens	1	GPL11154	GSE81540;GSE96058				Lao H Saal	Mar 12, 2018
GSM2528779	F701	SRA	Homo sapiens	1	GPL11154	GSE81540;GSE96058				Lao H Saal	Mar 12, 2018
GSM2528780	F702	SRA	Homo sapiens	1	GPL11154	GSE81540;GSE96058				Lao H Saal	Mar 12, 2018
GSM2528781	F703	SRA	Homo sapiens	1	GPL11154	GSE81540;GSE96058				Lao H Saal	Mar 12, 2018
GSM2528782	F704	SRA	Homo sapiens	1	GPL11154	GSE81540;GSE96058				Lao H Saal	Mar 12, 2018
GSM2528783	F705	SRA	Homo sapiens	1	GPL11154	GSE81540;GSE96058				Lao H Saal	Mar 12, 2018
GSM2528784	F706	SRA	Homo sapiens	1	GPL11154	GSE81540;GSE96058				Lao H Saal	Mar 12, 2018
GSM2528785	F707	SRA	Homo sapiens	1	GPL11154	GSE81540;GSE96058				Lao H Saal	Mar 12, 2018
GSM2528786	F708	SRA	Homo sapiens	1	GPL11154	GSE81540;GSE96058				Lao H Saal	Mar 12, 2018
GSM2528787	F709	SRA	Homo sapiens	1	GPL11154	GSE81540;GSE96058				Lao H Saal	Mar 12, 2018
GSM2528788	F710	SRA	Homo sapiens	1	GPL11154	GSE81540;GSE96058				Lao H Saal	Mar 12, 2018
GSM2528789	F711	SRA	Homo sapiens	1	GPL11154	GSE81540;GSE96058				Lao H Saal	Mar 12, 2018
GSM2528790	F712	SRA	Homo sapiens	1	GPL11154	GSE81540;GSE96058				Lao H Saal	Mar 12, 2018
GSM2528791	F713	SRA	Homo sapiens	1	GPL11154	GSE81540;GSE96058				Lao H Saal	Mar 12, 2018
GSM2528792	F714	SRA	Homo sapiens	1	GPL11154	GSE81540;GSE96058				Lao H Saal	Mar 12, 2018
GSM2528793	F715	SRA	Homo sapiens	1	GPL11154	GSE81540;GSE96058				Lao H Saal	Mar 12, 2018
GSM2528794	F716	SRA	Homo sapiens	1	GPL11154	GSE81540;GSE96058				Lao H Saal	Mar 12, 2018
GSM2528795	F717	SRA	Homo sapiens	1	GPL11154	GSE81540;GSE96058				Lao H Saal	Mar 12, 2018
GSM2528796	F718	SRA	Homo sapiens	1	GPL11154	GSE81540;GSE96058				Lao H Saal	Mar 12, 2018
GSM2528797	F719	SRA	Homo sapiens	1	GPL11154	GSE81540;GSE96058				Lao H Saal	Mar 12, 2018
GSM2528798	F720	SRA	Homo sapiens	1	GPL11154	GSE81540;GSE96058				Lao H Saal	Mar 12, 2018
GSM2528799	F721	SRA	Homo sapiens	1	GPL11154	GSE81540;GSE96058				Lao H Saal	Mar 12, 2018
GSM2528800	F722	SRA	Homo sapiens	1	GPL11154	GSE81540;GSE96058				Lao H Saal	Mar 12, 2018
GSM2528801	F723	SRA	Homo sapiens	1	GPL11154	GSE81540;GSE96058				Lao H Saal	Mar 12, 2018
GSM2528802	F724	SRA	Homo sapiens	1	GPL18573	GSE81540;GSE96058				Lao H Saal	Mar 12, 2018
GSM2528803	F725	SRA	Homo sapiens	1	GPL11154	GSE81540;GSE96058				Lao H Saal	Mar 12, 2018
GSM2528804	F726	SRA	Homo sapiens	1	GPL11154	GSE81540;GSE96058				Lao H Saal	Mar 12, 2018
GSM2528805	F727	SRA	Homo sapiens	1	GPL11154	GSE81540;GSE96058				Lao H Saal	Mar 12, 2018
GSM2528806	F728	SRA	Homo sapiens	1	GPL11154	GSE81540;GSE96058				Lao H Saal	Mar 12, 2018
GSM2528807	F729	SRA	Homo sapiens	1	GPL11154	GSE81540;GSE96058				Lao H Saal	Mar 12, 2018
GSM2528808	F730	SRA	Homo sapiens	1	GPL11154	GSE81540;GSE96058				Lao H Saal	Mar 12, 2018
GSM2528809	F731	SRA	Homo sapiens	1	GPL11154	GSE81540;GSE96058				Lao H Saal	Mar 12, 2018
GSM2528810	F732	SRA	Homo sapiens	1	GPL11154	GSE81540;GSE96058				Lao H Saal	Mar 12, 2018
GSM2528811	F733	SRA	Homo sapiens	1	GPL11154	GSE81540;GSE96058				Lao H Saal	Mar 12, 2018
GSM2528812	F734	SRA	Homo sapiens	1	GPL11154	GSE81540;GSE96058				Lao H Saal	Mar 12, 2018
GSM2528813	F735	SRA	Homo sapiens	1	GPL11154	GSE81540;GSE96058				Lao H Saal	Mar 12, 2018
GSM2528814	F736	SRA	Homo sapiens	1	GPL11154	GSE81540;GSE96058				Lao H Saal	Mar 12, 2018
GSM2528815	F737	SRA	Homo sapiens	1	GPL11154	GSE81540;GSE96058				Lao H Saal	Mar 12, 2018
GSM2528816	F738	SRA	Homo sapiens	1	GPL11154	GSE81540;GSE96058				Lao H Saal	Mar 12, 2018
GSM2528817	F739	SRA	Homo sapiens	1	GPL11154	GSE81540;GSE96058				Lao H Saal	Mar 12, 2018
GSM2528818	F740	SRA	Homo sapiens	1	GPL11154	GSE81540;GSE96058				Lao H Saal	Mar 12, 2018
GSM2528819	F741	SRA	Homo sapiens	1	GPL11154	GSE81540;GSE96058				Lao H Saal	Mar 12, 2018
GSM2528820	F742	SRA	Homo sapiens	1	GPL11154	GSE81540;GSE96058				Lao H Saal	Mar 12, 2018
GSM2528821	F743	SRA	Homo sapiens	1	GPL11154	GSE81540;GSE96058				Lao H Saal	Mar 12, 2018
GSM2528822	F744	SRA	Homo sapiens	1	GPL11154	GSE81540;GSE96058				Lao H Saal	Mar 12, 2018
GSM2528823	F745	SRA	Homo sapiens	1	GPL11154	GSE81540;GSE96058				Lao H Saal	Mar 12, 2018
GSM2528824	F746	SRA	Homo sapiens	1	GPL11154	GSE81540;GSE96058				Lao H Saal	Mar 12, 2018
GSM2528825	F747	SRA	Homo sapiens	1	GPL11154	GSE81540;GSE96058				Lao H Saal	Mar 12, 2018
GSM2528826	F748	SRA	Homo sapiens	1	GPL11154	GSE81540;GSE96058				Lao H Saal	Mar 12, 2018
GSM2528827	F749	SRA	Homo sapiens	1	GPL11154	GSE81540;GSE96058				Lao H Saal	Mar 12, 2018
GSM2528828	F750	SRA	Homo sapiens	1	GPL11154	GSE81540;GSE96058				Lao H Saal	Mar 12, 2018
GSM2528829	F751	SRA	Homo sapiens	1	GPL11154	GSE81540;GSE96058				Lao H Saal	Mar 12, 2018
GSM2528830	F752	SRA	Homo sapiens	1	GPL11154	GSE81540;GSE96058				Lao H Saal	Mar 12, 2018
GSM2528831	F753	SRA	Homo sapiens	1	GPL11154	GSE81540;GSE96058				Lao H Saal	Mar 12, 2018
GSM2528832	F754	SRA	Homo sapiens	1	GPL11154	GSE81540;GSE96058				Lao H Saal	Mar 12, 2018
GSM2528833	F755	SRA	Homo sapiens	1	GPL11154	GSE81540;GSE96058				Lao H Saal	Mar 12, 2018
GSM2528834	F756	SRA	Homo sapiens	1	GPL11154	GSE81540;GSE96058				Lao H Saal	Mar 12, 2018
GSM2528835	F757	SRA	Homo sapiens	1	GPL11154	GSE81540;GSE96058				Lao H Saal	Mar 12, 2018
GSM2528836	F758	SRA	Homo sapiens	1	GPL11154	GSE81540;GSE96058				Lao H Saal	Mar 12, 2018
GSM2528837	F759	SRA	Homo sapiens	1	GPL11154	GSE81540;GSE96058				Lao H Saal	Mar 12, 2018
GSM2528838	F760	SRA	Homo sapiens	1	GPL11154	GSE81540;GSE96058				Lao H Saal	Mar 12, 2018
GSM2528839	F761	SRA	Homo sapiens	1	GPL11154	GSE81540;GSE96058				Lao H Saal	Mar 12, 2018
GSM2528840	F762	SRA	Homo sapiens	1	GPL11154	GSE81540;GSE96058				Lao H Saal	Mar 12, 2018
GSM2528841	F763	SRA	Homo sapiens	1	GPL11154	GSE81540;GSE96058				Lao H Saal	Mar 12, 2018
GSM2528842	F764	SRA	Homo sapiens	1	GPL11154	GSE81540;GSE96058				Lao H Saal	Mar 12, 2018
GSM2528843	F765	SRA	Homo sapiens	1	GPL11154	GSE81540;GSE96058				Lao H Saal	Mar 12, 2018
GSM2528844	F766	SRA	Homo sapiens	1	GPL11154	GSE81540;GSE96058				Lao H Saal	Mar 12, 2018
GSM2528845	F767	SRA	Homo sapiens	1	GPL11154	GSE81540;GSE96058				Lao H Saal	Mar 12, 2018
GSM2528846	F768	SRA	Homo sapiens	1	GPL11154	GSE81540;GSE96058				Lao H Saal	Mar 12, 2018
GSM2528847	F769	SRA	Homo sapiens	1	GPL11154	GSE81540;GSE96058				Lao H Saal	Mar 12, 2018
GSM2528848	F770	SRA	Homo sapiens	1	GPL11154	GSE81540;GSE96058				Lao H Saal	Mar 12, 2018
GSM2528849	F771	SRA	Homo sapiens	1	GPL11154	GSE81540;GSE96058				Lao H Saal	Mar 12, 2018
GSM2528850	F772	SRA	Homo sapiens	1	GPL11154	GSE81540;GSE96058				Lao H Saal	Mar 12, 2018
GSM2528851	F773	SRA	Homo sapiens	1	GPL11154	GSE81540;GSE96058				Lao H Saal	Mar 12, 2018
GSM2528852	F774	SRA	Homo sapiens	1	GPL11154	GSE81540;GSE96058				Lao H Saal	Mar 12, 2018
GSM2528853	F775	SRA	Homo sapiens	1	GPL11154	GSE81540;GSE96058				Lao H Saal	Mar 12, 2018
GSM2528854	F776	SRA	Homo sapiens	1	GPL11154	GSE81540;GSE96058				Lao H Saal	Mar 12, 2018
GSM2528855	F777	SRA	Homo sapiens	1	GPL11154	GSE81540;GSE96058				Lao H Saal	Mar 12, 2018
GSM2528856	F778	SRA	Homo sapiens	1	GPL11154	GSE81540;GSE96058				Lao H Saal	Mar 12, 2018
GSM2528857	F779	SRA	Homo sapiens	1	GPL11154	GSE81540;GSE96058				Lao H Saal	Mar 12, 2018
GSM2528858	F780	SRA	Homo sapiens	1	GPL11154	GSE81540;GSE96058				Lao H Saal	Mar 12, 2018
GSM2528859	F781	SRA	Homo sapiens	1	GPL11154	GSE81540;GSE96058				Lao H Saal	Mar 12, 2018
GSM2528860	F782	SRA	Homo sapiens	1	GPL11154	GSE81540;GSE96058				Lao H Saal	Mar 12, 2018
GSM2528861	F783	SRA	Homo sapiens	1	GPL11154	GSE81540;GSE96058				Lao H Saal	Mar 12, 2018
GSM2528862	F784	SRA	Homo sapiens	1	GPL11154	GSE81540;GSE96058				Lao H Saal	Mar 12, 2018
GSM2528863	F785	SRA	Homo sapiens	1	GPL11154	GSE81540;GSE96058				Lao H Saal	Mar 12, 2018
GSM2528864	F786	SRA	Homo sapiens	1	GPL11154	GSE81540;GSE96058				Lao H Saal	Mar 12, 2018
GSM2528865	F787	SRA	Homo sapiens	1	GPL11154	GSE81540;GSE96058				Lao H Saal	Mar 12, 2018
GSM2528866	F788	SRA	Homo sapiens	1	GPL11154	GSE81540;GSE96058				Lao H Saal	Mar 12, 2018
GSM2528867	F789	SRA	Homo sapiens	1	GPL11154	GSE81540;GSE96058				Lao H Saal	Mar 12, 2018
GSM2528868	F790	SRA	Homo sapiens	1	GPL11154	GSE81540;GSE96058				Lao H Saal	Mar 12, 2018
GSM2528869	F791	SRA	Homo sapiens	1	GPL11154	GSE81540;GSE96058				Lao H Saal	Mar 12, 2018
GSM2528870	F792	SRA	Homo sapiens	1	GPL11154	GSE81540;GSE96058				Lao H Saal	Mar 12, 2018
GSM2528871	F793	SRA	Homo sapiens	1	GPL11154	GSE81540;GSE96058				Lao H Saal	Mar 12, 2018
GSM2528872	F794	SRA	Homo sapiens	1	GPL11154	GSE81540;GSE96058				Lao H Saal	Mar 12, 2018
GSM2528873	F795	SRA	Homo sapiens	1	GPL11154	GSE81540;GSE96058				Lao H Saal	Mar 12, 2018
GSM2528874	F796	SRA	Homo sapiens	1	GPL11154	GSE81540;GSE96058				Lao H Saal	Mar 12, 2018
GSM2528875	F797	SRA	Homo sapiens	1	GPL11154	GSE81540;GSE96058				Lao H Saal	Mar 12, 2018
GSM2528876	F798	SRA	Homo sapiens	1	GPL11154	GSE81540;GSE96058				Lao H Saal	Mar 12, 2018
GSM2528877	F799	SRA	Homo sapiens	1	GPL11154	GSE81540;GSE96058				Lao H Saal	Mar 12, 2018
GSM2528878	F800	SRA	Homo sapiens	1	GPL11154	GSE81540;GSE96058				Lao H Saal	Mar 12, 2018
GSM2528879	F801	SRA	Homo sapiens	1	GPL11154	GSE81540;GSE96058				Lao H Saal	Mar 12, 2018
GSM2528880	F802	SRA	Homo sapiens	1	GPL11154	GSE81540;GSE96058				Lao H Saal	Mar 12, 2018
GSM2528881	F803	SRA	Homo sapiens	1	GPL11154	GSE81540;GSE96058				Lao H Saal	Mar 12, 2018
GSM2528882	F804	SRA	Homo sapiens	1	GPL11154	GSE81540;GSE96058				Lao H Saal	Mar 12, 2018
GSM2528883	F805	SRA	Homo sapiens	1	GPL11154	GSE81540;GSE96058				Lao H Saal	Mar 12, 2018
GSM2528884	F806	SRA	Homo sapiens	1	GPL11154	GSE81540;GSE96058				Lao H Saal	Mar 12, 2018
GSM2528885	F807	SRA	Homo sapiens	1	GPL11154	GSE81540;GSE96058				Lao H Saal	Mar 12, 2018
GSM2528886	F808	SRA	Homo sapiens	1	GPL11154	GSE81540;GSE96058				Lao H Saal	Mar 12, 2018
GSM2528887	F809	SRA	Homo sapiens	1	GPL11154	GSE81540;GSE96058				Lao H Saal	Mar 12, 2018
GSM2528888	F810	SRA	Homo sapiens	1	GPL11154	GSE81540;GSE96058				Lao H Saal	Mar 12, 2018
GSM2528889	F811	SRA	Homo sapiens	1	GPL11154	GSE81540;GSE96058				Lao H Saal	Mar 12, 2018
GSM2528890	F812	SRA	Homo sapiens	1	GPL11154	GSE81540;GSE96058				Lao H Saal	Mar 12, 2018
GSM2528891	F813	SRA	Homo sapiens	1	GPL11154	GSE81540;GSE96058				Lao H Saal	Mar 12, 2018
GSM2528892	F814	SRA	Homo sapiens	1	GPL11154	GSE81540;GSE96058				Lao H Saal	Mar 12, 2018
GSM2528893	F815	SRA	Homo sapiens	1	GPL11154	GSE81540;GSE96058				Lao H Saal	Mar 12, 2018
GSM2528894	F816	SRA	Homo sapiens	1	GPL18573	GSE81540;GSE96058				Lao H Saal	Mar 12, 2018
GSM2528895	F817	SRA	Homo sapiens	1	GPL11154	GSE81540;GSE96058				Lao H Saal	Mar 12, 2018
GSM2528896	F818	SRA	Homo sapiens	1	GPL11154	GSE81540;GSE96058				Lao H Saal	Mar 12, 2018
GSM2528897	F819	SRA	Homo sapiens	1	GPL18573	GSE81540;GSE96058				Lao H Saal	Mar 12, 2018
GSM2528898	F820	SRA	Homo sapiens	1	GPL11154	GSE81540;GSE96058				Lao H Saal	Mar 12, 2018
GSM2528899	F821	SRA	Homo sapiens	1	GPL18573	GSE81540;GSE96058				Lao H Saal	Mar 12, 2018
GSM2528900	F822	SRA	Homo sapiens	1	GPL11154	GSE81540;GSE96058				Lao H Saal	Mar 12, 2018
GSM2528901	F823	SRA	Homo sapiens	1	GPL11154	GSE81540;GSE96058				Lao H Saal	Mar 12, 2018
GSM2528902	F824	SRA	Homo sapiens	1	GPL11154	GSE81540;GSE96058				Lao H Saal	Mar 12, 2018
GSM2528903	F825	SRA	Homo sapiens	1	GPL11154	GSE81540;GSE96058				Lao H Saal	Mar 12, 2018
GSM2528904	F826	SRA	Homo sapiens	1	GPL11154	GSE81540;GSE96058				Lao H Saal	Mar 12, 2018
GSM2528905	F827	SRA	Homo sapiens	1	GPL11154	GSE81540;GSE96058				Lao H Saal	Mar 12, 2018
GSM2528906	F828	SRA	Homo sapiens	1	GPL11154	GSE81540;GSE96058				Lao H Saal	Mar 12, 2018
GSM2528907	F829	SRA	Homo sapiens	1	GPL11154	GSE81540;GSE96058				Lao H Saal	Mar 12, 2018
GSM2528908	F830	SRA	Homo sapiens	1	GPL11154	GSE81540;GSE96058				Lao H Saal	Mar 12, 2018
GSM2528909	F831	SRA	Homo sapiens	1	GPL11154	GSE81540;GSE96058				Lao H Saal	Mar 12, 2018
GSM2528910	F832	SRA	Homo sapiens	1	GPL11154	GSE81540;GSE96058				Lao H Saal	Mar 12, 2018
GSM2528911	F833	SRA	Homo sapiens	1	GPL11154	GSE81540;GSE96058				Lao H Saal	Mar 12, 2018
GSM2528912	F834	SRA	Homo sapiens	1	GPL11154	GSE81540;GSE96058				Lao H Saal	Mar 12, 2018
GSM2528913	F835	SRA	Homo sapiens	1	GPL11154	GSE81540;GSE96058				Lao H Saal	Mar 12, 2018
GSM2528914	F836	SRA	Homo sapiens	1	GPL11154	GSE81540;GSE96058				Lao H Saal	Mar 12, 2018
GSM2528915	F837	SRA	Homo sapiens	1	GPL11154	GSE81540;GSE96058				Lao H Saal	Mar 12, 2018
GSM2528916	F838	SRA	Homo sapiens	1	GPL11154	GSE81540;GSE96058				Lao H Saal	Mar 12, 2018
GSM2528917	F839	SRA	Homo sapiens	1	GPL11154	GSE81540;GSE96058				Lao H Saal	Mar 12, 2018
GSM2528918	F840	SRA	Homo sapiens	1	GPL11154	GSE81540;GSE96058				Lao H Saal	Mar 12, 2018
GSM2528919	F841	SRA	Homo sapiens	1	GPL11154	GSE81540;GSE96058				Lao H Saal	Mar 12, 2018
GSM2528920	F842	SRA	Homo sapiens	1	GPL11154	GSE81540;GSE96058				Lao H Saal	Mar 12, 2018
GSM2528921	F843	SRA	Homo sapiens	1	GPL11154	GSE81540;GSE96058				Lao H Saal	Mar 12, 2018
GSM2528922	F844	SRA	Homo sapiens	1	GPL11154	GSE81540;GSE96058				Lao H Saal	Mar 12, 2018
GSM2528923	F845	SRA	Homo sapiens	1	GPL11154	GSE81540;GSE96058				Lao H Saal	Mar 12, 2018
GSM2528924	F846	SRA	Homo sapiens	1	GPL11154	GSE81540;GSE96058				Lao H Saal	Mar 12, 2018
GSM2528925	F847	SRA	Homo sapiens	1	GPL11154	GSE81540;GSE96058				Lao H Saal	Mar 12, 2018
GSM2528926	F848	SRA	Homo sapiens	1	GPL11154	GSE81540;GSE96058				Lao H Saal	Mar 12, 2018
GSM2528927	F849	SRA	Homo sapiens	1	GPL11154	GSE81540;GSE96058				Lao H Saal	Mar 12, 2018
GSM2528928	F850	SRA	Homo sapiens	1	GPL11154	GSE81540;GSE96058				Lao H Saal	Mar 12, 2018
GSM2528929	F851	SRA	Homo sapiens	1	GPL11154	GSE81540;GSE96058				Lao H Saal	Mar 12, 2018
GSM2528930	F852	SRA	Homo sapiens	1	GPL11154	GSE81540;GSE96058				Lao H Saal	Mar 12, 2018
GSM2528931	F853	SRA	Homo sapiens	1	GPL11154	GSE81540;GSE96058				Lao H Saal	Mar 12, 2018
GSM2528932	F854	SRA	Homo sapiens	1	GPL11154	GSE81540;GSE96058				Lao H Saal	Mar 12, 2018
GSM2528933	F855	SRA	Homo sapiens	1	GPL11154	GSE81540;GSE96058				Lao H Saal	Mar 12, 2018
GSM2528934	F856	SRA	Homo sapiens	1	GPL11154	GSE81540;GSE96058				Lao H Saal	Mar 12, 2018
GSM2528935	F857	SRA	Homo sapiens	1	GPL11154	GSE81540;GSE96058				Lao H Saal	Mar 12, 2018
GSM2528936	F858	SRA	Homo sapiens	1	GPL11154	GSE81540;GSE96058				Lao H Saal	Mar 12, 2018
GSM2528937	F859	SRA	Homo sapiens	1	GPL11154	GSE81540;GSE96058				Lao H Saal	Mar 12, 2018
GSM2528938	F860	SRA	Homo sapiens	1	GPL18573	GSE81540;GSE96058				Lao H Saal	Mar 12, 2018
GSM2528939	F861	SRA	Homo sapiens	1	GPL11154	GSE81540;GSE96058				Lao H Saal	Mar 12, 2018
GSM2528940	F862	SRA	Homo sapiens	1	GPL11154	GSE81540;GSE96058				Lao H Saal	Mar 12, 2018
GSM2528941	F863	SRA	Homo sapiens	1	GPL11154	GSE81540;GSE96058				Lao H Saal	Mar 12, 2018
GSM2528942	F864	SRA	Homo sapiens	1	GPL11154	GSE81540;GSE96058				Lao H Saal	Mar 12, 2018
GSM2528943	F865	SRA	Homo sapiens	1	GPL11154	GSE81540;GSE96058				Lao H Saal	Mar 12, 2018
GSM2528944	F866	SRA	Homo sapiens	1	GPL11154	GSE81540;GSE96058				Lao H Saal	Mar 12, 2018
GSM2528945	F867	SRA	Homo sapiens	1	GPL11154	GSE81540;GSE96058				Lao H Saal	Mar 12, 2018
GSM2528946	F868	SRA	Homo sapiens	1	GPL11154	GSE81540;GSE96058				Lao H Saal	Mar 12, 2018
GSM2528947	F869	SRA	Homo sapiens	1	GPL11154	GSE81540;GSE96058				Lao H Saal	Mar 12, 2018
GSM2528948	F870	SRA	Homo sapiens	1	GPL11154	GSE81540;GSE96058				Lao H Saal	Mar 12, 2018
GSM2528949	F871	SRA	Homo sapiens	1	GPL11154	GSE81540;GSE96058				Lao H Saal	Mar 12, 2018
GSM2528950	F872	SRA	Homo sapiens	1	GPL11154	GSE81540;GSE96058				Lao H Saal	Mar 12, 2018
GSM2528951	F873	SRA	Homo sapiens	1	GPL11154	GSE81540;GSE96058				Lao H Saal	Mar 12, 2018
GSM2528952	F874	SRA	Homo sapiens	1	GPL11154	GSE81540;GSE96058				Lao H Saal	Mar 12, 2018
GSM2528953	F875	SRA	Homo sapiens	1	GPL11154	GSE81540;GSE96058				Lao H Saal	Mar 12, 2018
GSM2528954	F876	SRA	Homo sapiens	1	GPL11154	GSE81540;GSE96058				Lao H Saal	Mar 12, 2018
GSM2528955	F877	SRA	Homo sapiens	1	GPL11154	GSE81540;GSE96058				Lao H Saal	Mar 12, 2018
GSM2528956	F878	SRA	Homo sapiens	1	GPL11154	GSE81540;GSE96058				Lao H Saal	Mar 12, 2018
GSM2528957	F879	SRA	Homo sapiens	1	GPL11154	GSE81540;GSE96058				Lao H Saal	Mar 12, 2018
GSM2528958	F880	SRA	Homo sapiens	1	GPL11154	GSE81540;GSE96058				Lao H Saal	Mar 12, 2018
GSM2528959	F881	SRA	Homo sapiens	1	GPL11154	GSE81540;GSE96058				Lao H Saal	Mar 12, 2018
GSM2528960	F882	SRA	Homo sapiens	1	GPL11154	GSE81540;GSE96058				Lao H Saal	Mar 12, 2018
GSM2528961	F883	SRA	Homo sapiens	1	GPL11154	GSE81540;GSE96058				Lao H Saal	Mar 12, 2018
GSM2528962	F884	SRA	Homo sapiens	1	GPL11154	GSE81540;GSE96058				Lao H Saal	Mar 12, 2018
GSM2528963	F885	SRA	Homo sapiens	1	GPL11154	GSE81540;GSE96058				Lao H Saal	Mar 12, 2018
GSM2528964	F886	SRA	Homo sapiens	1	GPL11154	GSE81540;GSE96058				Lao H Saal	Mar 12, 2018
GSM2528965	F887	SRA	Homo sapiens	1	GPL11154	GSE81540;GSE96058				Lao H Saal	Mar 12, 2018
GSM2528966	F888	SRA	Homo sapiens	1	GPL11154	GSE81540;GSE96058				Lao H Saal	Mar 12, 2018
GSM2528967	F889	SRA	Homo sapiens	1	GPL11154	GSE81540;GSE96058				Lao H Saal	Mar 12, 2018
GSM2528968	F890	SRA	Homo sapiens	1	GPL11154	GSE81540;GSE96058				Lao H Saal	Mar 12, 2018
GSM2528969	F891	SRA	Homo sapiens	1	GPL18573	GSE81540;GSE96058				Lao H Saal	Mar 12, 2018
GSM2528970	F892	SRA	Homo sapiens	1	GPL18573	GSE81540;GSE96058				Lao H Saal	Mar 12, 2018
GSM2528971	F893	SRA	Homo sapiens	1	GPL11154	GSE81540;GSE96058				Lao H Saal	Mar 12, 2018
GSM2528972	F894	SRA	Homo sapiens	1	GPL11154	GSE81540;GSE96058				Lao H Saal	Mar 12, 2018
GSM2528973	F895	SRA	Homo sapiens	1	GPL11154	GSE81540;GSE96058				Lao H Saal	Mar 12, 2018
GSM2528974	F896	SRA	Homo sapiens	1	GPL18573	GSE81540;GSE96058				Lao H Saal	Mar 12, 2018
GSM2528975	F897	SRA	Homo sapiens	1	GPL11154	GSE81540;GSE96058				Lao H Saal	Mar 12, 2018
GSM2528976	F898	SRA	Homo sapiens	1	GPL18573	GSE81540;GSE96058				Lao H Saal	Mar 12, 2018
GSM2528977	F899	SRA	Homo sapiens	1	GPL11154	GSE81540;GSE96058				Lao H Saal	Mar 12, 2018
GSM2528978	F900	SRA	Homo sapiens	1	GPL11154	GSE81540;GSE96058				Lao H Saal	Mar 12, 2018
GSM2528979	F901	SRA	Homo sapiens	1	GPL11154	GSE81540;GSE96058				Lao H Saal	Mar 12, 2018
GSM2528980	F902	SRA	Homo sapiens	1	GPL11154	GSE81540;GSE96058				Lao H Saal	Mar 12, 2018
GSM2528981	F903	SRA	Homo sapiens	1	GPL11154	GSE81540;GSE96058				Lao H Saal	Mar 12, 2018
GSM2528982	F904	SRA	Homo sapiens	1	GPL11154	GSE81540;GSE96058				Lao H Saal	Mar 12, 2018
GSM2528983	F905	SRA	Homo sapiens	1	GPL11154	GSE81540;GSE96058				Lao H Saal	Mar 12, 2018
GSM2528984	F906	SRA	Homo sapiens	1	GPL11154	GSE81540;GSE96058				Lao H Saal	Mar 12, 2018
GSM2528985	F907	SRA	Homo sapiens	1	GPL11154	GSE81540;GSE96058				Lao H Saal	Mar 12, 2018
GSM2528986	F908	SRA	Homo sapiens	1	GPL11154	GSE81540;GSE96058				Lao H Saal	Mar 12, 2018
GSM2528987	F909	SRA	Homo sapiens	1	GPL11154	GSE81540;GSE96058				Lao H Saal	Mar 12, 2018
GSM2528988	F910	SRA	Homo sapiens	1	GPL11154	GSE81540;GSE96058				Lao H Saal	Mar 12, 2018
GSM2528989	F911	SRA	Homo sapiens	1	GPL11154	GSE81540;GSE96058				Lao H Saal	Mar 12, 2018
GSM2528990	F912	SRA	Homo sapiens	1	GPL11154	GSE81540;GSE96058				Lao H Saal	Mar 12, 2018
GSM2528991	F913	SRA	Homo sapiens	1	GPL11154	GSE81540;GSE96058				Lao H Saal	Mar 12, 2018
GSM2528992	F914	SRA	Homo sapiens	1	GPL18573	GSE81540;GSE96058				Lao H Saal	Mar 12, 2018
GSM2528993	F915	SRA	Homo sapiens	1	GPL11154	GSE81540;GSE96058				Lao H Saal	Mar 12, 2018
GSM2528994	F916	SRA	Homo sapiens	1	GPL11154	GSE81540;GSE96058				Lao H Saal	Mar 12, 2018
GSM2528995	F917	SRA	Homo sapiens	1	GPL11154	GSE81540;GSE96058				Lao H Saal	Mar 12, 2018
GSM2528996	F918	SRA	Homo sapiens	1	GPL11154	GSE81540;GSE96058				Lao H Saal	Mar 12, 2018
GSM2528997	F919	SRA	Homo sapiens	1	GPL11154	GSE81540;GSE96058				Lao H Saal	Mar 12, 2018
GSM2528998	F920	SRA	Homo sapiens	1	GPL11154	GSE81540;GSE96058				Lao H Saal	Mar 12, 2018
GSM2528999	F921	SRA	Homo sapiens	1	GPL11154	GSE81540;GSE96058				Lao H Saal	Mar 12, 2018
GSM2529000	F922	SRA	Homo sapiens	1	GPL11154	GSE81540;GSE96058				Lao H Saal	Mar 12, 2018
GSM2529001	F923	SRA	Homo sapiens	1	GPL11154	GSE81540;GSE96058				Lao H Saal	Mar 12, 2018
GSM2529002	F924	SRA	Homo sapiens	1	GPL11154	GSE81540;GSE96058				Lao H Saal	Mar 12, 2018
GSM2529003	F925	SRA	Homo sapiens	1	GPL11154	GSE81540;GSE96058				Lao H Saal	Mar 12, 2018
GSM2529004	F926	SRA	Homo sapiens	1	GPL11154	GSE81540;GSE96058				Lao H Saal	Mar 12, 2018
GSM2529005	F927	SRA	Homo sapiens	1	GPL11154	GSE81540;GSE96058				Lao H Saal	Mar 12, 2018
GSM2529006	F928	SRA	Homo sapiens	1	GPL11154	GSE81540;GSE96058				Lao H Saal	Mar 12, 2018
GSM2529007	F929	SRA	Homo sapiens	1	GPL11154	GSE81540;GSE96058				Lao H Saal	Mar 12, 2018
GSM2529008	F930	SRA	Homo sapiens	1	GPL11154	GSE81540;GSE96058				Lao H Saal	Mar 12, 2018
GSM2529009	F931	SRA	Homo sapiens	1	GPL11154	GSE81540;GSE96058				Lao H Saal	Mar 12, 2018
GSM2529010	F932	SRA	Homo sapiens	1	GPL11154	GSE81540;GSE96058				Lao H Saal	Mar 12, 2018
GSM2529011	F933	SRA	Homo sapiens	1	GPL11154	GSE81540;GSE96058				Lao H Saal	Mar 12, 2018
GSM2529012	F934	SRA	Homo sapiens	1	GPL11154	GSE81540;GSE96058				Lao H Saal	Mar 12, 2018
GSM2529013	F935	SRA	Homo sapiens	1	GPL11154	GSE81540;GSE96058				Lao H Saal	Mar 12, 2018
GSM2529014	F936	SRA	Homo sapiens	1	GPL11154	GSE81540;GSE96058				Lao H Saal	Mar 12, 2018
GSM2529015	F937	SRA	Homo sapiens	1	GPL11154	GSE81540;GSE96058				Lao H Saal	Mar 12, 2018
GSM2529016	F938	SRA	Homo sapiens	1	GPL11154	GSE81540;GSE96058				Lao H Saal	Mar 12, 2018
GSM2529017	F939	SRA	Homo sapiens	1	GPL11154	GSE81540;GSE96058				Lao H Saal	Mar 12, 2018
GSM2529018	F940	SRA	Homo sapiens	1	GPL18573	GSE81540;GSE96058				Lao H Saal	Mar 12, 2018
GSM2529019	F941	SRA	Homo sapiens	1	GPL11154	GSE81540;GSE96058				Lao H Saal	Mar 12, 2018
GSM2529020	F942	SRA	Homo sapiens	1	GPL11154	GSE81540;GSE96058				Lao H Saal	Mar 12, 2018
GSM2529021	F943	SRA	Homo sapiens	1	GPL11154	GSE81540;GSE96058				Lao H Saal	Mar 12, 2018
GSM2529022	F944	SRA	Homo sapiens	1	GPL11154	GSE81540;GSE96058				Lao H Saal	Mar 12, 2018
GSM2529023	F945	SRA	Homo sapiens	1	GPL11154	GSE81540;GSE96058				Lao H Saal	Mar 12, 2018
GSM2529024	F946	SRA	Homo sapiens	1	GPL11154	GSE81540;GSE96058				Lao H Saal	Mar 12, 2018
GSM2529025	F947	SRA	Homo sapiens	1	GPL11154	GSE81540;GSE96058				Lao H Saal	Mar 12, 2018
GSM2529026	F948	SRA	Homo sapiens	1	GPL11154	GSE81540;GSE96058				Lao H Saal	Mar 12, 2018
GSM2529027	F949	SRA	Homo sapiens	1	GPL11154	GSE81540;GSE96058				Lao H Saal	Mar 12, 2018
GSM2529028	F950	SRA	Homo sapiens	1	GPL11154	GSE81540;GSE96058				Lao H Saal	Mar 12, 2018
GSM2529029	F951	SRA	Homo sapiens	1	GPL11154	GSE81540;GSE96058				Lao H Saal	Mar 12, 2018
GSM2529030	F952	SRA	Homo sapiens	1	GPL11154	GSE81540;GSE96058				Lao H Saal	Mar 12, 2018
GSM2529031	F953	SRA	Homo sapiens	1	GPL11154	GSE81540;GSE96058				Lao H Saal	Mar 12, 2018
GSM2529032	F954	SRA	Homo sapiens	1	GPL11154	GSE81540;GSE96058				Lao H Saal	Mar 12, 2018
GSM2529033	F955	SRA	Homo sapiens	1	GPL11154	GSE81540;GSE96058				Lao H Saal	Mar 12, 2018
GSM2529034	F956	SRA	Homo sapiens	1	GPL11154	GSE81540;GSE96058				Lao H Saal	Mar 12, 2018
GSM2529035	F957	SRA	Homo sapiens	1	GPL11154	GSE81540;GSE96058				Lao H Saal	Mar 12, 2018
GSM2529036	F958	SRA	Homo sapiens	1	GPL11154	GSE81540;GSE96058				Lao H Saal	Mar 12, 2018
GSM2529037	F959	SRA	Homo sapiens	1	GPL11154	GSE81540;GSE96058				Lao H Saal	Mar 12, 2018
GSM2529038	F960	SRA	Homo sapiens	1	GPL11154	GSE81540;GSE96058				Lao H Saal	Mar 12, 2018
GSM2529039	F961	SRA	Homo sapiens	1	GPL11154	GSE81540;GSE96058				Lao H Saal	Mar 12, 2018
GSM2529040	F962	SRA	Homo sapiens	1	GPL11154	GSE81540;GSE96058				Lao H Saal	Mar 12, 2018
GSM2529041	F963	SRA	Homo sapiens	1	GPL11154	GSE81540;GSE96058				Lao H Saal	Mar 12, 2018
GSM2529042	F964	SRA	Homo sapiens	1	GPL11154	GSE81540;GSE96058				Lao H Saal	Mar 12, 2018
GSM2529043	F965	SRA	Homo sapiens	1	GPL11154	GSE81540;GSE96058				Lao H Saal	Mar 12, 2018
GSM2529044	F966	SRA	Homo sapiens	1	GPL11154	GSE81540;GSE96058				Lao H Saal	Mar 12, 2018
GSM2529045	F967	SRA	Homo sapiens	1	GPL18573	GSE81540;GSE96058				Lao H Saal	Mar 12, 2018
GSM2529046	F968	SRA	Homo sapiens	1	GPL18573	GSE81540;GSE96058				Lao H Saal	Mar 12, 2018
GSM2529047	F969	SRA	Homo sapiens	1	GPL11154	GSE81540;GSE96058				Lao H Saal	Mar 12, 2018
GSM2529048	F970	SRA	Homo sapiens	1	GPL11154	GSE81540;GSE96058				Lao H Saal	Mar 12, 2018
GSM2529049	F971	SRA	Homo sapiens	1	GPL11154	GSE81540;GSE96058				Lao H Saal	Mar 12, 2018
GSM2529050	F972	SRA	Homo sapiens	1	GPL18573	GSE81540;GSE96058				Lao H Saal	Mar 12, 2018
GSM2529051	F973	SRA	Homo sapiens	1	GPL11154	GSE81540;GSE96058				Lao H Saal	Mar 12, 2018
GSM2529052	F974	SRA	Homo sapiens	1	GPL18573	GSE81540;GSE96058				Lao H Saal	Mar 12, 2018
GSM2529053	F975	SRA	Homo sapiens	1	GPL18573	GSE81540;GSE96058				Lao H Saal	Mar 12, 2018
GSM2529054	F976	SRA	Homo sapiens	1	GPL18573	GSE81540;GSE96058				Lao H Saal	Mar 12, 2018
GSM2529055	F977	SRA	Homo sapiens	1	GPL11154	GSE81540;GSE96058				Lao H Saal	Mar 12, 2018
GSM2529056	F978	SRA	Homo sapiens	1	GPL11154	GSE81540;GSE96058				Lao H Saal	Mar 12, 2018
GSM2529057	F979	SRA	Homo sapiens	1	GPL11154	GSE81540;GSE96058				Lao H Saal	Mar 12, 2018
GSM2529058	F980	SRA	Homo sapiens	1	GPL11154	GSE81540;GSE96058				Lao H Saal	Mar 12, 2018
GSM2529059	F981	SRA	Homo sapiens	1	GPL11154	GSE81540;GSE96058				Lao H Saal	Mar 12, 2018
GSM2529060	F982	SRA	Homo sapiens	1	GPL11154	GSE81540;GSE96058				Lao H Saal	Mar 12, 2018
GSM2529061	F983	SRA	Homo sapiens	1	GPL11154	GSE81540;GSE96058				Lao H Saal	Mar 12, 2018
GSM2529062	F984	SRA	Homo sapiens	1	GPL11154	GSE81540;GSE96058				Lao H Saal	Mar 12, 2018
GSM2529063	F985	SRA	Homo sapiens	1	GPL11154	GSE81540;GSE96058				Lao H Saal	Mar 12, 2018
GSM2529064	F986	SRA	Homo sapiens	1	GPL11154	GSE81540;GSE96058				Lao H Saal	Mar 12, 2018
GSM2529065	F987	SRA	Homo sapiens	1	GPL11154	GSE81540;GSE96058				Lao H Saal	Mar 12, 2018
GSM2529066	F988	SRA	Homo sapiens	1	GPL11154	GSE81540;GSE96058				Lao H Saal	Mar 12, 2018
GSM2529067	F989	SRA	Homo sapiens	1	GPL11154	GSE81540;GSE96058				Lao H Saal	Mar 12, 2018
GSM2529068	F990	SRA	Homo sapiens	1	GPL18573	GSE81540;GSE96058				Lao H Saal	Mar 12, 2018
GSM2529069	F991	SRA	Homo sapiens	1	GPL18573	GSE81540;GSE96058				Lao H Saal	Mar 12, 2018
GSM2529070	F992	SRA	Homo sapiens	1	GPL11154	GSE81540;GSE96058				Lao H Saal	Mar 12, 2018
GSM2529071	F993	SRA	Homo sapiens	1	GPL11154	GSE81540;GSE96058				Lao H Saal	Mar 12, 2018
GSM2529072	F994	SRA	Homo sapiens	1	GPL11154	GSE81540;GSE96058				Lao H Saal	Mar 12, 2018
GSM2529073	F995	SRA	Homo sapiens	1	GPL11154	GSE81540;GSE96058				Lao H Saal	Mar 12, 2018
GSM2529074	F996	SRA	Homo sapiens	1	GPL11154	GSE81540;GSE96058				Lao H Saal	Mar 12, 2018
GSM2529075	F997	SRA	Homo sapiens	1	GPL11154	GSE81540;GSE96058				Lao H Saal	Mar 12, 2018
GSM2529076	F998	SRA	Homo sapiens	1	GPL11154	GSE81540;GSE96058				Lao H Saal	Mar 12, 2018
GSM2529077	F999	SRA	Homo sapiens	1	GPL11154	GSE81540;GSE96058				Lao H Saal	Mar 12, 2018
GSM2529078	F1000	SRA	Homo sapiens	1	GPL11154	GSE81540;GSE96058				Lao H Saal	Mar 12, 2018
GSM2529079	F1001	SRA	Homo sapiens	1	GPL11154	GSE81540;GSE96058				Lao H Saal	Mar 12, 2018
GSM2529080	F1002	SRA	Homo sapiens	1	GPL11154	GSE81540;GSE96058				Lao H Saal	Mar 12, 2018
GSM2529081	F1003	SRA	Homo sapiens	1	GPL11154	GSE81540;GSE96058				Lao H Saal	Mar 12, 2018
GSM2529082	F1004	SRA	Homo sapiens	1	GPL11154	GSE81540;GSE96058				Lao H Saal	Mar 12, 2018
GSM2529083	F1005	SRA	Homo sapiens	1	GPL11154	GSE81540;GSE96058				Lao H Saal	Mar 12, 2018
GSM2529084	F1006	SRA	Homo sapiens	1	GPL11154	GSE81540;GSE96058				Lao H Saal	Mar 12, 2018
GSM2529085	F1007	SRA	Homo sapiens	1	GPL11154	GSE81540;GSE96058				Lao H Saal	Mar 12, 2018
GSM2529086	F1008	SRA	Homo sapiens	1	GPL11154	GSE81540;GSE96058				Lao H Saal	Mar 12, 2018
GSM2529087	F1009	SRA	Homo sapiens	1	GPL11154	GSE81540;GSE96058				Lao H Saal	Mar 12, 2018
GSM2529088	F1010	SRA	Homo sapiens	1	GPL11154	GSE81540;GSE96058				Lao H Saal	Mar 12, 2018
GSM2529089	F1011	SRA	Homo sapiens	1	GPL11154	GSE81540;GSE96058				Lao H Saal	Mar 12, 2018
GSM2529090	F1012	SRA	Homo sapiens	1	GPL11154	GSE81540;GSE96058				Lao H Saal	Mar 12, 2018
GSM2529091	F1013	SRA	Homo sapiens	1	GPL11154	GSE81540;GSE96058				Lao H Saal	Mar 12, 2018
GSM2529092	F1014	SRA	Homo sapiens	1	GPL11154	GSE81540;GSE96058				Lao H Saal	Mar 12, 2018
GSM2529093	F1015	SRA	Homo sapiens	1	GPL11154	GSE81540;GSE96058				Lao H Saal	Mar 12, 2018
GSM2529094	F1016	SRA	Homo sapiens	1	GPL11154	GSE81540;GSE96058				Lao H Saal	Mar 12, 2018
GSM2529095	F1017	SRA	Homo sapiens	1	GPL11154	GSE81540;GSE96058				Lao H Saal	Mar 12, 2018
GSM2529096	F1018	SRA	Homo sapiens	1	GPL11154	GSE81540;GSE96058				Lao H Saal	Mar 12, 2018
GSM2529097	F1019	SRA	Homo sapiens	1	GPL11154	GSE81540;GSE96058				Lao H Saal	Mar 12, 2018
GSM2529098	F1020	SRA	Homo sapiens	1	GPL11154	GSE81540;GSE96058				Lao H Saal	Mar 12, 2018
GSM2529099	F1021	SRA	Homo sapiens	1	GPL11154	GSE81540;GSE96058				Lao H Saal	Mar 12, 2018
GSM2529100	F1022	SRA	Homo sapiens	1	GPL11154	GSE81540;GSE96058				Lao H Saal	Mar 12, 2018
GSM2529101	F1023	SRA	Homo sapiens	1	GPL18573	GSE81540;GSE96058				Lao H Saal	Mar 12, 2018
GSM2529102	F1024	SRA	Homo sapiens	1	GPL11154	GSE81540;GSE96058				Lao H Saal	Mar 12, 2018
GSM2529103	F1025	SRA	Homo sapiens	1	GPL11154	GSE81540;GSE96058				Lao H Saal	Mar 12, 2018
GSM2529104	F1026	SRA	Homo sapiens	1	GPL11154	GSE81540;GSE96058				Lao H Saal	Mar 12, 2018
GSM2529105	F1027	SRA	Homo sapiens	1	GPL11154	GSE81540;GSE96058				Lao H Saal	Mar 12, 2018
GSM2529106	F1028	SRA	Homo sapiens	1	GPL11154	GSE81540;GSE96058				Lao H Saal	Mar 12, 2018
GSM2529107	F1029	SRA	Homo sapiens	1	GPL11154	GSE81540;GSE96058				Lao H Saal	Mar 12, 2018
GSM2529108	F1030	SRA	Homo sapiens	1	GPL11154	GSE81540;GSE96058				Lao H Saal	Mar 12, 2018
GSM2529109	F1031	SRA	Homo sapiens	1	GPL11154	GSE81540;GSE96058				Lao H Saal	Mar 12, 2018
GSM2529110	F1032	SRA	Homo sapiens	1	GPL11154	GSE81540;GSE96058				Lao H Saal	Mar 12, 2018
GSM2529111	F1033	SRA	Homo sapiens	1	GPL11154	GSE81540;GSE96058				Lao H Saal	Mar 12, 2018
GSM2529112	F1034	SRA	Homo sapiens	1	GPL11154	GSE81540;GSE96058				Lao H Saal	Mar 12, 2018
GSM2529113	F1035	SRA	Homo sapiens	1	GPL11154	GSE81540;GSE96058				Lao H Saal	Mar 12, 2018
GSM2529114	F1036	SRA	Homo sapiens	1	GPL11154	GSE81540;GSE96058				Lao H Saal	Mar 12, 2018
GSM2529115	F1037	SRA	Homo sapiens	1	GPL11154	GSE81540;GSE96058				Lao H Saal	Mar 12, 2018
GSM2529116	F1038	SRA	Homo sapiens	1	GPL11154	GSE81540;GSE96058				Lao H Saal	Mar 12, 2018
GSM2529117	F1039	SRA	Homo sapiens	1	GPL11154	GSE81540;GSE96058				Lao H Saal	Mar 12, 2018
GSM2529118	F1040	SRA	Homo sapiens	1	GPL11154	GSE81540;GSE96058				Lao H Saal	Mar 12, 2018
GSM2529119	F1041	SRA	Homo sapiens	1	GPL11154	GSE81540;GSE96058				Lao H Saal	Mar 12, 2018
GSM2529120	F1042	SRA	Homo sapiens	1	GPL11154	GSE81540;GSE96058				Lao H Saal	Mar 12, 2018
GSM2529121	F1043	SRA	Homo sapiens	1	GPL11154	GSE81540;GSE96058				Lao H Saal	Mar 12, 2018
GSM2529122	F1044	SRA	Homo sapiens	1	GPL11154	GSE81540;GSE96058				Lao H Saal	Mar 12, 2018
GSM2529123	F1045	SRA	Homo sapiens	1	GPL11154	GSE81540;GSE96058				Lao H Saal	Mar 12, 2018
GSM2529124	F1046	SRA	Homo sapiens	1	GPL11154	GSE81540;GSE96058				Lao H Saal	Mar 12, 2018
GSM2529125	F1047	SRA	Homo sapiens	1	GPL11154	GSE81540;GSE96058				Lao H Saal	Mar 12, 2018
GSM2529126	F1048	SRA	Homo sapiens	1	GPL11154	GSE81540;GSE96058				Lao H Saal	Mar 12, 2018
GSM2529127	F1049	SRA	Homo sapiens	1	GPL11154	GSE81540;GSE96058				Lao H Saal	Mar 12, 2018
GSM2529128	F1050	SRA	Homo sapiens	1	GPL11154	GSE81540;GSE96058				Lao H Saal	Mar 12, 2018
GSM2529129	F1051	SRA	Homo sapiens	1	GPL11154	GSE81540;GSE96058				Lao H Saal	Mar 12, 2018
GSM2529130	F1052	SRA	Homo sapiens	1	GPL11154	GSE81540;GSE96058				Lao H Saal	Mar 12, 2018
GSM2529131	F1053	SRA	Homo sapiens	1	GPL11154	GSE81540;GSE96058				Lao H Saal	Mar 12, 2018
GSM2529132	F1054	SRA	Homo sapiens	1	GPL11154	GSE81540;GSE96058				Lao H Saal	Mar 12, 2018
GSM2529133	F1055	SRA	Homo sapiens	1	GPL11154	GSE81540;GSE96058				Lao H Saal	Mar 12, 2018
GSM2529134	F1056	SRA	Homo sapiens	1	GPL11154	GSE81540;GSE96058				Lao H Saal	Mar 12, 2018
GSM2529135	F1057	SRA	Homo sapiens	1	GPL11154	GSE81540;GSE96058				Lao H Saal	Mar 12, 2018
GSM2529136	F1058	SRA	Homo sapiens	1	GPL11154	GSE81540;GSE96058				Lao H Saal	Mar 12, 2018
GSM2529137	F1059	SRA	Homo sapiens	1	GPL11154	GSE81540;GSE96058				Lao H Saal	Mar 12, 2018
GSM2529138	F1060	SRA	Homo sapiens	1	GPL11154	GSE81540;GSE96058				Lao H Saal	Mar 12, 2018
GSM2529139	F1061	SRA	Homo sapiens	1	GPL11154	GSE81540;GSE96058				Lao H Saal	Mar 12, 2018
GSM2529140	F1062	SRA	Homo sapiens	1	GPL11154	GSE81540;GSE96058				Lao H Saal	Mar 12, 2018
GSM2529141	F1063	SRA	Homo sapiens	1	GPL11154	GSE81540;GSE96058				Lao H Saal	Mar 12, 2018
GSM2529142	F1064	SRA	Homo sapiens	1	GPL11154	GSE81540;GSE96058				Lao H Saal	Mar 12, 2018
GSM2529143	F1065	SRA	Homo sapiens	1	GPL11154	GSE81540;GSE96058				Lao H Saal	Mar 12, 2018
GSM2529144	F1066	SRA	Homo sapiens	1	GPL11154	GSE81540;GSE96058				Lao H Saal	Mar 12, 2018
GSM2529145	F1067	SRA	Homo sapiens	1	GPL11154	GSE81540;GSE96058				Lao H Saal	Mar 12, 2018
GSM2529146	F1068	SRA	Homo sapiens	1	GPL11154	GSE81540;GSE96058				Lao H Saal	Mar 12, 2018
GSM2529147	F1069	SRA	Homo sapiens	1	GPL18573	GSE81540;GSE96058				Lao H Saal	Mar 12, 2018
GSM2529148	F1070	SRA	Homo sapiens	1	GPL18573	GSE81540;GSE96058				Lao H Saal	Mar 12, 2018
GSM2529149	F1071	SRA	Homo sapiens	1	GPL11154	GSE81540;GSE96058				Lao H Saal	Mar 12, 2018
GSM2529150	F1072	SRA	Homo sapiens	1	GPL18573	GSE81540;GSE96058				Lao H Saal	Mar 12, 2018
GSM2529151	F1073	SRA	Homo sapiens	1	GPL18573	GSE81540;GSE96058				Lao H Saal	Mar 12, 2018
GSM2529152	F1074	SRA	Homo sapiens	1	GPL18573	GSE81540;GSE96058				Lao H Saal	Mar 12, 2018
GSM2529153	F1075	SRA	Homo sapiens	1	GPL11154	GSE81540;GSE96058				Lao H Saal	Mar 12, 2018
GSM2529154	F1076	SRA	Homo sapiens	1	GPL18573	GSE81540;GSE96058				Lao H Saal	Mar 12, 2018
GSM2529155	F1077	SRA	Homo sapiens	1	GPL18573	GSE81540;GSE96058				Lao H Saal	Mar 12, 2018
GSM2529156	F1078	SRA	Homo sapiens	1	GPL11154	GSE81540;GSE96058				Lao H Saal	Mar 12, 2018
GSM2529157	F1079	SRA	Homo sapiens	1	GPL18573	GSE81540;GSE96058				Lao H Saal	Mar 12, 2018
GSM2529158	F1080	SRA	Homo sapiens	1	GPL11154	GSE81540;GSE96058				Lao H Saal	Mar 12, 2018
GSM2529159	F1081	SRA	Homo sapiens	1	GPL11154	GSE81540;GSE96058				Lao H Saal	Mar 12, 2018
GSM2529160	F1082	SRA	Homo sapiens	1	GPL11154	GSE81540;GSE96058				Lao H Saal	Mar 12, 2018
GSM2529161	F1083	SRA	Homo sapiens	1	GPL18573	GSE81540;GSE96058				Lao H Saal	Mar 12, 2018
GSM2529162	F1084	SRA	Homo sapiens	1	GPL11154	GSE81540;GSE96058				Lao H Saal	Mar 12, 2018
GSM2529163	F1085	SRA	Homo sapiens	1	GPL11154	GSE81540;GSE96058				Lao H Saal	Mar 12, 2018
GSM2529164	F1086	SRA	Homo sapiens	1	GPL11154	GSE81540;GSE96058				Lao H Saal	Mar 12, 2018
GSM2529165	F1087	SRA	Homo sapiens	1	GPL11154	GSE81540;GSE96058				Lao H Saal	Mar 12, 2018
GSM2529166	F1088	SRA	Homo sapiens	1	GPL11154	GSE81540;GSE96058				Lao H Saal	Mar 12, 2018
GSM2529167	F1089	SRA	Homo sapiens	1	GPL11154	GSE81540;GSE96058				Lao H Saal	Mar 12, 2018
GSM2529168	F1090	SRA	Homo sapiens	1	GPL11154	GSE81540;GSE96058				Lao H Saal	Mar 12, 2018
GSM2529169	F1091	SRA	Homo sapiens	1	GPL18573	GSE81540;GSE96058				Lao H Saal	Mar 12, 2018
GSM2529170	F1092	SRA	Homo sapiens	1	GPL18573	GSE81540;GSE96058				Lao H Saal	Mar 12, 2018
GSM2529171	F1093	SRA	Homo sapiens	1	GPL18573	GSE81540;GSE96058				Lao H Saal	Mar 12, 2018
GSM2529172	F1094	SRA	Homo sapiens	1	GPL18573	GSE81540;GSE96058				Lao H Saal	Mar 12, 2018
GSM2529173	F1095	SRA	Homo sapiens	1	GPL18573	GSE81540;GSE96058				Lao H Saal	Mar 12, 2018
GSM2529174	F1096	SRA	Homo sapiens	1	GPL11154	GSE81540;GSE96058				Lao H Saal	Mar 12, 2018
GSM2529175	F1097	SRA	Homo sapiens	1	GPL18573	GSE81540;GSE96058				Lao H Saal	Mar 12, 2018
GSM2529176	F1098	SRA	Homo sapiens	1	GPL18573	GSE81540;GSE96058				Lao H Saal	Mar 12, 2018
GSM2529177	F1099	SRA	Homo sapiens	1	GPL18573	GSE81540;GSE96058				Lao H Saal	Mar 12, 2018
GSM2529178	F1100	SRA	Homo sapiens	1	GPL18573	GSE81540;GSE96058				Lao H Saal	Mar 12, 2018
GSM2529179	F1101	SRA	Homo sapiens	1	GPL18573	GSE81540;GSE96058				Lao H Saal	Mar 12, 2018
GSM2529180	F1102	SRA	Homo sapiens	1	GPL11154	GSE81540;GSE96058				Lao H Saal	Mar 12, 2018
GSM2529181	F1103	SRA	Homo sapiens	1	GPL11154	GSE81540;GSE96058				Lao H Saal	Mar 12, 2018
GSM2529182	F1104	SRA	Homo sapiens	1	GPL11154	GSE81540;GSE96058				Lao H Saal	Mar 12, 2018
GSM2529183	F1105	SRA	Homo sapiens	1	GPL11154	GSE81540;GSE96058				Lao H Saal	Mar 12, 2018
GSM2529184	F1106	SRA	Homo sapiens	1	GPL11154	GSE81540;GSE96058				Lao H Saal	Mar 12, 2018
GSM2529185	F1107	SRA	Homo sapiens	1	GPL11154	GSE81540;GSE96058				Lao H Saal	Mar 12, 2018
GSM2529186	F1108	SRA	Homo sapiens	1	GPL11154	GSE81540;GSE96058				Lao H Saal	Mar 12, 2018
GSM2529187	F1109	SRA	Homo sapiens	1	GPL11154	GSE81540;GSE96058				Lao H Saal	Mar 12, 2018
GSM2529188	F1110	SRA	Homo sapiens	1	GPL11154	GSE81540;GSE96058				Lao H Saal	Mar 12, 2018
GSM2529189	F1111	SRA	Homo sapiens	1	GPL11154	GSE81540;GSE96058				Lao H Saal	Mar 12, 2018
GSM2529190	F1112	SRA	Homo sapiens	1	GPL11154	GSE81540;GSE96058				Lao H Saal	Mar 12, 2018
GSM2529191	F1113	SRA	Homo sapiens	1	GPL18573	GSE81540;GSE96058				Lao H Saal	Mar 12, 2018
GSM2529192	F1114	SRA	Homo sapiens	1	GPL11154	GSE81540;GSE96058				Lao H Saal	Mar 12, 2018
GSM2529193	F1115	SRA	Homo sapiens	1	GPL11154	GSE81540;GSE96058				Lao H Saal	Mar 12, 2018
GSM2529194	F1116	SRA	Homo sapiens	1	GPL11154	GSE81540;GSE96058				Lao H Saal	Mar 12, 2018
GSM2529195	F1117	SRA	Homo sapiens	1	GPL11154	GSE81540;GSE96058				Lao H Saal	Mar 12, 2018
GSM2529196	F1118	SRA	Homo sapiens	1	GPL11154	GSE81540;GSE96058				Lao H Saal	Mar 12, 2018
GSM2529197	F1119	SRA	Homo sapiens	1	GPL11154	GSE81540;GSE96058				Lao H Saal	Mar 12, 2018
GSM2529198	F1120	SRA	Homo sapiens	1	GPL11154	GSE81540;GSE96058				Lao H Saal	Mar 12, 2018
GSM2529199	F1121	SRA	Homo sapiens	1	GPL11154	GSE81540;GSE96058				Lao H Saal	Mar 12, 2018
GSM2529200	F1122	SRA	Homo sapiens	1	GPL18573	GSE81540;GSE96058				Lao H Saal	Mar 12, 2018
GSM2529201	F1123	SRA	Homo sapiens	1	GPL11154	GSE81540;GSE96058				Lao H Saal	Mar 12, 2018
GSM2529202	F1124	SRA	Homo sapiens	1	GPL11154	GSE81540;GSE96058				Lao H Saal	Mar 12, 2018
GSM2529203	F1125	SRA	Homo sapiens	1	GPL11154	GSE81540;GSE96058				Lao H Saal	Mar 12, 2018
GSM2529204	F1126	SRA	Homo sapiens	1	GPL11154	GSE81540;GSE96058				Lao H Saal	Mar 12, 2018
GSM2529205	F1127	SRA	Homo sapiens	1	GPL11154	GSE81540;GSE96058				Lao H Saal	Mar 12, 2018
GSM2529206	F1128	SRA	Homo sapiens	1	GPL11154	GSE81540;GSE96058				Lao H Saal	Mar 12, 2018
GSM2529207	F1129	SRA	Homo sapiens	1	GPL11154	GSE81540;GSE96058				Lao H Saal	Mar 12, 2018
GSM2529208	F1130	SRA	Homo sapiens	1	GPL11154	GSE81540;GSE96058				Lao H Saal	Mar 12, 2018
GSM2529209	F1131	SRA	Homo sapiens	1	GPL18573	GSE81540;GSE96058				Lao H Saal	Mar 12, 2018
GSM2529210	F1132	SRA	Homo sapiens	1	GPL11154	GSE81540;GSE96058				Lao H Saal	Mar 12, 2018
GSM2529211	F1133	SRA	Homo sapiens	1	GPL11154	GSE81540;GSE96058				Lao H Saal	Mar 12, 2018
GSM2529212	F1134	SRA	Homo sapiens	1	GPL18573	GSE81540;GSE96058				Lao H Saal	Mar 12, 2018
GSM2529213	F1135	SRA	Homo sapiens	1	GPL11154	GSE81540;GSE96058				Lao H Saal	Mar 12, 2018
GSM2529214	F1136	SRA	Homo sapiens	1	GPL18573	GSE81540;GSE96058				Lao H Saal	Mar 12, 2018
GSM2529215	F1137	SRA	Homo sapiens	1	GPL18573	GSE81540;GSE96058				Lao H Saal	Mar 12, 2018
GSM2529216	F1138	SRA	Homo sapiens	1	GPL18573	GSE81540;GSE96058				Lao H Saal	Mar 12, 2018
GSM2529217	F1139	SRA	Homo sapiens	1	GPL11154	GSE81540;GSE96058				Lao H Saal	Mar 12, 2018
GSM2529218	F1140	SRA	Homo sapiens	1	GPL18573	GSE81540;GSE96058				Lao H Saal	Mar 12, 2018
GSM2529219	F1141	SRA	Homo sapiens	1	GPL18573	GSE81540;GSE96058				Lao H Saal	Mar 12, 2018
GSM2529220	F1142	SRA	Homo sapiens	1	GPL11154	GSE81540;GSE96058				Lao H Saal	Mar 12, 2018
GSM2529221	F1143	SRA	Homo sapiens	1	GPL18573	GSE81540;GSE96058				Lao H Saal	Mar 12, 2018
GSM2529222	F1144	SRA	Homo sapiens	1	GPL18573	GSE81540;GSE96058				Lao H Saal	Mar 12, 2018
GSM2529223	F1145	SRA	Homo sapiens	1	GPL18573	GSE81540;GSE96058				Lao H Saal	Mar 12, 2018
GSM2529224	F1146	SRA	Homo sapiens	1	GPL18573	GSE81540;GSE96058				Lao H Saal	Mar 12, 2018
GSM2529225	F1147	SRA	Homo sapiens	1	GPL18573	GSE81540;GSE96058				Lao H Saal	Mar 12, 2018
GSM2529226	F1148	SRA	Homo sapiens	1	GPL11154	GSE81540;GSE96058				Lao H Saal	Mar 12, 2018
GSM2529227	F1149	SRA	Homo sapiens	1	GPL11154	GSE81540;GSE96058				Lao H Saal	Mar 12, 2018
GSM2529228	F1150	SRA	Homo sapiens	1	GPL11154	GSE81540;GSE96058				Lao H Saal	Mar 12, 2018
GSM2529229	F1151	SRA	Homo sapiens	1	GPL11154	GSE81540;GSE96058				Lao H Saal	Mar 12, 2018
GSM2529230	F1152	SRA	Homo sapiens	1	GPL11154	GSE81540;GSE96058				Lao H Saal	Mar 12, 2018
GSM2529231	F1153	SRA	Homo sapiens	1	GPL11154	GSE81540;GSE96058				Lao H Saal	Mar 12, 2018
GSM2529232	F1154	SRA	Homo sapiens	1	GPL11154	GSE81540;GSE96058				Lao H Saal	Mar 12, 2018
GSM2529233	F1155	SRA	Homo sapiens	1	GPL11154	GSE81540;GSE96058				Lao H Saal	Mar 12, 2018
GSM2529234	F1156	SRA	Homo sapiens	1	GPL11154	GSE81540;GSE96058				Lao H Saal	Mar 12, 2018
GSM2529235	F1157	SRA	Homo sapiens	1	GPL11154	GSE81540;GSE96058				Lao H Saal	Mar 12, 2018
GSM2529236	F1158	SRA	Homo sapiens	1	GPL11154	GSE81540;GSE96058				Lao H Saal	Mar 12, 2018
GSM2529237	F1159	SRA	Homo sapiens	1	GPL11154	GSE81540;GSE96058				Lao H Saal	Mar 12, 2018
GSM2529238	F1160	SRA	Homo sapiens	1	GPL11154	GSE81540;GSE96058				Lao H Saal	Mar 12, 2018
GSM2529239	F1161	SRA	Homo sapiens	1	GPL11154	GSE81540;GSE96058				Lao H Saal	Mar 12, 2018
GSM2529240	F1162	SRA	Homo sapiens	1	GPL11154	GSE81540;GSE96058				Lao H Saal	Mar 12, 2018
GSM2529241	F1163	SRA	Homo sapiens	1	GPL11154	GSE81540;GSE96058				Lao H Saal	Mar 12, 2018
GSM2529242	F1164	SRA	Homo sapiens	1	GPL11154	GSE81540;GSE96058				Lao H Saal	Mar 12, 2018
GSM2529243	F1165	SRA	Homo sapiens	1	GPL11154	GSE81540;GSE96058				Lao H Saal	Mar 12, 2018
GSM2529244	F1166	SRA	Homo sapiens	1	GPL11154	GSE81540;GSE96058				Lao H Saal	Mar 12, 2018
GSM2529245	F1167	SRA	Homo sapiens	1	GPL11154	GSE81540;GSE96058				Lao H Saal	Mar 12, 2018
GSM2529246	F1168	SRA	Homo sapiens	1	GPL11154	GSE81540;GSE96058				Lao H Saal	Mar 12, 2018
GSM2529247	F1169	SRA	Homo sapiens	1	GPL11154	GSE81540;GSE96058				Lao H Saal	Mar 12, 2018
GSM2529248	F1170	SRA	Homo sapiens	1	GPL11154	GSE81540;GSE96058				Lao H Saal	Mar 12, 2018
GSM2529249	F1171	SRA	Homo sapiens	1	GPL18573	GSE81540;GSE96058				Lao H Saal	Mar 12, 2018
GSM2529250	F1172	SRA	Homo sapiens	1	GPL11154	GSE81540;GSE96058				Lao H Saal	Mar 12, 2018
GSM2529251	F1173	SRA	Homo sapiens	1	GPL11154	GSE81540;GSE96058				Lao H Saal	Mar 12, 2018
GSM2529252	F1174	SRA	Homo sapiens	1	GPL11154	GSE81540;GSE96058				Lao H Saal	Mar 12, 2018
GSM2529253	F1175	SRA	Homo sapiens	1	GPL11154	GSE81540;GSE96058				Lao H Saal	Mar 12, 2018
GSM2529254	F1176	SRA	Homo sapiens	1	GPL11154	GSE81540;GSE96058				Lao H Saal	Mar 12, 2018
GSM2529255	F1177	SRA	Homo sapiens	1	GPL11154	GSE81540;GSE96058				Lao H Saal	Mar 12, 2018
GSM2529256	F1178	SRA	Homo sapiens	1	GPL11154	GSE81540;GSE96058				Lao H Saal	Mar 12, 2018
GSM2529257	F1179	SRA	Homo sapiens	1	GPL11154	GSE81540;GSE96058				Lao H Saal	Mar 12, 2018
GSM2529258	F1180	SRA	Homo sapiens	1	GPL11154	GSE81540;GSE96058				Lao H Saal	Mar 12, 2018
GSM2529259	F1181	SRA	Homo sapiens	1	GPL11154	GSE81540;GSE96058				Lao H Saal	Mar 12, 2018
GSM2529260	F1182	SRA	Homo sapiens	1	GPL18573	GSE81540;GSE96058				Lao H Saal	Mar 12, 2018
GSM2529261	F1183	SRA	Homo sapiens	1	GPL18573	GSE81540;GSE96058				Lao H Saal	Mar 12, 2018
GSM2529262	F1184	SRA	Homo sapiens	1	GPL18573	GSE81540;GSE96058				Lao H Saal	Mar 12, 2018
GSM2529263	F1185	SRA	Homo sapiens	1	GPL11154	GSE81540;GSE96058				Lao H Saal	Mar 12, 2018
GSM2529264	F1186	SRA	Homo sapiens	1	GPL11154	GSE81540;GSE96058				Lao H Saal	Mar 12, 2018
GSM2529265	F1187	SRA	Homo sapiens	1	GPL11154	GSE81540;GSE96058				Lao H Saal	Mar 12, 2018
GSM2529266	F1188	SRA	Homo sapiens	1	GPL18573	GSE81540;GSE96058				Lao H Saal	Mar 12, 2018
GSM2529267	F1189	SRA	Homo sapiens	1	GPL18573	GSE81540;GSE96058				Lao H Saal	Mar 12, 2018
GSM2529268	F1190	SRA	Homo sapiens	1	GPL11154	GSE81540;GSE96058				Lao H Saal	Mar 12, 2018
GSM2529269	F1191	SRA	Homo sapiens	1	GPL11154	GSE81540;GSE96058				Lao H Saal	Mar 12, 2018
GSM2529270	F1192	SRA	Homo sapiens	1	GPL11154	GSE81540;GSE96058				Lao H Saal	Mar 12, 2018
GSM2529271	F1193	SRA	Homo sapiens	1	GPL11154	GSE81540;GSE96058				Lao H Saal	Mar 12, 2018
GSM2529272	F1194	SRA	Homo sapiens	1	GPL11154	GSE81540;GSE96058				Lao H Saal	Mar 12, 2018
GSM2529273	F1195	SRA	Homo sapiens	1	GPL11154	GSE81540;GSE96058				Lao H Saal	Mar 12, 2018
GSM2529274	F1196	SRA	Homo sapiens	1	GPL11154	GSE81540;GSE96058				Lao H Saal	Mar 12, 2018
GSM2529275	F1197	SRA	Homo sapiens	1	GPL11154	GSE81540;GSE96058				Lao H Saal	Mar 12, 2018
GSM2529276	F1198	SRA	Homo sapiens	1	GPL11154	GSE81540;GSE96058				Lao H Saal	Mar 12, 2018
GSM2529277	F1199	SRA	Homo sapiens	1	GPL11154	GSE81540;GSE96058				Lao H Saal	Mar 12, 2018
GSM2529278	F1200	SRA	Homo sapiens	1	GPL11154	GSE81540;GSE96058				Lao H Saal	Mar 12, 2018
GSM2529279	F1201	SRA	Homo sapiens	1	GPL18573	GSE81540;GSE96058				Lao H Saal	Mar 12, 2018
GSM2529280	F1202	SRA	Homo sapiens	1	GPL11154	GSE81540;GSE96058				Lao H Saal	Mar 12, 2018
GSM2529281	F1203	SRA	Homo sapiens	1	GPL11154	GSE81540;GSE96058				Lao H Saal	Mar 12, 2018
GSM2529282	F1204	SRA	Homo sapiens	1	GPL11154	GSE81540;GSE96058				Lao H Saal	Mar 12, 2018
GSM2529283	F1205	SRA	Homo sapiens	1	GPL18573	GSE81540;GSE96058				Lao H Saal	Mar 12, 2018
GSM2529284	F1206	SRA	Homo sapiens	1	GPL11154	GSE81540;GSE96058				Lao H Saal	Mar 12, 2018
GSM2529285	F1207	SRA	Homo sapiens	1	GPL18573	GSE81540;GSE96058				Lao H Saal	Mar 12, 2018
GSM2529286	F1208	SRA	Homo sapiens	1	GPL11154	GSE81540;GSE96058				Lao H Saal	Mar 12, 2018
GSM2529287	F1209	SRA	Homo sapiens	1	GPL11154	GSE81540;GSE96058				Lao H Saal	Mar 12, 2018
GSM2529288	F1210	SRA	Homo sapiens	1	GPL11154	GSE81540;GSE96058				Lao H Saal	Mar 12, 2018
GSM2529289	F1211	SRA	Homo sapiens	1	GPL18573	GSE81540;GSE96058				Lao H Saal	Mar 12, 2018
GSM2529290	F1212	SRA	Homo sapiens	1	GPL11154	GSE81540;GSE96058				Lao H Saal	Mar 12, 2018
GSM2529291	F1213	SRA	Homo sapiens	1	GPL11154	GSE81540;GSE96058				Lao H Saal	Mar 12, 2018
GSM2529292	F1214	SRA	Homo sapiens	1	GPL18573	GSE81540;GSE96058				Lao H Saal	Mar 12, 2018
GSM2529293	F1215	SRA	Homo sapiens	1	GPL18573	GSE81540;GSE96058				Lao H Saal	Mar 12, 2018
GSM2529294	F1216	SRA	Homo sapiens	1	GPL18573	GSE81540;GSE96058				Lao H Saal	Mar 12, 2018
GSM2529295	F1217	SRA	Homo sapiens	1	GPL18573	GSE81540;GSE96058				Lao H Saal	Mar 12, 2018
GSM2529296	F1218	SRA	Homo sapiens	1	GPL11154	GSE81540;GSE96058				Lao H Saal	Mar 12, 2018
GSM2529297	F1219	SRA	Homo sapiens	1	GPL11154	GSE81540;GSE96058				Lao H Saal	Mar 12, 2018
GSM2529298	F1220	SRA	Homo sapiens	1	GPL11154	GSE81540;GSE96058				Lao H Saal	Mar 12, 2018
GSM2529299	F1221	SRA	Homo sapiens	1	GPL11154	GSE81540;GSE96058				Lao H Saal	Mar 12, 2018
GSM2529300	F1222	SRA	Homo sapiens	1	GPL11154	GSE81540;GSE96058				Lao H Saal	Mar 12, 2018
GSM2529301	F1223	SRA	Homo sapiens	1	GPL11154	GSE81540;GSE96058				Lao H Saal	Mar 12, 2018
GSM2529302	F1224	SRA	Homo sapiens	1	GPL11154	GSE81540;GSE96058				Lao H Saal	Mar 12, 2018
GSM2529303	F1225	SRA	Homo sapiens	1	GPL11154	GSE81540;GSE96058				Lao H Saal	Mar 12, 2018
GSM2529304	F1226	SRA	Homo sapiens	1	GPL11154	GSE81540;GSE96058				Lao H Saal	Mar 12, 2018
GSM2529305	F1227	SRA	Homo sapiens	1	GPL11154	GSE81540;GSE96058				Lao H Saal	Mar 12, 2018
GSM2529306	F1228	SRA	Homo sapiens	1	GPL11154	GSE81540;GSE96058				Lao H Saal	Mar 12, 2018
GSM2529307	F1229	SRA	Homo sapiens	1	GPL11154	GSE81540;GSE96058				Lao H Saal	Mar 12, 2018
GSM2529308	F1230	SRA	Homo sapiens	1	GPL11154	GSE81540;GSE96058				Lao H Saal	Mar 12, 2018
GSM2529309	F1231	SRA	Homo sapiens	1	GPL11154	GSE81540;GSE96058				Lao H Saal	Mar 12, 2018
GSM2529310	F1232	SRA	Homo sapiens	1	GPL11154	GSE81540;GSE96058				Lao H Saal	Mar 12, 2018
GSM2529311	F1233	SRA	Homo sapiens	1	GPL11154	GSE81540;GSE96058				Lao H Saal	Mar 12, 2018
GSM2529312	F1234	SRA	Homo sapiens	1	GPL11154	GSE81540;GSE96058				Lao H Saal	Mar 12, 2018
GSM2529313	F1235	SRA	Homo sapiens	1	GPL11154	GSE81540;GSE96058				Lao H Saal	Mar 12, 2018
GSM2529314	F1236	SRA	Homo sapiens	1	GPL11154	GSE81540;GSE96058				Lao H Saal	Mar 12, 2018
GSM2529315	F1237	SRA	Homo sapiens	1	GPL11154	GSE81540;GSE96058				Lao H Saal	Mar 12, 2018
GSM2529316	F1238	SRA	Homo sapiens	1	GPL11154	GSE81540;GSE96058				Lao H Saal	Mar 12, 2018
GSM2529317	F1239	SRA	Homo sapiens	1	GPL11154	GSE81540;GSE96058				Lao H Saal	Mar 12, 2018
GSM2529318	F1240	SRA	Homo sapiens	1	GPL11154	GSE81540;GSE96058				Lao H Saal	Mar 12, 2018
GSM2529319	F1241	SRA	Homo sapiens	1	GPL11154	GSE81540;GSE96058				Lao H Saal	Mar 12, 2018
GSM2529320	F1242	SRA	Homo sapiens	1	GPL11154	GSE81540;GSE96058				Lao H Saal	Mar 12, 2018
GSM2529321	F1243	SRA	Homo sapiens	1	GPL11154	GSE81540;GSE96058				Lao H Saal	Mar 12, 2018
GSM2529322	F1244	SRA	Homo sapiens	1	GPL11154	GSE81540;GSE96058				Lao H Saal	Mar 12, 2018
GSM2529323	F1245	SRA	Homo sapiens	1	GPL11154	GSE81540;GSE96058				Lao H Saal	Mar 12, 2018
GSM2529324	F1246	SRA	Homo sapiens	1	GPL11154	GSE81540;GSE96058				Lao H Saal	Mar 12, 2018
GSM2529325	F1247	SRA	Homo sapiens	1	GPL11154	GSE81540;GSE96058				Lao H Saal	Mar 12, 2018
GSM2529326	F1248	SRA	Homo sapiens	1	GPL11154	GSE81540;GSE96058				Lao H Saal	Mar 12, 2018
GSM2529327	F1249	SRA	Homo sapiens	1	GPL11154	GSE81540;GSE96058				Lao H Saal	Mar 12, 2018
GSM2529328	F1250	SRA	Homo sapiens	1	GPL11154	GSE81540;GSE96058				Lao H Saal	Mar 12, 2018
GSM2529329	F1251	SRA	Homo sapiens	1	GPL11154	GSE81540;GSE96058				Lao H Saal	Mar 12, 2018
GSM2529330	F1252	SRA	Homo sapiens	1	GPL11154	GSE81540;GSE96058				Lao H Saal	Mar 12, 2018
GSM2529331	F1253	SRA	Homo sapiens	1	GPL11154	GSE81540;GSE96058				Lao H Saal	Mar 12, 2018
GSM2529332	F1254	SRA	Homo sapiens	1	GPL11154	GSE81540;GSE96058				Lao H Saal	Mar 12, 2018
GSM2529333	F1255	SRA	Homo sapiens	1	GPL11154	GSE81540;GSE96058				Lao H Saal	Mar 12, 2018
GSM2529334	F1256	SRA	Homo sapiens	1	GPL11154	GSE81540;GSE96058				Lao H Saal	Mar 12, 2018
GSM2529335	F1257	SRA	Homo sapiens	1	GPL11154	GSE81540;GSE96058				Lao H Saal	Mar 12, 2018
GSM2529336	F1258	SRA	Homo sapiens	1	GPL11154	GSE81540;GSE96058				Lao H Saal	Mar 12, 2018
GSM2529337	F1259	SRA	Homo sapiens	1	GPL11154	GSE81540;GSE96058				Lao H Saal	Mar 12, 2018
GSM2529338	F1260	SRA	Homo sapiens	1	GPL11154	GSE81540;GSE96058				Lao H Saal	Mar 12, 2018
GSM2529339	F1261	SRA	Homo sapiens	1	GPL11154	GSE81540;GSE96058				Lao H Saal	Mar 12, 2018
GSM2529340	F1262	SRA	Homo sapiens	1	GPL11154	GSE81540;GSE96058				Lao H Saal	Mar 12, 2018
GSM2529341	F1263	SRA	Homo sapiens	1	GPL11154	GSE81540;GSE96058				Lao H Saal	Mar 12, 2018
GSM2529342	F1264	SRA	Homo sapiens	1	GPL11154	GSE81540;GSE96058				Lao H Saal	Mar 12, 2018
GSM2529343	F1265	SRA	Homo sapiens	1	GPL11154	GSE81540;GSE96058				Lao H Saal	Mar 12, 2018
GSM2529344	F1266	SRA	Homo sapiens	1	GPL11154	GSE81540;GSE96058				Lao H Saal	Mar 12, 2018
GSM2529345	F1267	SRA	Homo sapiens	1	GPL11154	GSE81540;GSE96058				Lao H Saal	Mar 12, 2018
GSM2529346	F1268	SRA	Homo sapiens	1	GPL11154	GSE81540;GSE96058				Lao H Saal	Mar 12, 2018
GSM2529347	F1269	SRA	Homo sapiens	1	GPL11154	GSE81540;GSE96058				Lao H Saal	Mar 12, 2018
GSM2529348	F1270	SRA	Homo sapiens	1	GPL11154	GSE81540;GSE96058				Lao H Saal	Mar 12, 2018
GSM2529349	F1271	SRA	Homo sapiens	1	GPL11154	GSE81540;GSE96058				Lao H Saal	Mar 12, 2018
GSM2529350	F1272	SRA	Homo sapiens	1	GPL11154	GSE81540;GSE96058				Lao H Saal	Mar 12, 2018
GSM2529351	F1273	SRA	Homo sapiens	1	GPL11154	GSE81540;GSE96058				Lao H Saal	Mar 12, 2018
GSM2529352	F1274	SRA	Homo sapiens	1	GPL11154	GSE81540;GSE96058				Lao H Saal	Mar 12, 2018
GSM2529353	F1275	SRA	Homo sapiens	1	GPL11154	GSE81540;GSE96058				Lao H Saal	Mar 12, 2018
GSM2529354	F1276	SRA	Homo sapiens	1	GPL11154	GSE81540;GSE96058				Lao H Saal	Mar 12, 2018
GSM2529355	F1277	SRA	Homo sapiens	1	GPL11154	GSE81540;GSE96058				Lao H Saal	Mar 12, 2018
GSM2529356	F1278	SRA	Homo sapiens	1	GPL11154	GSE81540;GSE96058				Lao H Saal	Mar 12, 2018
GSM2529357	F1279	SRA	Homo sapiens	1	GPL11154	GSE81540;GSE96058				Lao H Saal	Mar 12, 2018
GSM2529358	F1280	SRA	Homo sapiens	1	GPL11154	GSE81540;GSE96058				Lao H Saal	Mar 12, 2018
GSM2529359	F1281	SRA	Homo sapiens	1	GPL11154	GSE81540;GSE96058				Lao H Saal	Mar 12, 2018
GSM2529360	F1282	SRA	Homo sapiens	1	GPL11154	GSE81540;GSE96058				Lao H Saal	Mar 12, 2018
GSM2529361	F1283	SRA	Homo sapiens	1	GPL11154	GSE81540;GSE96058				Lao H Saal	Mar 12, 2018
GSM2529362	F1284	SRA	Homo sapiens	1	GPL11154	GSE81540;GSE96058				Lao H Saal	Mar 12, 2018
GSM2529363	F1285	SRA	Homo sapiens	1	GPL11154	GSE81540;GSE96058				Lao H Saal	Mar 12, 2018
GSM2529364	F1286	SRA	Homo sapiens	1	GPL11154	GSE81540;GSE96058				Lao H Saal	Mar 12, 2018
GSM2529365	F1287	SRA	Homo sapiens	1	GPL11154	GSE81540;GSE96058				Lao H Saal	Mar 12, 2018
GSM2529366	F1288	SRA	Homo sapiens	1	GPL11154	GSE81540;GSE96058				Lao H Saal	Mar 12, 2018
GSM2529367	F1289	SRA	Homo sapiens	1	GPL11154	GSE81540;GSE96058				Lao H Saal	Mar 12, 2018
GSM2529368	F1290	SRA	Homo sapiens	1	GPL11154	GSE81540;GSE96058				Lao H Saal	Mar 12, 2018
GSM2529369	F1291	SRA	Homo sapiens	1	GPL11154	GSE81540;GSE96058				Lao H Saal	Mar 12, 2018
GSM2529370	F1292	SRA	Homo sapiens	1	GPL11154	GSE81540;GSE96058				Lao H Saal	Mar 12, 2018
GSM2529371	F1293	SRA	Homo sapiens	1	GPL11154	GSE81540;GSE96058				Lao H Saal	Mar 12, 2018
GSM2529372	F1294	SRA	Homo sapiens	1	GPL11154	GSE81540;GSE96058				Lao H Saal	Mar 12, 2018
GSM2529373	F1295	SRA	Homo sapiens	1	GPL11154	GSE81540;GSE96058				Lao H Saal	Mar 12, 2018
GSM2529374	F1296	SRA	Homo sapiens	1	GPL11154	GSE81540;GSE96058				Lao H Saal	Mar 12, 2018
GSM2529375	F1297	SRA	Homo sapiens	1	GPL11154	GSE81540;GSE96058				Lao H Saal	Mar 12, 2018
GSM2529376	F1298	SRA	Homo sapiens	1	GPL11154	GSE81540;GSE96058				Lao H Saal	Mar 12, 2018
GSM2529377	F1299	SRA	Homo sapiens	1	GPL11154	GSE81540;GSE96058				Lao H Saal	Mar 12, 2018
GSM2529378	F1300	SRA	Homo sapiens	1	GPL11154	GSE81540;GSE96058				Lao H Saal	Mar 12, 2018
GSM2529379	F1301	SRA	Homo sapiens	1	GPL18573	GSE81540;GSE96058				Lao H Saal	Mar 12, 2018
GSM2529380	F1302	SRA	Homo sapiens	1	GPL11154	GSE81540;GSE96058				Lao H Saal	Mar 12, 2018
GSM2529381	F1303	SRA	Homo sapiens	1	GPL11154	GSE81540;GSE96058				Lao H Saal	Mar 12, 2018
GSM2529382	F1304	SRA	Homo sapiens	1	GPL11154	GSE81540;GSE96058				Lao H Saal	Mar 12, 2018
GSM2529383	F1305	SRA	Homo sapiens	1	GPL11154	GSE81540;GSE96058				Lao H Saal	Mar 12, 2018
GSM2529384	F1306	SRA	Homo sapiens	1	GPL11154	GSE81540;GSE96058				Lao H Saal	Mar 12, 2018
GSM2529385	F1307	SRA	Homo sapiens	1	GPL11154	GSE81540;GSE96058				Lao H Saal	Mar 12, 2018
GSM2529386	F1308	SRA	Homo sapiens	1	GPL11154	GSE81540;GSE96058				Lao H Saal	Mar 12, 2018
GSM2529387	F1309	SRA	Homo sapiens	1	GPL11154	GSE81540;GSE96058				Lao H Saal	Mar 12, 2018
GSM2529388	F1310	SRA	Homo sapiens	1	GPL11154	GSE81540;GSE96058				Lao H Saal	Mar 12, 2018
GSM2529389	F1311	SRA	Homo sapiens	1	GPL11154	GSE81540;GSE96058				Lao H Saal	Mar 12, 2018
GSM2529390	F1312	SRA	Homo sapiens	1	GPL11154	GSE81540;GSE96058				Lao H Saal	Mar 12, 2018
GSM2529391	F1313	SRA	Homo sapiens	1	GPL11154	GSE81540;GSE96058				Lao H Saal	Mar 12, 2018
GSM2529392	F1314	SRA	Homo sapiens	1	GPL11154	GSE81540;GSE96058				Lao H Saal	Mar 12, 2018
GSM2529393	F1315	SRA	Homo sapiens	1	GPL11154	GSE81540;GSE96058				Lao H Saal	Mar 12, 2018
GSM2529394	F1316	SRA	Homo sapiens	1	GPL11154	GSE81540;GSE96058				Lao H Saal	Mar 12, 2018
GSM2529395	F1317	SRA	Homo sapiens	1	GPL11154	GSE81540;GSE96058				Lao H Saal	Mar 12, 2018
GSM2529396	F1318	SRA	Homo sapiens	1	GPL11154	GSE81540;GSE96058				Lao H Saal	Mar 12, 2018
GSM2529397	F1319	SRA	Homo sapiens	1	GPL11154	GSE81540;GSE96058				Lao H Saal	Mar 12, 2018
GSM2529398	F1320	SRA	Homo sapiens	1	GPL11154	GSE81540;GSE96058				Lao H Saal	Mar 12, 2018
GSM2529399	F1321	SRA	Homo sapiens	1	GPL11154	GSE81540;GSE96058				Lao H Saal	Mar 12, 2018
GSM2529400	F1322	SRA	Homo sapiens	1	GPL11154	GSE81540;GSE96058				Lao H Saal	Mar 12, 2018
GSM2529401	F1323	SRA	Homo sapiens	1	GPL11154	GSE81540;GSE96058				Lao H Saal	Mar 12, 2018
GSM2529402	F1324	SRA	Homo sapiens	1	GPL11154	GSE81540;GSE96058				Lao H Saal	Mar 12, 2018
GSM2529403	F1325	SRA	Homo sapiens	1	GPL11154	GSE81540;GSE96058				Lao H Saal	Mar 12, 2018
GSM2529404	F1326	SRA	Homo sapiens	1	GPL11154	GSE81540;GSE96058				Lao H Saal	Mar 12, 2018
GSM2529405	F1327	SRA	Homo sapiens	1	GPL11154	GSE81540;GSE96058				Lao H Saal	Mar 12, 2018
GSM2529406	F1328	SRA	Homo sapiens	1	GPL11154	GSE81540;GSE96058				Lao H Saal	Mar 12, 2018
GSM2529407	F1329	SRA	Homo sapiens	1	GPL11154	GSE81540;GSE96058				Lao H Saal	Mar 12, 2018
GSM2529408	F1330	SRA	Homo sapiens	1	GPL11154	GSE81540;GSE96058				Lao H Saal	Mar 12, 2018
GSM2529409	F1331	SRA	Homo sapiens	1	GPL11154	GSE81540;GSE96058				Lao H Saal	Mar 12, 2018
GSM2529410	F1332	SRA	Homo sapiens	1	GPL11154	GSE81540;GSE96058				Lao H Saal	Mar 12, 2018
GSM2529411	F1333	SRA	Homo sapiens	1	GPL11154	GSE81540;GSE96058				Lao H Saal	Mar 12, 2018
GSM2529412	F1334	SRA	Homo sapiens	1	GPL11154	GSE81540;GSE96058				Lao H Saal	Mar 12, 2018
GSM2529413	F1335	SRA	Homo sapiens	1	GPL18573	GSE81540;GSE96058				Lao H Saal	Mar 12, 2018
GSM2529414	F1336	SRA	Homo sapiens	1	GPL18573	GSE81540;GSE96058				Lao H Saal	Mar 12, 2018
GSM2529415	F1337	SRA	Homo sapiens	1	GPL18573	GSE81540;GSE96058				Lao H Saal	Mar 12, 2018
GSM2529416	F1338	SRA	Homo sapiens	1	GPL11154	GSE81540;GSE96058				Lao H Saal	Mar 12, 2018
GSM2529417	F1339	SRA	Homo sapiens	1	GPL11154	GSE81540;GSE96058				Lao H Saal	Mar 12, 2018
GSM2529418	F1340	SRA	Homo sapiens	1	GPL11154	GSE81540;GSE96058				Lao H Saal	Mar 12, 2018
GSM2529419	F1341	SRA	Homo sapiens	1	GPL11154	GSE81540;GSE96058				Lao H Saal	Mar 12, 2018
GSM2529420	F1342	SRA	Homo sapiens	1	GPL11154	GSE81540;GSE96058				Lao H Saal	Mar 12, 2018
GSM2529421	F1343	SRA	Homo sapiens	1	GPL11154	GSE81540;GSE96058				Lao H Saal	Mar 12, 2018
GSM2529422	F1344	SRA	Homo sapiens	1	GPL11154	GSE81540;GSE96058				Lao H Saal	Mar 12, 2018
GSM2529423	F1345	SRA	Homo sapiens	1	GPL11154	GSE81540;GSE96058				Lao H Saal	Mar 12, 2018
GSM2529424	F1346	SRA	Homo sapiens	1	GPL11154	GSE81540;GSE96058				Lao H Saal	Mar 12, 2018
GSM2529425	F1347	SRA	Homo sapiens	1	GPL11154	GSE81540;GSE96058				Lao H Saal	Mar 12, 2018
GSM2529426	F1348	SRA	Homo sapiens	1	GPL11154	GSE81540;GSE96058				Lao H Saal	Mar 12, 2018
GSM2529427	F1349	SRA	Homo sapiens	1	GPL11154	GSE81540;GSE96058				Lao H Saal	Mar 12, 2018
GSM2529428	F1350	SRA	Homo sapiens	1	GPL11154	GSE81540;GSE96058				Lao H Saal	Mar 12, 2018
GSM2529429	F1351	SRA	Homo sapiens	1	GPL11154	GSE81540;GSE96058				Lao H Saal	Mar 12, 2018
GSM2529430	F1352	SRA	Homo sapiens	1	GPL11154	GSE81540;GSE96058				Lao H Saal	Mar 12, 2018
GSM2529431	F1353	SRA	Homo sapiens	1	GPL11154	GSE81540;GSE96058				Lao H Saal	Mar 12, 2018
GSM2529432	F1354	SRA	Homo sapiens	1	GPL18573	GSE81540;GSE96058				Lao H Saal	Mar 12, 2018
GSM2529433	F1355	SRA	Homo sapiens	1	GPL11154	GSE81540;GSE96058				Lao H Saal	Mar 12, 2018
GSM2529434	F1356	SRA	Homo sapiens	1	GPL11154	GSE81540;GSE96058				Lao H Saal	Mar 12, 2018
GSM2529435	F1357	SRA	Homo sapiens	1	GPL11154	GSE81540;GSE96058				Lao H Saal	Mar 12, 2018
GSM2529436	F1358	SRA	Homo sapiens	1	GPL11154	GSE81540;GSE96058				Lao H Saal	Mar 12, 2018
GSM2529437	F1359	SRA	Homo sapiens	1	GPL11154	GSE81540;GSE96058				Lao H Saal	Mar 12, 2018
GSM2529438	F1360	SRA	Homo sapiens	1	GPL18573	GSE81540;GSE96058				Lao H Saal	Mar 12, 2018
GSM2529439	F1361	SRA	Homo sapiens	1	GPL11154	GSE81540;GSE96058				Lao H Saal	Mar 12, 2018
GSM2529440	F1362	SRA	Homo sapiens	1	GPL11154	GSE81540;GSE96058				Lao H Saal	Mar 12, 2018
GSM2529441	F1363	SRA	Homo sapiens	1	GPL11154	GSE81540;GSE96058				Lao H Saal	Mar 12, 2018
GSM2529442	F1364	SRA	Homo sapiens	1	GPL11154	GSE81540;GSE96058				Lao H Saal	Mar 12, 2018
GSM2529443	F1365	SRA	Homo sapiens	1	GPL11154	GSE81540;GSE96058				Lao H Saal	Mar 12, 2018
GSM2529444	F1366	SRA	Homo sapiens	1	GPL11154	GSE81540;GSE96058				Lao H Saal	Mar 12, 2018
GSM2529445	F1367	SRA	Homo sapiens	1	GPL18573	GSE81540;GSE96058				Lao H Saal	Mar 12, 2018
GSM2529446	F1368	SRA	Homo sapiens	1	GPL18573	GSE81540;GSE96058				Lao H Saal	Mar 12, 2018
GSM2529447	F1369	SRA	Homo sapiens	1	GPL11154	GSE81540;GSE96058				Lao H Saal	Mar 12, 2018
GSM2529448	F1370	SRA	Homo sapiens	1	GPL11154	GSE81540;GSE96058				Lao H Saal	Mar 12, 2018
GSM2529449	F1371	SRA	Homo sapiens	1	GPL11154	GSE81540;GSE96058				Lao H Saal	Mar 12, 2018
GSM2529450	F1372	SRA	Homo sapiens	1	GPL11154	GSE81540;GSE96058				Lao H Saal	Mar 12, 2018
GSM2529451	F1373	SRA	Homo sapiens	1	GPL11154	GSE81540;GSE96058				Lao H Saal	Mar 12, 2018
GSM2529452	F1374	SRA	Homo sapiens	1	GPL11154	GSE81540;GSE96058				Lao H Saal	Mar 12, 2018
GSM2529453	F1375	SRA	Homo sapiens	1	GPL11154	GSE81540;GSE96058				Lao H Saal	Mar 12, 2018
GSM2529454	F1376	SRA	Homo sapiens	1	GPL11154	GSE81540;GSE96058				Lao H Saal	Mar 12, 2018
GSM2529455	F1377	SRA	Homo sapiens	1	GPL11154	GSE81540;GSE96058				Lao H Saal	Mar 12, 2018
GSM2529456	F1378	SRA	Homo sapiens	1	GPL11154	GSE81540;GSE96058				Lao H Saal	Mar 12, 2018
GSM2529457	F1379	SRA	Homo sapiens	1	GPL11154	GSE81540;GSE96058				Lao H Saal	Mar 12, 2018
GSM2529458	F1380	SRA	Homo sapiens	1	GPL18573	GSE81540;GSE96058				Lao H Saal	Mar 12, 2018
GSM2529459	F1381	SRA	Homo sapiens	1	GPL11154	GSE81540;GSE96058				Lao H Saal	Mar 12, 2018
GSM2529460	F1382	SRA	Homo sapiens	1	GPL11154	GSE81540;GSE96058				Lao H Saal	Mar 12, 2018
GSM2529461	F1383	SRA	Homo sapiens	1	GPL11154	GSE81540;GSE96058				Lao H Saal	Mar 12, 2018
GSM2529462	F1384	SRA	Homo sapiens	1	GPL11154	GSE81540;GSE96058				Lao H Saal	Mar 12, 2018
GSM2529463	F1385	SRA	Homo sapiens	1	GPL11154	GSE81540;GSE96058				Lao H Saal	Mar 12, 2018
GSM2529464	F1386	SRA	Homo sapiens	1	GPL11154	GSE81540;GSE96058				Lao H Saal	Mar 12, 2018
GSM2529465	F1387	SRA	Homo sapiens	1	GPL11154	GSE81540;GSE96058				Lao H Saal	Mar 12, 2018
GSM2529466	F1388	SRA	Homo sapiens	1	GPL11154	GSE81540;GSE96058				Lao H Saal	Mar 12, 2018
GSM2529467	F1389	SRA	Homo sapiens	1	GPL11154	GSE81540;GSE96058				Lao H Saal	Mar 12, 2018
GSM2529468	F1390	SRA	Homo sapiens	1	GPL11154	GSE81540;GSE96058				Lao H Saal	Mar 12, 2018
GSM2529469	F1391	SRA	Homo sapiens	1	GPL11154	GSE81540;GSE96058				Lao H Saal	Mar 12, 2018
GSM2529470	F1392	SRA	Homo sapiens	1	GPL11154	GSE81540;GSE96058				Lao H Saal	Mar 12, 2018
GSM2529471	F1393	SRA	Homo sapiens	1	GPL11154	GSE81540;GSE96058				Lao H Saal	Mar 12, 2018
GSM2529472	F1394	SRA	Homo sapiens	1	GPL11154	GSE81540;GSE96058				Lao H Saal	Mar 12, 2018
GSM2529473	F1395	SRA	Homo sapiens	1	GPL11154	GSE81540;GSE96058				Lao H Saal	Mar 12, 2018
GSM2529474	F1396	SRA	Homo sapiens	1	GPL11154	GSE81540;GSE96058				Lao H Saal	Mar 12, 2018
GSM2529475	F1397	SRA	Homo sapiens	1	GPL11154	GSE81540;GSE96058				Lao H Saal	Mar 12, 2018
GSM2529476	F1398	SRA	Homo sapiens	1	GPL11154	GSE81540;GSE96058				Lao H Saal	Mar 12, 2018
GSM2529477	F1399	SRA	Homo sapiens	1	GPL11154	GSE81540;GSE96058				Lao H Saal	Mar 12, 2018
GSM2529478	F1400	SRA	Homo sapiens	1	GPL11154	GSE81540;GSE96058				Lao H Saal	Mar 12, 2018
GSM2529479	F1401	SRA	Homo sapiens	1	GPL18573	GSE81540;GSE96058				Lao H Saal	Mar 12, 2018
GSM2529480	F1402	SRA	Homo sapiens	1	GPL18573	GSE81540;GSE96058				Lao H Saal	Mar 12, 2018
GSM2529481	F1403	SRA	Homo sapiens	1	GPL11154	GSE81540;GSE96058				Lao H Saal	Mar 12, 2018
GSM2529482	F1404	SRA	Homo sapiens	1	GPL11154	GSE81540;GSE96058				Lao H Saal	Mar 12, 2018
GSM2529483	F1405	SRA	Homo sapiens	1	GPL11154	GSE81540;GSE96058				Lao H Saal	Mar 12, 2018
GSM2529484	F1406	SRA	Homo sapiens	1	GPL18573	GSE81540;GSE96058				Lao H Saal	Mar 12, 2018
GSM2529485	F1407	SRA	Homo sapiens	1	GPL11154	GSE81540;GSE96058				Lao H Saal	Mar 12, 2018
GSM2529486	F1408	SRA	Homo sapiens	1	GPL11154	GSE81540;GSE96058				Lao H Saal	Mar 12, 2018
GSM2529487	F1409	SRA	Homo sapiens	1	GPL11154	GSE81540;GSE96058				Lao H Saal	Mar 12, 2018
GSM2529488	F1410	SRA	Homo sapiens	1	GPL18573	GSE81540;GSE96058				Lao H Saal	Mar 12, 2018
GSM2529489	F1411	SRA	Homo sapiens	1	GPL11154	GSE81540;GSE96058				Lao H Saal	Mar 12, 2018
GSM2529490	F1412	SRA	Homo sapiens	1	GPL11154	GSE81540;GSE96058				Lao H Saal	Mar 12, 2018
GSM2529491	F1413	SRA	Homo sapiens	1	GPL18573	GSE81540;GSE96058				Lao H Saal	Mar 12, 2018
GSM2529492	F1414	SRA	Homo sapiens	1	GPL11154	GSE81540;GSE96058				Lao H Saal	Mar 12, 2018
GSM2529493	F1415	SRA	Homo sapiens	1	GPL11154	GSE81540;GSE96058				Lao H Saal	Mar 12, 2018
GSM2529494	F1416	SRA	Homo sapiens	1	GPL11154	GSE81540;GSE96058				Lao H Saal	Mar 12, 2018
GSM2529495	F1417	SRA	Homo sapiens	1	GPL11154	GSE81540;GSE96058				Lao H Saal	Mar 12, 2018
GSM2529496	F1418	SRA	Homo sapiens	1	GPL11154	GSE81540;GSE96058				Lao H Saal	Mar 12, 2018
GSM2529497	F1419	SRA	Homo sapiens	1	GPL11154	GSE81540;GSE96058				Lao H Saal	Mar 12, 2018
GSM2529498	F1420	SRA	Homo sapiens	1	GPL11154	GSE81540;GSE96058				Lao H Saal	Mar 12, 2018
GSM2529499	F1421	SRA	Homo sapiens	1	GPL11154	GSE81540;GSE96058				Lao H Saal	Mar 12, 2018
GSM2529500	F1422	SRA	Homo sapiens	1	GPL18573	GSE81540;GSE96058				Lao H Saal	Mar 12, 2018
GSM2529501	F1423	SRA	Homo sapiens	1	GPL11154	GSE81540;GSE96058				Lao H Saal	Mar 12, 2018
GSM2529502	F1424	SRA	Homo sapiens	1	GPL11154	GSE81540;GSE96058				Lao H Saal	Mar 12, 2018
GSM2529503	F1425	SRA	Homo sapiens	1	GPL11154	GSE81540;GSE96058				Lao H Saal	Mar 12, 2018
GSM2529504	F1426	SRA	Homo sapiens	1	GPL11154	GSE81540;GSE96058				Lao H Saal	Mar 12, 2018
GSM2529505	F1427	SRA	Homo sapiens	1	GPL11154	GSE81540;GSE96058				Lao H Saal	Mar 12, 2018
GSM2529506	F1428	SRA	Homo sapiens	1	GPL11154	GSE81540;GSE96058				Lao H Saal	Mar 12, 2018
GSM2529507	F1429	SRA	Homo sapiens	1	GPL11154	GSE81540;GSE96058				Lao H Saal	Mar 12, 2018
GSM2529508	F1430	SRA	Homo sapiens	1	GPL11154	GSE81540;GSE96058				Lao H Saal	Mar 12, 2018
GSM2529509	F1431	SRA	Homo sapiens	1	GPL11154	GSE81540;GSE96058				Lao H Saal	Mar 12, 2018
GSM2529510	F1432	SRA	Homo sapiens	1	GPL11154	GSE81540;GSE96058				Lao H Saal	Mar 12, 2018
GSM2529511	F1433	SRA	Homo sapiens	1	GPL11154	GSE81540;GSE96058				Lao H Saal	Mar 12, 2018
GSM2529512	F1434	SRA	Homo sapiens	1	GPL11154	GSE81540;GSE96058				Lao H Saal	Mar 12, 2018
GSM2529513	F1435	SRA	Homo sapiens	1	GPL11154	GSE81540;GSE96058				Lao H Saal	Mar 12, 2018
GSM2529514	F1436	SRA	Homo sapiens	1	GPL11154	GSE81540;GSE96058				Lao H Saal	Mar 12, 2018
GSM2529515	F1437	SRA	Homo sapiens	1	GPL11154	GSE81540;GSE96058				Lao H Saal	Mar 12, 2018
GSM2529516	F1438	SRA	Homo sapiens	1	GPL18573	GSE81540;GSE96058				Lao H Saal	Mar 12, 2018
GSM2529517	F1439	SRA	Homo sapiens	1	GPL18573	GSE81540;GSE96058				Lao H Saal	Mar 12, 2018
GSM2529518	F1440	SRA	Homo sapiens	1	GPL18573	GSE81540;GSE96058				Lao H Saal	Mar 12, 2018
GSM2529519	F1441	SRA	Homo sapiens	1	GPL18573	GSE81540;GSE96058				Lao H Saal	Mar 12, 2018
GSM2529520	F1442	SRA	Homo sapiens	1	GPL11154	GSE81540;GSE96058				Lao H Saal	Mar 12, 2018
GSM2529521	F1443	SRA	Homo sapiens	1	GPL11154	GSE81540;GSE96058				Lao H Saal	Mar 12, 2018
GSM2529522	F1444	SRA	Homo sapiens	1	GPL11154	GSE81540;GSE96058				Lao H Saal	Mar 12, 2018
GSM2529523	F1445	SRA	Homo sapiens	1	GPL11154	GSE81540;GSE96058				Lao H Saal	Mar 12, 2018
GSM2529524	F1446	SRA	Homo sapiens	1	GPL11154	GSE81540;GSE96058				Lao H Saal	Mar 12, 2018
GSM2529525	F1447	SRA	Homo sapiens	1	GPL11154	GSE81540;GSE96058				Lao H Saal	Mar 12, 2018
GSM2529526	F1448	SRA	Homo sapiens	1	GPL11154	GSE81540;GSE96058				Lao H Saal	Mar 12, 2018
GSM2529527	F1449	SRA	Homo sapiens	1	GPL11154	GSE81540;GSE96058				Lao H Saal	Mar 12, 2018
GSM2529528	F1450	SRA	Homo sapiens	1	GPL11154	GSE81540;GSE96058				Lao H Saal	Mar 12, 2018
GSM2529529	F1451	SRA	Homo sapiens	1	GPL11154	GSE81540;GSE96058				Lao H Saal	Mar 12, 2018
GSM2529530	F1452	SRA	Homo sapiens	1	GPL11154	GSE81540;GSE96058				Lao H Saal	Mar 12, 2018
GSM2529531	F1453	SRA	Homo sapiens	1	GPL11154	GSE81540;GSE96058				Lao H Saal	Mar 12, 2018
GSM2529532	F1454	SRA	Homo sapiens	1	GPL11154	GSE81540;GSE96058				Lao H Saal	Mar 12, 2018
GSM2529533	F1455	SRA	Homo sapiens	1	GPL11154	GSE81540;GSE96058				Lao H Saal	Mar 12, 2018
GSM2529534	F1456	SRA	Homo sapiens	1	GPL11154	GSE81540;GSE96058				Lao H Saal	Mar 12, 2018
GSM2529535	F1457	SRA	Homo sapiens	1	GPL11154	GSE81540;GSE96058				Lao H Saal	Mar 12, 2018
GSM2529536	F1458	SRA	Homo sapiens	1	GPL11154	GSE81540;GSE96058				Lao H Saal	Mar 12, 2018
GSM2529537	F1459	SRA	Homo sapiens	1	GPL11154	GSE81540;GSE96058				Lao H Saal	Mar 12, 2018
GSM2529538	F1460	SRA	Homo sapiens	1	GPL11154	GSE81540;GSE96058				Lao H Saal	Mar 12, 2018
GSM2529539	F1461	SRA	Homo sapiens	1	GPL11154	GSE81540;GSE96058				Lao H Saal	Mar 12, 2018
GSM2529540	F1462	SRA	Homo sapiens	1	GPL11154	GSE81540;GSE96058				Lao H Saal	Mar 12, 2018
GSM2529541	F1463	SRA	Homo sapiens	1	GPL11154	GSE81540;GSE96058				Lao H Saal	Mar 12, 2018
GSM2529542	F1464	SRA	Homo sapiens	1	GPL11154	GSE81540;GSE96058				Lao H Saal	Mar 12, 2018
GSM2529543	F1465	SRA	Homo sapiens	1	GPL11154	GSE81540;GSE96058				Lao H Saal	Mar 12, 2018
GSM2529544	F1466	SRA	Homo sapiens	1	GPL11154	GSE81540;GSE96058				Lao H Saal	Mar 12, 2018
GSM2529545	F1467	SRA	Homo sapiens	1	GPL11154	GSE81540;GSE96058				Lao H Saal	Mar 12, 2018
GSM2529546	F1468	SRA	Homo sapiens	1	GPL11154	GSE81540;GSE96058				Lao H Saal	Mar 12, 2018
GSM2529547	F1469	SRA	Homo sapiens	1	GPL11154	GSE81540;GSE96058				Lao H Saal	Mar 12, 2018
GSM2529548	F1470	SRA	Homo sapiens	1	GPL11154	GSE81540;GSE96058				Lao H Saal	Mar 12, 2018
GSM2529549	F1471	SRA	Homo sapiens	1	GPL11154	GSE81540;GSE96058				Lao H Saal	Mar 12, 2018
GSM2529550	F1472	SRA	Homo sapiens	1	GPL11154	GSE81540;GSE96058				Lao H Saal	Mar 12, 2018
GSM2529551	F1473	SRA	Homo sapiens	1	GPL11154	GSE81540;GSE96058				Lao H Saal	Mar 12, 2018
GSM2529552	F1474	SRA	Homo sapiens	1	GPL11154	GSE81540;GSE96058				Lao H Saal	Mar 12, 2018
GSM2529553	F1475	SRA	Homo sapiens	1	GPL11154	GSE81540;GSE96058				Lao H Saal	Mar 12, 2018
GSM2529554	F1476	SRA	Homo sapiens	1	GPL11154	GSE81540;GSE96058				Lao H Saal	Mar 12, 2018
GSM2529555	F1477	SRA	Homo sapiens	1	GPL11154	GSE81540;GSE96058				Lao H Saal	Mar 12, 2018
GSM2529556	F1478	SRA	Homo sapiens	1	GPL11154	GSE81540;GSE96058				Lao H Saal	Mar 12, 2018
GSM2529557	F1479	SRA	Homo sapiens	1	GPL11154	GSE81540;GSE96058				Lao H Saal	Mar 12, 2018
GSM2529558	F1480	SRA	Homo sapiens	1	GPL11154	GSE81540;GSE96058				Lao H Saal	Mar 12, 2018
GSM2529559	F1481	SRA	Homo sapiens	1	GPL11154	GSE81540;GSE96058				Lao H Saal	Mar 12, 2018
GSM2529560	F1482	SRA	Homo sapiens	1	GPL11154	GSE81540;GSE96058				Lao H Saal	Mar 12, 2018
GSM2529561	F1483	SRA	Homo sapiens	1	GPL11154	GSE81540;GSE96058				Lao H Saal	Mar 12, 2018
GSM2529562	F1484	SRA	Homo sapiens	1	GPL11154	GSE81540;GSE96058				Lao H Saal	Mar 12, 2018
GSM2529563	F1485	SRA	Homo sapiens	1	GPL11154	GSE81540;GSE96058				Lao H Saal	Mar 12, 2018
GSM2529564	F1486	SRA	Homo sapiens	1	GPL11154	GSE81540;GSE96058				Lao H Saal	Mar 12, 2018
GSM2529565	F1487	SRA	Homo sapiens	1	GPL11154	GSE81540;GSE96058				Lao H Saal	Mar 12, 2018
GSM2529566	F1488	SRA	Homo sapiens	1	GPL11154	GSE81540;GSE96058				Lao H Saal	Mar 12, 2018
GSM2529567	F1489	SRA	Homo sapiens	1	GPL11154	GSE81540;GSE96058				Lao H Saal	Mar 12, 2018
GSM2529568	F1490	SRA	Homo sapiens	1	GPL11154	GSE81540;GSE96058				Lao H Saal	Mar 12, 2018
GSM2529569	F1491	SRA	Homo sapiens	1	GPL11154	GSE81540;GSE96058				Lao H Saal	Mar 12, 2018
GSM2529570	F1492	SRA	Homo sapiens	1	GPL11154	GSE81540;GSE96058				Lao H Saal	Mar 12, 2018
GSM2529571	F1493	SRA	Homo sapiens	1	GPL11154	GSE81540;GSE96058				Lao H Saal	Mar 12, 2018
GSM2529572	F1494	SRA	Homo sapiens	1	GPL11154	GSE81540;GSE96058				Lao H Saal	Mar 12, 2018
GSM2529573	F1495	SRA	Homo sapiens	1	GPL11154	GSE81540;GSE96058				Lao H Saal	Mar 12, 2018
GSM2529574	F1496	SRA	Homo sapiens	1	GPL11154	GSE81540;GSE96058				Lao H Saal	Mar 12, 2018
GSM2529575	F1497	SRA	Homo sapiens	1	GPL11154	GSE81540;GSE96058				Lao H Saal	Mar 12, 2018
GSM2529576	F1498	SRA	Homo sapiens	1	GPL11154	GSE81540;GSE96058				Lao H Saal	Mar 12, 2018
GSM2529577	F1499	SRA	Homo sapiens	1	GPL11154	GSE81540;GSE96058				Lao H Saal	Mar 12, 2018
GSM2529578	F1500	SRA	Homo sapiens	1	GPL11154	GSE81540;GSE96058				Lao H Saal	Mar 12, 2018
GSM2529579	F1501	SRA	Homo sapiens	1	GPL11154	GSE81540;GSE96058				Lao H Saal	Mar 12, 2018
GSM2529580	F1502	SRA	Homo sapiens	1	GPL11154	GSE81540;GSE96058				Lao H Saal	Mar 12, 2018
GSM2529581	F1503	SRA	Homo sapiens	1	GPL11154	GSE81540;GSE96058				Lao H Saal	Mar 12, 2018
GSM2529582	F1504	SRA	Homo sapiens	1	GPL11154	GSE81540;GSE96058				Lao H Saal	Mar 12, 2018
GSM2529583	F1505	SRA	Homo sapiens	1	GPL11154	GSE81540;GSE96058				Lao H Saal	Mar 12, 2018
GSM2529584	F1506	SRA	Homo sapiens	1	GPL11154	GSE81540;GSE96058				Lao H Saal	Mar 12, 2018
GSM2529585	F1507	SRA	Homo sapiens	1	GPL11154	GSE81540;GSE96058				Lao H Saal	Mar 12, 2018
GSM2529586	F1508	SRA	Homo sapiens	1	GPL11154	GSE81540;GSE96058				Lao H Saal	Mar 12, 2018
GSM2529587	F1509	SRA	Homo sapiens	1	GPL11154	GSE81540;GSE96058				Lao H Saal	Mar 12, 2018
GSM2529588	F1510	SRA	Homo sapiens	1	GPL11154	GSE81540;GSE96058				Lao H Saal	Mar 12, 2018
GSM2529589	F1511	SRA	Homo sapiens	1	GPL11154	GSE81540;GSE96058				Lao H Saal	Mar 12, 2018
GSM2529590	F1512	SRA	Homo sapiens	1	GPL11154	GSE81540;GSE96058				Lao H Saal	Mar 12, 2018
GSM2529591	F1513	SRA	Homo sapiens	1	GPL11154	GSE81540;GSE96058				Lao H Saal	Mar 12, 2018
GSM2529592	F1514	SRA	Homo sapiens	1	GPL11154	GSE81540;GSE96058				Lao H Saal	Mar 12, 2018
GSM2529593	F1515	SRA	Homo sapiens	1	GPL11154	GSE81540;GSE96058				Lao H Saal	Mar 12, 2018
GSM2529594	F1516	SRA	Homo sapiens	1	GPL11154	GSE81540;GSE96058				Lao H Saal	Mar 12, 2018
GSM2529595	F1517	SRA	Homo sapiens	1	GPL11154	GSE81540;GSE96058				Lao H Saal	Mar 12, 2018
GSM2529596	F1518	SRA	Homo sapiens	1	GPL11154	GSE81540;GSE96058				Lao H Saal	Mar 12, 2018
GSM2529597	F1519	SRA	Homo sapiens	1	GPL11154	GSE81540;GSE96058				Lao H Saal	Mar 12, 2018
GSM2529598	F1520	SRA	Homo sapiens	1	GPL11154	GSE81540;GSE96058				Lao H Saal	Mar 12, 2018
GSM2529599	F1521	SRA	Homo sapiens	1	GPL11154	GSE81540;GSE96058				Lao H Saal	Mar 12, 2018
GSM2529600	F1522	SRA	Homo sapiens	1	GPL11154	GSE81540;GSE96058				Lao H Saal	Mar 12, 2018
GSM2529601	F1523	SRA	Homo sapiens	1	GPL11154	GSE81540;GSE96058				Lao H Saal	Mar 12, 2018
GSM2529602	F1524	SRA	Homo sapiens	1	GPL11154	GSE81540;GSE96058				Lao H Saal	Mar 12, 2018
GSM2529603	F1525	SRA	Homo sapiens	1	GPL11154	GSE81540;GSE96058				Lao H Saal	Mar 12, 2018
GSM2529604	F1526	SRA	Homo sapiens	1	GPL11154	GSE81540;GSE96058				Lao H Saal	Mar 12, 2018
GSM2529605	F1527	SRA	Homo sapiens	1	GPL11154	GSE81540;GSE96058				Lao H Saal	Mar 12, 2018
GSM2529606	F1528	SRA	Homo sapiens	1	GPL11154	GSE81540;GSE96058				Lao H Saal	Mar 12, 2018
GSM2529607	F1529	SRA	Homo sapiens	1	GPL11154	GSE81540;GSE96058				Lao H Saal	Mar 12, 2018
GSM2529608	F1530	SRA	Homo sapiens	1	GPL11154	GSE81540;GSE96058				Lao H Saal	Mar 12, 2018
GSM2529609	F1531	SRA	Homo sapiens	1	GPL11154	GSE81540;GSE96058				Lao H Saal	Mar 12, 2018
GSM2529610	F1532	SRA	Homo sapiens	1	GPL11154	GSE81540;GSE96058				Lao H Saal	Mar 12, 2018
GSM2529611	F1533	SRA	Homo sapiens	1	GPL11154	GSE81540;GSE96058				Lao H Saal	Mar 12, 2018
GSM2529612	F1534	SRA	Homo sapiens	1	GPL11154	GSE81540;GSE96058				Lao H Saal	Mar 12, 2018
GSM2529613	F1535	SRA	Homo sapiens	1	GPL11154	GSE81540;GSE96058				Lao H Saal	Mar 12, 2018
GSM2529614	F1536	SRA	Homo sapiens	1	GPL11154	GSE81540;GSE96058				Lao H Saal	Mar 12, 2018
GSM2529615	F1537	SRA	Homo sapiens	1	GPL11154	GSE81540;GSE96058				Lao H Saal	Mar 12, 2018
GSM2529616	F1538	SRA	Homo sapiens	1	GPL11154	GSE81540;GSE96058				Lao H Saal	Mar 12, 2018
GSM2529617	F1539	SRA	Homo sapiens	1	GPL11154	GSE81540;GSE96058				Lao H Saal	Mar 12, 2018
GSM2529618	F1540	SRA	Homo sapiens	1	GPL11154	GSE81540;GSE96058				Lao H Saal	Mar 12, 2018
GSM2529619	F1541	SRA	Homo sapiens	1	GPL11154	GSE81540;GSE96058				Lao H Saal	Mar 12, 2018
GSM2529620	F1542	SRA	Homo sapiens	1	GPL11154	GSE81540;GSE96058				Lao H Saal	Mar 12, 2018
GSM2529621	F1543	SRA	Homo sapiens	1	GPL11154	GSE81540;GSE96058				Lao H Saal	Mar 12, 2018
GSM2529622	F1544	SRA	Homo sapiens	1	GPL11154	GSE81540;GSE96058				Lao H Saal	Mar 12, 2018
GSM2529623	F1545	SRA	Homo sapiens	1	GPL11154	GSE81540;GSE96058				Lao H Saal	Mar 12, 2018
GSM2529624	F1546	SRA	Homo sapiens	1	GPL11154	GSE81540;GSE96058				Lao H Saal	Mar 12, 2018
GSM2529625	F1547	SRA	Homo sapiens	1	GPL11154	GSE81540;GSE96058				Lao H Saal	Mar 12, 2018
GSM2529626	F1548	SRA	Homo sapiens	1	GPL11154	GSE81540;GSE96058				Lao H Saal	Mar 12, 2018
GSM2529627	F1549	SRA	Homo sapiens	1	GPL11154	GSE81540;GSE96058				Lao H Saal	Mar 12, 2018
GSM2529628	F1550	SRA	Homo sapiens	1	GPL11154	GSE81540;GSE96058				Lao H Saal	Mar 12, 2018
GSM2529629	F1551	SRA	Homo sapiens	1	GPL11154	GSE81540;GSE96058				Lao H Saal	Mar 12, 2018
GSM2529630	F1552	SRA	Homo sapiens	1	GPL11154	GSE81540;GSE96058				Lao H Saal	Mar 12, 2018
GSM2529631	F1553	SRA	Homo sapiens	1	GPL11154	GSE81540;GSE96058				Lao H Saal	Mar 12, 2018
GSM2529632	F1554	SRA	Homo sapiens	1	GPL11154	GSE81540;GSE96058				Lao H Saal	Mar 12, 2018
GSM2529633	F1555	SRA	Homo sapiens	1	GPL11154	GSE81540;GSE96058				Lao H Saal	Mar 12, 2018
GSM2529634	F1556	SRA	Homo sapiens	1	GPL11154	GSE81540;GSE96058				Lao H Saal	Mar 12, 2018
GSM2529635	F1557	SRA	Homo sapiens	1	GPL11154	GSE81540;GSE96058				Lao H Saal	Mar 12, 2018
GSM2529636	F1558	SRA	Homo sapiens	1	GPL11154	GSE81540;GSE96058				Lao H Saal	Mar 12, 2018
GSM2529637	F1559	SRA	Homo sapiens	1	GPL11154	GSE81540;GSE96058				Lao H Saal	Mar 12, 2018
GSM2529638	F1560	SRA	Homo sapiens	1	GPL11154	GSE81540;GSE96058				Lao H Saal	Mar 12, 2018
GSM2529639	F1561	SRA	Homo sapiens	1	GPL11154	GSE81540;GSE96058				Lao H Saal	Mar 12, 2018
GSM2529640	F1562	SRA	Homo sapiens	1	GPL11154	GSE81540;GSE96058				Lao H Saal	Mar 12, 2018
GSM2529641	F1563	SRA	Homo sapiens	1	GPL11154	GSE81540;GSE96058				Lao H Saal	Mar 12, 2018
GSM2529642	F1564	SRA	Homo sapiens	1	GPL11154	GSE81540;GSE96058				Lao H Saal	Mar 12, 2018
GSM2529643	F1565	SRA	Homo sapiens	1	GPL11154	GSE81540;GSE96058				Lao H Saal	Mar 12, 2018
GSM2529644	F1566	SRA	Homo sapiens	1	GPL11154	GSE81540;GSE96058				Lao H Saal	Mar 12, 2018
GSM2529645	F1567	SRA	Homo sapiens	1	GPL11154	GSE81540;GSE96058				Lao H Saal	Mar 12, 2018
GSM2529646	F1568	SRA	Homo sapiens	1	GPL11154	GSE81540;GSE96058				Lao H Saal	Mar 12, 2018
GSM2529647	F1569	SRA	Homo sapiens	1	GPL11154	GSE81540;GSE96058				Lao H Saal	Mar 12, 2018
GSM2529648	F1570	SRA	Homo sapiens	1	GPL11154	GSE81540;GSE96058				Lao H Saal	Mar 12, 2018
GSM2529649	F1571	SRA	Homo sapiens	1	GPL11154	GSE81540;GSE96058				Lao H Saal	Mar 12, 2018
GSM2529650	F1572	SRA	Homo sapiens	1	GPL11154	GSE81540;GSE96058				Lao H Saal	Mar 12, 2018
GSM2529651	F1573	SRA	Homo sapiens	1	GPL11154	GSE81540;GSE96058				Lao H Saal	Mar 12, 2018
GSM2529652	F1574	SRA	Homo sapiens	1	GPL11154	GSE81540;GSE96058				Lao H Saal	Mar 12, 2018
GSM2529653	F1575	SRA	Homo sapiens	1	GPL11154	GSE81540;GSE96058				Lao H Saal	Mar 12, 2018
GSM2529654	F1576	SRA	Homo sapiens	1	GPL18573	GSE81540;GSE96058				Lao H Saal	Mar 12, 2018
GSM2529655	F1577	SRA	Homo sapiens	1	GPL11154	GSE81540;GSE96058				Lao H Saal	Mar 12, 2018
GSM2529656	F1578	SRA	Homo sapiens	1	GPL11154	GSE81540;GSE96058				Lao H Saal	Mar 12, 2018
GSM2529657	F1579	SRA	Homo sapiens	1	GPL11154	GSE81540;GSE96058				Lao H Saal	Mar 12, 2018
GSM2529658	F1580	SRA	Homo sapiens	1	GPL11154	GSE81540;GSE96058				Lao H Saal	Mar 12, 2018
GSM2529659	F1581	SRA	Homo sapiens	1	GPL11154	GSE81540;GSE96058				Lao H Saal	Mar 12, 2018
GSM2529660	F1582	SRA	Homo sapiens	1	GPL11154	GSE81540;GSE96058				Lao H Saal	Mar 12, 2018
GSM2529661	F1583	SRA	Homo sapiens	1	GPL11154	GSE81540;GSE96058				Lao H Saal	Mar 12, 2018
GSM2529662	F1584	SRA	Homo sapiens	1	GPL11154	GSE81540;GSE96058				Lao H Saal	Mar 12, 2018
GSM2529663	F1585	SRA	Homo sapiens	1	GPL11154	GSE81540;GSE96058				Lao H Saal	Mar 12, 2018
GSM2529664	F1586	SRA	Homo sapiens	1	GPL11154	GSE81540;GSE96058				Lao H Saal	Mar 12, 2018
GSM2529665	F1587	SRA	Homo sapiens	1	GPL11154	GSE81540;GSE96058				Lao H Saal	Mar 12, 2018
GSM2529666	F1588	SRA	Homo sapiens	1	GPL11154	GSE81540;GSE96058				Lao H Saal	Mar 12, 2018
GSM2529667	F1589	SRA	Homo sapiens	1	GPL11154	GSE81540;GSE96058				Lao H Saal	Mar 12, 2018
GSM2529668	F1590	SRA	Homo sapiens	1	GPL11154	GSE81540;GSE96058				Lao H Saal	Mar 12, 2018
GSM2529669	F1591	SRA	Homo sapiens	1	GPL11154	GSE81540;GSE96058				Lao H Saal	Mar 12, 2018
GSM2529670	F1592	SRA	Homo sapiens	1	GPL11154	GSE81540;GSE96058				Lao H Saal	Mar 12, 2018
GSM2529671	F1593	SRA	Homo sapiens	1	GPL11154	GSE81540;GSE96058				Lao H Saal	Mar 12, 2018
GSM2529672	F1594	SRA	Homo sapiens	1	GPL11154	GSE81540;GSE96058				Lao H Saal	Mar 12, 2018
GSM2529673	F1595	SRA	Homo sapiens	1	GPL11154	GSE81540;GSE96058				Lao H Saal	Mar 12, 2018
GSM2529674	F1596	SRA	Homo sapiens	1	GPL18573	GSE81540;GSE96058				Lao H Saal	Mar 12, 2018
GSM2529675	F1597	SRA	Homo sapiens	1	GPL11154	GSE81540;GSE96058				Lao H Saal	Mar 12, 2018
GSM2529676	F1598	SRA	Homo sapiens	1	GPL11154	GSE81540;GSE96058				Lao H Saal	Mar 12, 2018
GSM2529677	F1599	SRA	Homo sapiens	1	GPL11154	GSE81540;GSE96058				Lao H Saal	Mar 12, 2018
GSM2529678	F1600	SRA	Homo sapiens	1	GPL11154	GSE81540;GSE96058				Lao H Saal	Mar 12, 2018
GSM2529679	F1601	SRA	Homo sapiens	1	GPL11154	GSE81540;GSE96058				Lao H Saal	Mar 12, 2018
GSM2529680	F1602	SRA	Homo sapiens	1	GPL11154	GSE81540;GSE96058				Lao H Saal	Mar 12, 2018
GSM2529681	F1603	SRA	Homo sapiens	1	GPL11154	GSE81540;GSE96058				Lao H Saal	Mar 12, 2018
GSM2529682	F1604	SRA	Homo sapiens	1	GPL11154	GSE81540;GSE96058				Lao H Saal	Mar 12, 2018
GSM2529683	F1605	SRA	Homo sapiens	1	GPL11154	GSE81540;GSE96058				Lao H Saal	Mar 12, 2018
GSM2529684	F1606	SRA	Homo sapiens	1	GPL11154	GSE81540;GSE96058				Lao H Saal	Mar 12, 2018
GSM2529685	F1607	SRA	Homo sapiens	1	GPL11154	GSE81540;GSE96058				Lao H Saal	Mar 12, 2018
GSM2529686	F1608	SRA	Homo sapiens	1	GPL11154	GSE81540;GSE96058				Lao H Saal	Mar 12, 2018
GSM2529687	F1609	SRA	Homo sapiens	1	GPL11154	GSE81540;GSE96058				Lao H Saal	Mar 12, 2018
GSM2529688	F1610	SRA	Homo sapiens	1	GPL11154	GSE81540;GSE96058				Lao H Saal	Mar 12, 2018
GSM2529689	F1611	SRA	Homo sapiens	1	GPL11154	GSE81540;GSE96058				Lao H Saal	Mar 12, 2018
GSM2529690	F1612	SRA	Homo sapiens	1	GPL11154	GSE81540;GSE96058				Lao H Saal	Mar 12, 2018
GSM2529691	F1613	SRA	Homo sapiens	1	GPL11154	GSE81540;GSE96058				Lao H Saal	Mar 12, 2018
GSM2529692	F1614	SRA	Homo sapiens	1	GPL11154	GSE81540;GSE96058				Lao H Saal	Mar 12, 2018
GSM2529693	F1615	SRA	Homo sapiens	1	GPL11154	GSE81540;GSE96058				Lao H Saal	Mar 12, 2018
GSM2529694	F1616	SRA	Homo sapiens	1	GPL11154	GSE81540;GSE96058				Lao H Saal	Mar 12, 2018
GSM2529695	F1617	SRA	Homo sapiens	1	GPL11154	GSE81540;GSE96058				Lao H Saal	Mar 12, 2018
GSM2529696	F1618	SRA	Homo sapiens	1	GPL11154	GSE81540;GSE96058				Lao H Saal	Mar 12, 2018
GSM2529697	F1619	SRA	Homo sapiens	1	GPL11154	GSE81540;GSE96058				Lao H Saal	Mar 12, 2018
GSM2529698	F1620	SRA	Homo sapiens	1	GPL11154	GSE81540;GSE96058				Lao H Saal	Mar 12, 2018
GSM2529699	F1621	SRA	Homo sapiens	1	GPL11154	GSE81540;GSE96058				Lao H Saal	Mar 12, 2018
GSM2529700	F1622	SRA	Homo sapiens	1	GPL11154	GSE81540;GSE96058				Lao H Saal	Mar 12, 2018
GSM2529701	F1623	SRA	Homo sapiens	1	GPL11154	GSE81540;GSE96058				Lao H Saal	Mar 12, 2018
GSM2529702	F1624	SRA	Homo sapiens	1	GPL11154	GSE81540;GSE96058				Lao H Saal	Mar 12, 2018
GSM2529703	F1625	SRA	Homo sapiens	1	GPL11154	GSE81540;GSE96058				Lao H Saal	Mar 12, 2018
GSM2529704	F1626	SRA	Homo sapiens	1	GPL11154	GSE81540;GSE96058				Lao H Saal	Mar 12, 2018
GSM2529705	F1627	SRA	Homo sapiens	1	GPL11154	GSE81540;GSE96058				Lao H Saal	Mar 12, 2018
GSM2529706	F1628	SRA	Homo sapiens	1	GPL11154	GSE81540;GSE96058				Lao H Saal	Mar 12, 2018
GSM2529707	F1629	SRA	Homo sapiens	1	GPL11154	GSE81540;GSE96058				Lao H Saal	Mar 12, 2018
GSM2529708	F1630	SRA	Homo sapiens	1	GPL11154	GSE81540;GSE96058				Lao H Saal	Mar 12, 2018
GSM2529709	F1631	SRA	Homo sapiens	1	GPL11154	GSE81540;GSE96058				Lao H Saal	Mar 12, 2018
GSM2529710	F1632	SRA	Homo sapiens	1	GPL11154	GSE81540;GSE96058				Lao H Saal	Mar 12, 2018
GSM2529711	F1633	SRA	Homo sapiens	1	GPL11154	GSE81540;GSE96058				Lao H Saal	Mar 12, 2018
GSM2529712	F1634	SRA	Homo sapiens	1	GPL11154	GSE81540;GSE96058				Lao H Saal	Mar 12, 2018
GSM2529713	F1635	SRA	Homo sapiens	1	GPL11154	GSE81540;GSE96058				Lao H Saal	Mar 12, 2018
GSM2529714	F1636	SRA	Homo sapiens	1	GPL11154	GSE81540;GSE96058				Lao H Saal	Mar 12, 2018
GSM2529715	F1637	SRA	Homo sapiens	1	GPL11154	GSE81540;GSE96058				Lao H Saal	Mar 12, 2018
GSM2529716	F1638	SRA	Homo sapiens	1	GPL11154	GSE81540;GSE96058				Lao H Saal	Mar 12, 2018
GSM2529717	F1639	SRA	Homo sapiens	1	GPL11154	GSE81540;GSE96058				Lao H Saal	Mar 12, 2018
GSM2529718	F1640	SRA	Homo sapiens	1	GPL11154	GSE81540;GSE96058				Lao H Saal	Mar 12, 2018
GSM2529719	F1641	SRA	Homo sapiens	1	GPL11154	GSE81540;GSE96058				Lao H Saal	Mar 12, 2018
GSM2529720	F1642	SRA	Homo sapiens	1	GPL11154	GSE81540;GSE96058				Lao H Saal	Mar 12, 2018
GSM2529721	F1643	SRA	Homo sapiens	1	GPL11154	GSE81540;GSE96058				Lao H Saal	Mar 12, 2018
GSM2529722	F1644	SRA	Homo sapiens	1	GPL18573	GSE81540;GSE96058				Lao H Saal	Mar 12, 2018
GSM2529723	F1645	SRA	Homo sapiens	1	GPL11154	GSE81540;GSE96058				Lao H Saal	Mar 12, 2018
GSM2529724	F1646	SRA	Homo sapiens	1	GPL18573	GSE81540;GSE96058				Lao H Saal	Mar 12, 2018
GSM2529725	F1647	SRA	Homo sapiens	1	GPL11154	GSE81540;GSE96058				Lao H Saal	Mar 12, 2018
GSM2529726	F1648	SRA	Homo sapiens	1	GPL18573	GSE81540;GSE96058				Lao H Saal	Mar 12, 2018
GSM2529727	F1649	SRA	Homo sapiens	1	GPL11154	GSE81540;GSE96058				Lao H Saal	Mar 12, 2018
GSM2529728	F1650	SRA	Homo sapiens	1	GPL11154	GSE81540;GSE96058				Lao H Saal	Mar 12, 2018
GSM2529729	F1651	SRA	Homo sapiens	1	GPL18573	GSE81540;GSE96058				Lao H Saal	Mar 12, 2018
GSM2529730	F1652	SRA	Homo sapiens	1	GPL11154	GSE81540;GSE96058				Lao H Saal	Mar 12, 2018
GSM2529731	F1653	SRA	Homo sapiens	1	GPL11154	GSE81540;GSE96058				Lao H Saal	Mar 12, 2018
GSM2529732	F1654	SRA	Homo sapiens	1	GPL11154	GSE81540;GSE96058				Lao H Saal	Mar 12, 2018
GSM2529733	F1655	SRA	Homo sapiens	1	GPL18573	GSE81540;GSE96058				Lao H Saal	Mar 12, 2018
GSM2529734	F1656	SRA	Homo sapiens	1	GPL11154	GSE81540;GSE96058				Lao H Saal	Mar 12, 2018
GSM2529735	F1657	SRA	Homo sapiens	1	GPL11154	GSE81540;GSE96058				Lao H Saal	Mar 12, 2018
GSM2529736	F1658	SRA	Homo sapiens	1	GPL11154	GSE81540;GSE96058				Lao H Saal	Mar 12, 2018
GSM2529737	F1659	SRA	Homo sapiens	1	GPL11154	GSE81540;GSE96058				Lao H Saal	Mar 12, 2018
GSM2529738	F1660	SRA	Homo sapiens	1	GPL11154	GSE81540;GSE96058				Lao H Saal	Mar 12, 2018
GSM2529739	F1661	SRA	Homo sapiens	1	GPL11154	GSE81540;GSE96058				Lao H Saal	Mar 12, 2018
GSM2529740	F1662	SRA	Homo sapiens	1	GPL11154	GSE81540;GSE96058				Lao H Saal	Mar 12, 2018
GSM2529741	F1663	SRA	Homo sapiens	1	GPL11154	GSE81540;GSE96058				Lao H Saal	Mar 12, 2018
GSM2529742	F1664	SRA	Homo sapiens	1	GPL11154	GSE81540;GSE96058				Lao H Saal	Mar 12, 2018
GSM2529743	F1665	SRA	Homo sapiens	1	GPL11154	GSE81540;GSE96058				Lao H Saal	Mar 12, 2018
GSM2529744	F1666	SRA	Homo sapiens	1	GPL11154	GSE81540;GSE96058				Lao H Saal	Mar 12, 2018
GSM2529745	F1667	SRA	Homo sapiens	1	GPL11154	GSE81540;GSE96058				Lao H Saal	Mar 12, 2018
GSM2529746	F1668	SRA	Homo sapiens	1	GPL11154	GSE81540;GSE96058				Lao H Saal	Mar 12, 2018
GSM2529747	F1669	SRA	Homo sapiens	1	GPL11154	GSE81540;GSE96058				Lao H Saal	Mar 12, 2018
GSM2529748	F1670	SRA	Homo sapiens	1	GPL11154	GSE81540;GSE96058				Lao H Saal	Mar 12, 2018
GSM2529749	F1671	SRA	Homo sapiens	1	GPL11154	GSE81540;GSE96058				Lao H Saal	Mar 12, 2018
GSM2529750	F1672	SRA	Homo sapiens	1	GPL11154	GSE81540;GSE96058				Lao H Saal	Mar 12, 2018
GSM2529751	F1673	SRA	Homo sapiens	1	GPL11154	GSE81540;GSE96058				Lao H Saal	Mar 12, 2018
GSM2529752	F1674	SRA	Homo sapiens	1	GPL11154	GSE81540;GSE96058				Lao H Saal	Mar 12, 2018
GSM2529753	F1675	SRA	Homo sapiens	1	GPL11154	GSE81540;GSE96058				Lao H Saal	Mar 12, 2018
GSM2529754	F1676	SRA	Homo sapiens	1	GPL11154	GSE81540;GSE96058				Lao H Saal	Mar 12, 2018
GSM2529755	F1677	SRA	Homo sapiens	1	GPL11154	GSE81540;GSE96058				Lao H Saal	Mar 12, 2018
GSM2529756	F1678	SRA	Homo sapiens	1	GPL11154	GSE81540;GSE96058				Lao H Saal	Mar 12, 2018
GSM2529757	F1679	SRA	Homo sapiens	1	GPL11154	GSE81540;GSE96058				Lao H Saal	Mar 12, 2018
GSM2529758	F1680	SRA	Homo sapiens	1	GPL11154	GSE81540;GSE96058				Lao H Saal	Mar 12, 2018
GSM2529759	F1681	SRA	Homo sapiens	1	GPL11154	GSE81540;GSE96058				Lao H Saal	Mar 12, 2018
GSM2529760	F1682	SRA	Homo sapiens	1	GPL11154	GSE81540;GSE96058				Lao H Saal	Mar 12, 2018
GSM2529761	F1683	SRA	Homo sapiens	1	GPL11154	GSE81540;GSE96058				Lao H Saal	Mar 12, 2018
GSM2529762	F1684	SRA	Homo sapiens	1	GPL11154	GSE81540;GSE96058				Lao H Saal	Mar 12, 2018
GSM2529763	F1685	SRA	Homo sapiens	1	GPL11154	GSE81540;GSE96058				Lao H Saal	Mar 12, 2018
GSM2529764	F1686	SRA	Homo sapiens	1	GPL11154	GSE81540;GSE96058				Lao H Saal	Mar 12, 2018
GSM2529765	F1687	SRA	Homo sapiens	1	GPL11154	GSE81540;GSE96058				Lao H Saal	Mar 12, 2018
GSM2529766	F1688	SRA	Homo sapiens	1	GPL11154	GSE81540;GSE96058				Lao H Saal	Mar 12, 2018
GSM2529767	F1689	SRA	Homo sapiens	1	GPL11154	GSE81540;GSE96058				Lao H Saal	Mar 12, 2018
GSM2529768	F1690	SRA	Homo sapiens	1	GPL11154	GSE81540;GSE96058				Lao H Saal	Mar 12, 2018
GSM2529769	F1691	SRA	Homo sapiens	1	GPL11154	GSE81540;GSE96058				Lao H Saal	Mar 12, 2018
GSM2529770	F1692	SRA	Homo sapiens	1	GPL11154	GSE81540;GSE96058				Lao H Saal	Mar 12, 2018
GSM2529771	F1693	SRA	Homo sapiens	1	GPL11154	GSE81540;GSE96058				Lao H Saal	Mar 12, 2018
GSM2529772	F1694	SRA	Homo sapiens	1	GPL11154	GSE81540;GSE96058				Lao H Saal	Mar 12, 2018
GSM2529773	F1695	SRA	Homo sapiens	1	GPL11154	GSE81540;GSE96058				Lao H Saal	Mar 12, 2018
GSM2529774	F1696	SRA	Homo sapiens	1	GPL11154	GSE81540;GSE96058				Lao H Saal	Mar 12, 2018
GSM2529775	F1697	SRA	Homo sapiens	1	GPL11154	GSE81540;GSE96058				Lao H Saal	Mar 12, 2018
GSM2529776	F1698	SRA	Homo sapiens	1	GPL11154	GSE81540;GSE96058				Lao H Saal	Mar 12, 2018
GSM2529777	F1699	SRA	Homo sapiens	1	GPL11154	GSE81540;GSE96058				Lao H Saal	Mar 12, 2018
GSM2529778	F1700	SRA	Homo sapiens	1	GPL11154	GSE81540;GSE96058				Lao H Saal	Mar 12, 2018
GSM2529779	F1701	SRA	Homo sapiens	1	GPL11154	GSE81540;GSE96058				Lao H Saal	Mar 12, 2018
GSM2529780	F1702	SRA	Homo sapiens	1	GPL11154	GSE81540;GSE96058				Lao H Saal	Mar 12, 2018
GSM2529781	F1703	SRA	Homo sapiens	1	GPL11154	GSE81540;GSE96058				Lao H Saal	Mar 12, 2018
GSM2529782	F1704	SRA	Homo sapiens	1	GPL11154	GSE81540;GSE96058				Lao H Saal	Mar 12, 2018
GSM2529783	F1705	SRA	Homo sapiens	1	GPL11154	GSE81540;GSE96058				Lao H Saal	Mar 12, 2018
GSM2529784	F1706	SRA	Homo sapiens	1	GPL11154	GSE81540;GSE96058				Lao H Saal	Mar 12, 2018
GSM2529785	F1707	SRA	Homo sapiens	1	GPL11154	GSE81540;GSE96058				Lao H Saal	Mar 12, 2018
GSM2529786	F1708	SRA	Homo sapiens	1	GPL11154	GSE81540;GSE96058				Lao H Saal	Mar 12, 2018
GSM2529787	F1709	SRA	Homo sapiens	1	GPL11154	GSE81540;GSE96058				Lao H Saal	Mar 12, 2018
GSM2529788	F1710	SRA	Homo sapiens	1	GPL11154	GSE81540;GSE96058				Lao H Saal	Mar 12, 2018
GSM2529789	F1711	SRA	Homo sapiens	1	GPL11154	GSE81540;GSE96058				Lao H Saal	Mar 12, 2018
GSM2529790	F1712	SRA	Homo sapiens	1	GPL11154	GSE81540;GSE96058				Lao H Saal	Mar 12, 2018
GSM2529791	F1713	SRA	Homo sapiens	1	GPL18573	GSE81540;GSE96058				Lao H Saal	Mar 12, 2018
GSM2529792	F1714	SRA	Homo sapiens	1	GPL11154	GSE81540;GSE96058				Lao H Saal	Mar 12, 2018
GSM2529793	F1715	SRA	Homo sapiens	1	GPL11154	GSE81540;GSE96058				Lao H Saal	Mar 12, 2018
GSM2529794	F1716	SRA	Homo sapiens	1	GPL11154	GSE81540;GSE96058				Lao H Saal	Mar 12, 2018
GSM2529795	F1717	SRA	Homo sapiens	1	GPL11154	GSE81540;GSE96058				Lao H Saal	Mar 12, 2018
GSM2529796	F1718	SRA	Homo sapiens	1	GPL11154	GSE81540;GSE96058				Lao H Saal	Mar 12, 2018
GSM2529797	F1719	SRA	Homo sapiens	1	GPL11154	GSE81540;GSE96058				Lao H Saal	Mar 12, 2018
GSM2529798	F1720	SRA	Homo sapiens	1	GPL11154	GSE81540;GSE96058				Lao H Saal	Mar 12, 2018
GSM2529799	F1721	SRA	Homo sapiens	1	GPL11154	GSE81540;GSE96058				Lao H Saal	Mar 12, 2018
GSM2529800	F1722	SRA	Homo sapiens	1	GPL11154	GSE81540;GSE96058				Lao H Saal	Mar 12, 2018
GSM2529801	F1723	SRA	Homo sapiens	1	GPL11154	GSE81540;GSE96058				Lao H Saal	Mar 12, 2018
GSM2529802	F1724	SRA	Homo sapiens	1	GPL11154	GSE81540;GSE96058				Lao H Saal	Mar 12, 2018
GSM2529803	F1725	SRA	Homo sapiens	1	GPL11154	GSE81540;GSE96058				Lao H Saal	Mar 12, 2018
GSM2529804	F1726	SRA	Homo sapiens	1	GPL11154	GSE81540;GSE96058				Lao H Saal	Mar 12, 2018
GSM2529805	F1727	SRA	Homo sapiens	1	GPL11154	GSE81540;GSE96058				Lao H Saal	Mar 12, 2018
GSM2529806	F1728	SRA	Homo sapiens	1	GPL11154	GSE81540;GSE96058				Lao H Saal	Mar 12, 2018
GSM2529807	F1729	SRA	Homo sapiens	1	GPL11154	GSE81540;GSE96058				Lao H Saal	Mar 12, 2018
GSM2529808	F1730	SRA	Homo sapiens	1	GPL11154	GSE81540;GSE96058				Lao H Saal	Mar 12, 2018
GSM2529809	F1731	SRA	Homo sapiens	1	GPL11154	GSE81540;GSE96058				Lao H Saal	Mar 12, 2018
GSM2529810	F1732	SRA	Homo sapiens	1	GPL11154	GSE81540;GSE96058				Lao H Saal	Mar 12, 2018
GSM2529811	F1733	SRA	Homo sapiens	1	GPL11154	GSE81540;GSE96058				Lao H Saal	Mar 12, 2018
GSM2529812	F1734	SRA	Homo sapiens	1	GPL11154	GSE81540;GSE96058				Lao H Saal	Mar 12, 2018
GSM2529813	F1735	SRA	Homo sapiens	1	GPL11154	GSE81540;GSE96058				Lao H Saal	Mar 12, 2018
GSM2529814	F1736	SRA	Homo sapiens	1	GPL11154	GSE81540;GSE96058				Lao H Saal	Mar 12, 2018
GSM2529815	F1737	SRA	Homo sapiens	1	GPL11154	GSE81540;GSE96058				Lao H Saal	Mar 12, 2018
GSM2529816	F1738	SRA	Homo sapiens	1	GPL18573	GSE81540;GSE96058				Lao H Saal	Mar 12, 2018
GSM2529817	F1739	SRA	Homo sapiens	1	GPL18573	GSE81540;GSE96058				Lao H Saal	Mar 12, 2018
GSM2529818	F1740	SRA	Homo sapiens	1	GPL18573	GSE81540;GSE96058				Lao H Saal	Mar 12, 2018
GSM2529819	F1741	SRA	Homo sapiens	1	GPL11154	GSE81540;GSE96058				Lao H Saal	Mar 12, 2018
GSM2529820	F1742	SRA	Homo sapiens	1	GPL18573	GSE81540;GSE96058				Lao H Saal	Mar 12, 2018
GSM2529821	F1743	SRA	Homo sapiens	1	GPL18573	GSE81540;GSE96058				Lao H Saal	Mar 12, 2018
GSM2529822	F1744	SRA	Homo sapiens	1	GPL18573	GSE81540;GSE96058				Lao H Saal	Mar 12, 2018
GSM2529823	F1745	SRA	Homo sapiens	1	GPL18573	GSE81540;GSE96058				Lao H Saal	Mar 12, 2018
GSM2529824	F1746	SRA	Homo sapiens	1	GPL18573	GSE81540;GSE96058				Lao H Saal	Mar 12, 2018
GSM2529825	F1747	SRA	Homo sapiens	1	GPL11154	GSE81540;GSE96058				Lao H Saal	Mar 12, 2018
GSM2529826	F1748	SRA	Homo sapiens	1	GPL18573	GSE81540;GSE96058				Lao H Saal	Mar 12, 2018
GSM2529827	F1749	SRA	Homo sapiens	1	GPL11154	GSE81540;GSE96058				Lao H Saal	Mar 12, 2018
GSM2529828	F1750	SRA	Homo sapiens	1	GPL11154	GSE81540;GSE96058				Lao H Saal	Mar 12, 2018
GSM2529829	F1751	SRA	Homo sapiens	1	GPL11154	GSE81540;GSE96058				Lao H Saal	Mar 12, 2018
GSM2529830	F1752	SRA	Homo sapiens	1	GPL11154	GSE81540;GSE96058				Lao H Saal	Mar 12, 2018
GSM2529831	F1753	SRA	Homo sapiens	1	GPL11154	GSE81540;GSE96058				Lao H Saal	Mar 12, 2018
GSM2529832	F1754	SRA	Homo sapiens	1	GPL11154	GSE81540;GSE96058				Lao H Saal	Mar 12, 2018
GSM2529833	F1755	SRA	Homo sapiens	1	GPL11154	GSE81540;GSE96058				Lao H Saal	Mar 12, 2018
GSM2529834	F1756	SRA	Homo sapiens	1	GPL11154	GSE81540;GSE96058				Lao H Saal	Mar 12, 2018
GSM2529835	F1757	SRA	Homo sapiens	1	GPL11154	GSE81540;GSE96058				Lao H Saal	Mar 12, 2018
GSM2529836	F1758	SRA	Homo sapiens	1	GPL11154	GSE81540;GSE96058				Lao H Saal	Mar 12, 2018
GSM2529837	F1759	SRA	Homo sapiens	1	GPL11154	GSE81540;GSE96058				Lao H Saal	Mar 12, 2018
GSM2529838	F1760	SRA	Homo sapiens	1	GPL11154	GSE81540;GSE96058				Lao H Saal	Mar 12, 2018
GSM2529839	F1761	SRA	Homo sapiens	1	GPL11154	GSE81540;GSE96058				Lao H Saal	Mar 12, 2018
GSM2529840	F1762	SRA	Homo sapiens	1	GPL11154	GSE81540;GSE96058				Lao H Saal	Mar 12, 2018
GSM2529841	F1763	SRA	Homo sapiens	1	GPL11154	GSE81540;GSE96058				Lao H Saal	Mar 12, 2018
GSM2529842	F1764	SRA	Homo sapiens	1	GPL11154	GSE81540;GSE96058				Lao H Saal	Mar 12, 2018
GSM2529843	F1765	SRA	Homo sapiens	1	GPL11154	GSE81540;GSE96058				Lao H Saal	Mar 12, 2018
GSM2529844	F1766	SRA	Homo sapiens	1	GPL11154	GSE81540;GSE96058				Lao H Saal	Mar 12, 2018
GSM2529845	F1767	SRA	Homo sapiens	1	GPL11154	GSE81540;GSE96058				Lao H Saal	Mar 12, 2018
GSM2529846	F1768	SRA	Homo sapiens	1	GPL11154	GSE81540;GSE96058				Lao H Saal	Mar 12, 2018
GSM2529847	F1769	SRA	Homo sapiens	1	GPL11154	GSE81540;GSE96058				Lao H Saal	Mar 12, 2018
GSM2529848	F1770	SRA	Homo sapiens	1	GPL11154	GSE81540;GSE96058				Lao H Saal	Mar 12, 2018
GSM2529849	F1771	SRA	Homo sapiens	1	GPL11154	GSE81540;GSE96058				Lao H Saal	Mar 12, 2018
GSM2529850	F1772	SRA	Homo sapiens	1	GPL11154	GSE81540;GSE96058				Lao H Saal	Mar 12, 2018
GSM2529851	F1773	SRA	Homo sapiens	1	GPL11154	GSE81540;GSE96058				Lao H Saal	Mar 12, 2018
GSM2529852	F1774	SRA	Homo sapiens	1	GPL11154	GSE81540;GSE96058				Lao H Saal	Mar 12, 2018
GSM2529853	F1775	SRA	Homo sapiens	1	GPL11154	GSE81540;GSE96058				Lao H Saal	Mar 12, 2018
GSM2529854	F1776	SRA	Homo sapiens	1	GPL11154	GSE81540;GSE96058				Lao H Saal	Mar 12, 2018
GSM2529855	F1777	SRA	Homo sapiens	1	GPL11154	GSE81540;GSE96058				Lao H Saal	Mar 12, 2018
GSM2529856	F1778	SRA	Homo sapiens	1	GPL11154	GSE81540;GSE96058				Lao H Saal	Mar 12, 2018
GSM2529857	F1779	SRA	Homo sapiens	1	GPL11154	GSE81540;GSE96058				Lao H Saal	Mar 12, 2018
GSM2529858	F1780	SRA	Homo sapiens	1	GPL11154	GSE81540;GSE96058				Lao H Saal	Mar 12, 2018
GSM2529859	F1781	SRA	Homo sapiens	1	GPL11154	GSE81540;GSE96058				Lao H Saal	Mar 12, 2018
GSM2529860	F1782	SRA	Homo sapiens	1	GPL11154	GSE81540;GSE96058				Lao H Saal	Mar 12, 2018
GSM2529861	F1783	SRA	Homo sapiens	1	GPL11154	GSE81540;GSE96058				Lao H Saal	Mar 12, 2018
GSM2529862	F1784	SRA	Homo sapiens	1	GPL11154	GSE81540;GSE96058				Lao H Saal	Mar 12, 2018
GSM2529863	F1785	SRA	Homo sapiens	1	GPL11154	GSE81540;GSE96058				Lao H Saal	Mar 12, 2018
GSM2529864	F1786	SRA	Homo sapiens	1	GPL11154	GSE81540;GSE96058				Lao H Saal	Mar 12, 2018
GSM2529865	F1787	SRA	Homo sapiens	1	GPL11154	GSE81540;GSE96058				Lao H Saal	Mar 12, 2018
GSM2529866	F1788	SRA	Homo sapiens	1	GPL11154	GSE81540;GSE96058				Lao H Saal	Mar 12, 2018
GSM2529867	F1789	SRA	Homo sapiens	1	GPL11154	GSE81540;GSE96058				Lao H Saal	Mar 12, 2018
GSM2529868	F1790	SRA	Homo sapiens	1	GPL11154	GSE81540;GSE96058				Lao H Saal	Mar 12, 2018
GSM2529869	F1791	SRA	Homo sapiens	1	GPL11154	GSE81540;GSE96058				Lao H Saal	Mar 12, 2018
GSM2529870	F1792	SRA	Homo sapiens	1	GPL11154	GSE81540;GSE96058				Lao H Saal	Mar 12, 2018
GSM2529871	F1793	SRA	Homo sapiens	1	GPL11154	GSE81540;GSE96058				Lao H Saal	Mar 12, 2018
GSM2529872	F1794	SRA	Homo sapiens	1	GPL11154	GSE81540;GSE96058				Lao H Saal	Mar 12, 2018
GSM2529873	F1795	SRA	Homo sapiens	1	GPL11154	GSE81540;GSE96058				Lao H Saal	Mar 12, 2018
GSM2529874	F1796	SRA	Homo sapiens	1	GPL11154	GSE81540;GSE96058				Lao H Saal	Mar 12, 2018
GSM2529875	F1797	SRA	Homo sapiens	1	GPL11154	GSE81540;GSE96058				Lao H Saal	Mar 12, 2018
GSM2529876	F1798	SRA	Homo sapiens	1	GPL11154	GSE81540;GSE96058				Lao H Saal	Mar 12, 2018
GSM2529877	F1799	SRA	Homo sapiens	1	GPL11154	GSE81540;GSE96058				Lao H Saal	Mar 12, 2018
GSM2529878	F1800	SRA	Homo sapiens	1	GPL11154	GSE81540;GSE96058				Lao H Saal	Mar 12, 2018
GSM2529879	F1801	SRA	Homo sapiens	1	GPL18573	GSE81540;GSE96058				Lao H Saal	Mar 12, 2018
GSM2529880	F1802	SRA	Homo sapiens	1	GPL11154	GSE81540;GSE96058				Lao H Saal	Mar 12, 2018
GSM2529881	F1803	SRA	Homo sapiens	1	GPL11154	GSE81540;GSE96058				Lao H Saal	Mar 12, 2018
GSM2529882	F1804	SRA	Homo sapiens	1	GPL11154	GSE81540;GSE96058				Lao H Saal	Mar 12, 2018
GSM2529883	F1805	SRA	Homo sapiens	1	GPL11154	GSE81540;GSE96058				Lao H Saal	Mar 12, 2018
GSM2529884	F1806	SRA	Homo sapiens	1	GPL11154	GSE81540;GSE96058				Lao H Saal	Mar 12, 2018
GSM2529885	F1807	SRA	Homo sapiens	1	GPL11154	GSE81540;GSE96058				Lao H Saal	Mar 12, 2018
GSM2529886	F1808	SRA	Homo sapiens	1	GPL11154	GSE81540;GSE96058				Lao H Saal	Mar 12, 2018
GSM2529887	F1809	SRA	Homo sapiens	1	GPL11154	GSE81540;GSE96058				Lao H Saal	Mar 12, 2018
GSM2529888	F1810	SRA	Homo sapiens	1	GPL11154	GSE81540;GSE96058				Lao H Saal	Mar 12, 2018
GSM2529889	F1811	SRA	Homo sapiens	1	GPL18573	GSE81540;GSE96058				Lao H Saal	Mar 12, 2018
GSM2529890	F1812	SRA	Homo sapiens	1	GPL11154	GSE81540;GSE96058				Lao H Saal	Mar 12, 2018
GSM2529891	F1813	SRA	Homo sapiens	1	GPL11154	GSE81540;GSE96058				Lao H Saal	Mar 12, 2018
GSM2529892	F1814	SRA	Homo sapiens	1	GPL18573	GSE81540;GSE96058				Lao H Saal	Mar 12, 2018
GSM2529893	F1815	SRA	Homo sapiens	1	GPL18573	GSE81540;GSE96058				Lao H Saal	Mar 12, 2018
GSM2529894	F1816	SRA	Homo sapiens	1	GPL11154	GSE81540;GSE96058				Lao H Saal	Mar 12, 2018
GSM2529895	F1817	SRA	Homo sapiens	1	GPL11154	GSE81540;GSE96058				Lao H Saal	Mar 12, 2018
GSM2529896	F1818	SRA	Homo sapiens	1	GPL11154	GSE81540;GSE96058				Lao H Saal	Mar 12, 2018
GSM2529897	F1819	SRA	Homo sapiens	1	GPL18573	GSE81540;GSE96058				Lao H Saal	Mar 12, 2018
GSM2529898	F1820	SRA	Homo sapiens	1	GPL11154	GSE81540;GSE96058				Lao H Saal	Mar 12, 2018
GSM2529899	F1821	SRA	Homo sapiens	1	GPL11154	GSE81540;GSE96058				Lao H Saal	Mar 12, 2018
GSM2529900	F1822	SRA	Homo sapiens	1	GPL18573	GSE81540;GSE96058				Lao H Saal	Mar 12, 2018
GSM2529901	F1823	SRA	Homo sapiens	1	GPL11154	GSE81540;GSE96058				Lao H Saal	Mar 12, 2018
GSM2529902	F1824	SRA	Homo sapiens	1	GPL11154	GSE81540;GSE96058				Lao H Saal	Mar 12, 2018
GSM2529903	F1825	SRA	Homo sapiens	1	GPL11154	GSE81540;GSE96058				Lao H Saal	Mar 12, 2018
GSM2529904	F1826	SRA	Homo sapiens	1	GPL11154	GSE81540;GSE96058				Lao H Saal	Mar 12, 2018
GSM2529905	F1827	SRA	Homo sapiens	1	GPL11154	GSE81540;GSE96058				Lao H Saal	Mar 12, 2018
GSM2529906	F1828	SRA	Homo sapiens	1	GPL11154	GSE81540;GSE96058				Lao H Saal	Mar 12, 2018
GSM2529907	F1829	SRA	Homo sapiens	1	GPL18573	GSE81540;GSE96058				Lao H Saal	Mar 12, 2018
GSM2529908	F1830	SRA	Homo sapiens	1	GPL18573	GSE81540;GSE96058				Lao H Saal	Mar 12, 2018
GSM2529909	F1831	SRA	Homo sapiens	1	GPL18573	GSE81540;GSE96058				Lao H Saal	Mar 12, 2018
GSM2529910	F1832	SRA	Homo sapiens	1	GPL11154	GSE81540;GSE96058				Lao H Saal	Mar 12, 2018
GSM2529911	F1833	SRA	Homo sapiens	1	GPL18573	GSE81540;GSE96058				Lao H Saal	Mar 12, 2018
GSM2529912	F1834	SRA	Homo sapiens	1	GPL18573	GSE81540;GSE96058				Lao H Saal	Mar 12, 2018
GSM2529913	F1835	SRA	Homo sapiens	1	GPL18573	GSE81540;GSE96058				Lao H Saal	Mar 12, 2018
GSM2529914	F1836	SRA	Homo sapiens	1	GPL18573	GSE81540;GSE96058				Lao H Saal	Mar 12, 2018
GSM2529915	F1837	SRA	Homo sapiens	1	GPL18573	GSE81540;GSE96058				Lao H Saal	Mar 12, 2018
GSM2529916	F1838	SRA	Homo sapiens	1	GPL11154	GSE81540;GSE96058				Lao H Saal	Mar 12, 2018
GSM2529917	F1839	SRA	Homo sapiens	1	GPL11154	GSE81540;GSE96058				Lao H Saal	Mar 12, 2018
GSM2529918	F1840	SRA	Homo sapiens	1	GPL11154	GSE81540;GSE96058				Lao H Saal	Mar 12, 2018
GSM2529919	F1841	SRA	Homo sapiens	1	GPL11154	GSE81540;GSE96058				Lao H Saal	Mar 12, 2018
GSM2529920	F1842	SRA	Homo sapiens	1	GPL11154	GSE81540;GSE96058				Lao H Saal	Mar 12, 2018
GSM2529921	F1843	SRA	Homo sapiens	1	GPL11154	GSE81540;GSE96058				Lao H Saal	Mar 12, 2018
GSM2529922	F1844	SRA	Homo sapiens	1	GPL11154	GSE81540;GSE96058				Lao H Saal	Mar 12, 2018
GSM2529923	F1845	SRA	Homo sapiens	1	GPL11154	GSE81540;GSE96058				Lao H Saal	Mar 12, 2018
GSM2529924	F1846	SRA	Homo sapiens	1	GPL11154	GSE81540;GSE96058				Lao H Saal	Mar 12, 2018
GSM2529925	F1847	SRA	Homo sapiens	1	GPL11154	GSE81540;GSE96058				Lao H Saal	Mar 12, 2018
GSM2529926	F1848	SRA	Homo sapiens	1	GPL11154	GSE81540;GSE96058				Lao H Saal	Mar 12, 2018
GSM2529927	F1849	SRA	Homo sapiens	1	GPL11154	GSE81540;GSE96058				Lao H Saal	Mar 12, 2018
GSM2529928	F1850	SRA	Homo sapiens	1	GPL11154	GSE81540;GSE96058				Lao H Saal	Mar 12, 2018
GSM2529929	F1851	SRA	Homo sapiens	1	GPL11154	GSE81540;GSE96058				Lao H Saal	Mar 12, 2018
GSM2529930	F1852	SRA	Homo sapiens	1	GPL11154	GSE81540;GSE96058				Lao H Saal	Mar 12, 2018
GSM2529931	F1853	SRA	Homo sapiens	1	GPL11154	GSE81540;GSE96058				Lao H Saal	Mar 12, 2018
GSM2529932	F1854	SRA	Homo sapiens	1	GPL11154	GSE81540;GSE96058				Lao H Saal	Mar 12, 2018
GSM2529933	F1855	SRA	Homo sapiens	1	GPL11154	GSE81540;GSE96058				Lao H Saal	Mar 12, 2018
GSM2529934	F1856	SRA	Homo sapiens	1	GPL11154	GSE81540;GSE96058				Lao H Saal	Mar 12, 2018
GSM2529935	F1857	SRA	Homo sapiens	1	GPL11154	GSE81540;GSE96058				Lao H Saal	Mar 12, 2018
GSM2529936	F1858	SRA	Homo sapiens	1	GPL11154	GSE81540;GSE96058				Lao H Saal	Mar 12, 2018
GSM2529937	F1859	SRA	Homo sapiens	1	GPL11154	GSE81540;GSE96058				Lao H Saal	Mar 12, 2018
GSM2529938	F1860	SRA	Homo sapiens	1	GPL11154	GSE81540;GSE96058				Lao H Saal	Mar 12, 2018
GSM2529939	F1861	SRA	Homo sapiens	1	GPL11154	GSE81540;GSE96058				Lao H Saal	Mar 12, 2018
GSM2529940	F1862	SRA	Homo sapiens	1	GPL11154	GSE81540;GSE96058				Lao H Saal	Mar 12, 2018
GSM2529941	F1863	SRA	Homo sapiens	1	GPL11154	GSE81540;GSE96058				Lao H Saal	Mar 12, 2018
GSM2529942	F1864	SRA	Homo sapiens	1	GPL11154	GSE81540;GSE96058				Lao H Saal	Mar 12, 2018
GSM2529943	F1865	SRA	Homo sapiens	1	GPL11154	GSE81540;GSE96058				Lao H Saal	Mar 12, 2018
GSM2529944	F1866	SRA	Homo sapiens	1	GPL11154	GSE81540;GSE96058				Lao H Saal	Mar 12, 2018
GSM2529945	F1867	SRA	Homo sapiens	1	GPL11154	GSE81540;GSE96058				Lao H Saal	Mar 12, 2018
GSM2529946	F1868	SRA	Homo sapiens	1	GPL18573	GSE81540;GSE96058				Lao H Saal	Mar 12, 2018
GSM2529947	F1869	SRA	Homo sapiens	1	GPL11154	GSE81540;GSE96058				Lao H Saal	Mar 12, 2018
GSM2529948	F1870	SRA	Homo sapiens	1	GPL11154	GSE81540;GSE96058				Lao H Saal	Mar 12, 2018
GSM2529949	F1871	SRA	Homo sapiens	1	GPL11154	GSE81540;GSE96058				Lao H Saal	Mar 12, 2018
GSM2529950	F1872	SRA	Homo sapiens	1	GPL18573	GSE81540;GSE96058				Lao H Saal	Mar 12, 2018
GSM2529951	F1873	SRA	Homo sapiens	1	GPL11154	GSE81540;GSE96058				Lao H Saal	Mar 12, 2018
GSM2529952	F1874	SRA	Homo sapiens	1	GPL11154	GSE81540;GSE96058				Lao H Saal	Mar 12, 2018
GSM2529953	F1875	SRA	Homo sapiens	1	GPL11154	GSE81540;GSE96058				Lao H Saal	Mar 12, 2018
GSM2529954	F1876	SRA	Homo sapiens	1	GPL11154	GSE81540;GSE96058				Lao H Saal	Mar 12, 2018
GSM2529955	F1877	SRA	Homo sapiens	1	GPL11154	GSE81540;GSE96058				Lao H Saal	Mar 12, 2018
GSM2529956	F1878	SRA	Homo sapiens	1	GPL11154	GSE81540;GSE96058				Lao H Saal	Mar 12, 2018
GSM2529957	F1879	SRA	Homo sapiens	1	GPL11154	GSE81540;GSE96058				Lao H Saal	Mar 12, 2018
GSM2529958	F1880	SRA	Homo sapiens	1	GPL11154	GSE81540;GSE96058				Lao H Saal	Mar 12, 2018
GSM2529959	F1881	SRA	Homo sapiens	1	GPL11154	GSE81540;GSE96058				Lao H Saal	Mar 12, 2018
GSM2529960	F1882	SRA	Homo sapiens	1	GPL11154	GSE81540;GSE96058				Lao H Saal	Mar 12, 2018
GSM2529961	F1883	SRA	Homo sapiens	1	GPL11154	GSE81540;GSE96058				Lao H Saal	Mar 12, 2018
GSM2529962	F1884	SRA	Homo sapiens	1	GPL11154	GSE81540;GSE96058				Lao H Saal	Mar 12, 2018
GSM2529963	F1885	SRA	Homo sapiens	1	GPL11154	GSE81540;GSE96058				Lao H Saal	Mar 12, 2018
GSM2529964	F1886	SRA	Homo sapiens	1	GPL11154	GSE81540;GSE96058				Lao H Saal	Mar 12, 2018
GSM2529965	F1887	SRA	Homo sapiens	1	GPL11154	GSE81540;GSE96058				Lao H Saal	Mar 12, 2018
GSM2529966	F1888	SRA	Homo sapiens	1	GPL11154	GSE81540;GSE96058				Lao H Saal	Mar 12, 2018
GSM2529967	F1889	SRA	Homo sapiens	1	GPL11154	GSE81540;GSE96058				Lao H Saal	Mar 12, 2018
GSM2529968	F1890	SRA	Homo sapiens	1	GPL11154	GSE81540;GSE96058				Lao H Saal	Mar 12, 2018
GSM2529969	F1891	SRA	Homo sapiens	1	GPL11154	GSE81540;GSE96058				Lao H Saal	Mar 12, 2018
GSM2529970	F1892	SRA	Homo sapiens	1	GPL11154	GSE81540;GSE96058				Lao H Saal	Mar 12, 2018
GSM2529971	F1893	SRA	Homo sapiens	1	GPL11154	GSE81540;GSE96058				Lao H Saal	Mar 12, 2018
GSM2529972	F1894	SRA	Homo sapiens	1	GPL11154	GSE81540;GSE96058				Lao H Saal	Mar 12, 2018
GSM2529973	F1895	SRA	Homo sapiens	1	GPL11154	GSE81540;GSE96058				Lao H Saal	Mar 12, 2018
GSM2529974	F1896	SRA	Homo sapiens	1	GPL11154	GSE81540;GSE96058				Lao H Saal	Mar 12, 2018
GSM2529975	F1897	SRA	Homo sapiens	1	GPL11154	GSE81540;GSE96058				Lao H Saal	Mar 12, 2018
GSM2529976	F1898	SRA	Homo sapiens	1	GPL11154	GSE81540;GSE96058				Lao H Saal	Mar 12, 2018
GSM2529977	F1899	SRA	Homo sapiens	1	GPL11154	GSE81540;GSE96058				Lao H Saal	Mar 12, 2018
GSM2529978	F1900	SRA	Homo sapiens	1	GPL11154	GSE81540;GSE96058				Lao H Saal	Mar 12, 2018
GSM2529979	F1901	SRA	Homo sapiens	1	GPL11154	GSE81540;GSE96058				Lao H Saal	Mar 12, 2018
GSM2529980	F1902	SRA	Homo sapiens	1	GPL11154	GSE81540;GSE96058				Lao H Saal	Mar 12, 2018
GSM2529981	F1903	SRA	Homo sapiens	1	GPL11154	GSE81540;GSE96058				Lao H Saal	Mar 12, 2018
GSM2529982	F1904	SRA	Homo sapiens	1	GPL11154	GSE81540;GSE96058				Lao H Saal	Mar 12, 2018
GSM2529983	F1905	SRA	Homo sapiens	1	GPL11154	GSE81540;GSE96058				Lao H Saal	Mar 12, 2018
GSM2529984	F1906	SRA	Homo sapiens	1	GPL11154	GSE81540;GSE96058				Lao H Saal	Mar 12, 2018
GSM2529985	F1907	SRA	Homo sapiens	1	GPL11154	GSE81540;GSE96058				Lao H Saal	Mar 12, 2018
GSM2529986	F1908	SRA	Homo sapiens	1	GPL11154	GSE81540;GSE96058				Lao H Saal	Mar 12, 2018
GSM2529987	F1909	SRA	Homo sapiens	1	GPL11154	GSE81540;GSE96058				Lao H Saal	Mar 12, 2018
GSM2529988	F1910	SRA	Homo sapiens	1	GPL11154	GSE81540;GSE96058				Lao H Saal	Mar 12, 2018
GSM2529989	F1911	SRA	Homo sapiens	1	GPL11154	GSE81540;GSE96058				Lao H Saal	Mar 12, 2018
GSM2529990	F1912	SRA	Homo sapiens	1	GPL11154	GSE81540;GSE96058				Lao H Saal	Mar 12, 2018
GSM2529991	F1913	SRA	Homo sapiens	1	GPL11154	GSE81540;GSE96058				Lao H Saal	Mar 12, 2018
GSM2529992	F1914	SRA	Homo sapiens	1	GPL11154	GSE81540;GSE96058				Lao H Saal	Mar 12, 2018
GSM2529993	F1915	SRA	Homo sapiens	1	GPL18573	GSE81540;GSE96058				Lao H Saal	Mar 12, 2018
GSM2529994	F1916	SRA	Homo sapiens	1	GPL18573	GSE81540;GSE96058				Lao H Saal	Mar 12, 2018
GSM2529995	F1917	SRA	Homo sapiens	1	GPL18573	GSE81540;GSE96058				Lao H Saal	Mar 12, 2018
GSM2529996	F1918	SRA	Homo sapiens	1	GPL18573	GSE81540;GSE96058				Lao H Saal	Mar 12, 2018
GSM2529997	F1919	SRA	Homo sapiens	1	GPL18573	GSE81540;GSE96058				Lao H Saal	Mar 12, 2018
GSM2529998	F1920	SRA	Homo sapiens	1	GPL11154	GSE81540;GSE96058				Lao H Saal	Mar 12, 2018
GSM2529999	F1921	SRA	Homo sapiens	1	GPL11154	GSE81540;GSE96058				Lao H Saal	Mar 12, 2018
GSM2530000	F1922	SRA	Homo sapiens	1	GPL11154	GSE81540;GSE96058				Lao H Saal	Mar 12, 2018
GSM2530001	F1923	SRA	Homo sapiens	1	GPL11154	GSE81540;GSE96058				Lao H Saal	Mar 12, 2018
GSM2530002	F1924	SRA	Homo sapiens	1	GPL18573	GSE81540;GSE96058				Lao H Saal	Mar 12, 2018
GSM2530003	F1925	SRA	Homo sapiens	1	GPL18573	GSE81540;GSE96058				Lao H Saal	Mar 12, 2018
GSM2530004	F1926	SRA	Homo sapiens	1	GPL11154	GSE81540;GSE96058				Lao H Saal	Mar 12, 2018
GSM2530005	F1927	SRA	Homo sapiens	1	GPL11154	GSE81540;GSE96058				Lao H Saal	Mar 12, 2018
GSM2530006	F1928	SRA	Homo sapiens	1	GPL18573	GSE81540;GSE96058				Lao H Saal	Mar 12, 2018
GSM2530007	F1929	SRA	Homo sapiens	1	GPL11154	GSE81540;GSE96058				Lao H Saal	Mar 12, 2018
GSM2530008	F1930	SRA	Homo sapiens	1	GPL11154	GSE81540;GSE96058				Lao H Saal	Mar 12, 2018
GSM2530009	F1931	SRA	Homo sapiens	1	GPL18573	GSE81540;GSE96058				Lao H Saal	Mar 12, 2018
GSM2530010	F1932	SRA	Homo sapiens	1	GPL18573	GSE81540;GSE96058				Lao H Saal	Mar 12, 2018
GSM2530011	F1933	SRA	Homo sapiens	1	GPL18573	GSE81540;GSE96058				Lao H Saal	Mar 12, 2018
GSM2530012	F1934	SRA	Homo sapiens	1	GPL11154	GSE81540;GSE96058				Lao H Saal	Mar 12, 2018
GSM2530013	F1935	SRA	Homo sapiens	1	GPL18573	GSE81540;GSE96058				Lao H Saal	Mar 12, 2018
GSM2530014	F1936	SRA	Homo sapiens	1	GPL11154	GSE81540;GSE96058				Lao H Saal	Mar 12, 2018
GSM2530015	F1937	SRA	Homo sapiens	1	GPL18573	GSE81540;GSE96058				Lao H Saal	Mar 12, 2018
GSM2530016	F1938	SRA	Homo sapiens	1	GPL11154	GSE81540;GSE96058				Lao H Saal	Mar 12, 2018
GSM2530017	F1939	SRA	Homo sapiens	1	GPL18573	GSE81540;GSE96058				Lao H Saal	Mar 12, 2018
GSM2530018	F1940	SRA	Homo sapiens	1	GPL11154	GSE81540;GSE96058				Lao H Saal	Mar 12, 2018
GSM2530019	F1941	SRA	Homo sapiens	1	GPL18573	GSE81540;GSE96058				Lao H Saal	Mar 12, 2018
GSM2530020	F1942	SRA	Homo sapiens	1	GPL18573	GSE81540;GSE96058				Lao H Saal	Mar 12, 2018
GSM2530021	F1943	SRA	Homo sapiens	1	GPL18573	GSE81540;GSE96058				Lao H Saal	Mar 12, 2018
GSM2530022	F1944	SRA	Homo sapiens	1	GPL11154	GSE81540;GSE96058				Lao H Saal	Mar 12, 2018
GSM2530023	F1945	SRA	Homo sapiens	1	GPL11154	GSE81540;GSE96058				Lao H Saal	Mar 12, 2018
GSM2530024	F1946	SRA	Homo sapiens	1	GPL11154	GSE81540;GSE96058				Lao H Saal	Mar 12, 2018
GSM2530025	F1947	SRA	Homo sapiens	1	GPL11154	GSE81540;GSE96058				Lao H Saal	Mar 12, 2018
GSM2530026	F1948	SRA	Homo sapiens	1	GPL11154	GSE81540;GSE96058				Lao H Saal	Mar 12, 2018
GSM2530027	F1949	SRA	Homo sapiens	1	GPL11154	GSE81540;GSE96058				Lao H Saal	Mar 12, 2018
GSM2530028	F1950	SRA	Homo sapiens	1	GPL11154	GSE81540;GSE96058				Lao H Saal	Mar 12, 2018
GSM2530029	F1951	SRA	Homo sapiens	1	GPL11154	GSE81540;GSE96058				Lao H Saal	Mar 12, 2018
GSM2530030	F1952	SRA	Homo sapiens	1	GPL11154	GSE81540;GSE96058				Lao H Saal	Mar 12, 2018
GSM2530031	F1953	SRA	Homo sapiens	1	GPL11154	GSE81540;GSE96058				Lao H Saal	Mar 12, 2018
GSM2530032	F1954	SRA	Homo sapiens	1	GPL18573	GSE81540;GSE96058				Lao H Saal	Mar 12, 2018
GSM2530033	F1955	SRA	Homo sapiens	1	GPL11154	GSE81540;GSE96058				Lao H Saal	Mar 12, 2018
GSM2530034	F1956	SRA	Homo sapiens	1	GPL18573	GSE81540;GSE96058				Lao H Saal	Mar 12, 2018
GSM2530035	F1957	SRA	Homo sapiens	1	GPL18573	GSE81540;GSE96058				Lao H Saal	Mar 12, 2018
GSM2530036	F1958	SRA	Homo sapiens	1	GPL18573	GSE81540;GSE96058				Lao H Saal	Mar 12, 2018
GSM2530037	F1959	SRA	Homo sapiens	1	GPL18573	GSE81540;GSE96058				Lao H Saal	Mar 12, 2018
GSM2530038	F1960	SRA	Homo sapiens	1	GPL18573	GSE81540;GSE96058				Lao H Saal	Mar 12, 2018
GSM2530039	F1961	SRA	Homo sapiens	1	GPL18573	GSE81540;GSE96058				Lao H Saal	Mar 12, 2018
GSM2530040	F1962	SRA	Homo sapiens	1	GPL11154	GSE81540;GSE96058				Lao H Saal	Mar 12, 2018
GSM2530041	F1963	SRA	Homo sapiens	1	GPL18573	GSE81540;GSE96058				Lao H Saal	Mar 12, 2018
GSM2530042	F1964	SRA	Homo sapiens	1	GPL11154	GSE81540;GSE96058				Lao H Saal	Mar 12, 2018
GSM2530043	F1965	SRA	Homo sapiens	1	GPL11154	GSE81540;GSE96058				Lao H Saal	Mar 12, 2018
GSM2530044	F1966	SRA	Homo sapiens	1	GPL11154	GSE81540;GSE96058				Lao H Saal	Mar 12, 2018
GSM2530045	F1967	SRA	Homo sapiens	1	GPL11154	GSE81540;GSE96058				Lao H Saal	Mar 12, 2018
GSM2530046	F1968	SRA	Homo sapiens	1	GPL11154	GSE81540;GSE96058				Lao H Saal	Mar 12, 2018
GSM2530047	F1969	SRA	Homo sapiens	1	GPL11154	GSE81540;GSE96058				Lao H Saal	Mar 12, 2018
GSM2530048	F1970	SRA	Homo sapiens	1	GPL18573	GSE81540;GSE96058				Lao H Saal	Mar 12, 2018
GSM2530049	F1971	SRA	Homo sapiens	1	GPL11154	GSE81540;GSE96058				Lao H Saal	Mar 12, 2018
GSM2530050	F1972	SRA	Homo sapiens	1	GPL11154	GSE81540;GSE96058				Lao H Saal	Mar 12, 2018
GSM2530051	F1973	SRA	Homo sapiens	1	GPL11154	GSE81540;GSE96058				Lao H Saal	Mar 12, 2018
GSM2530052	F1974	SRA	Homo sapiens	1	GPL11154	GSE81540;GSE96058				Lao H Saal	Mar 12, 2018
GSM2530053	F1975	SRA	Homo sapiens	1	GPL11154	GSE81540;GSE96058				Lao H Saal	Mar 12, 2018
GSM2530054	F1976	SRA	Homo sapiens	1	GPL18573	GSE81540;GSE96058				Lao H Saal	Mar 12, 2018
GSM2530055	F1977	SRA	Homo sapiens	1	GPL18573	GSE81540;GSE96058				Lao H Saal	Mar 12, 2018
GSM2530056	F1978	SRA	Homo sapiens	1	GPL18573	GSE81540;GSE96058				Lao H Saal	Mar 12, 2018
GSM2530057	F1979	SRA	Homo sapiens	1	GPL18573	GSE81540;GSE96058				Lao H Saal	Mar 12, 2018
GSM2530058	F1980	SRA	Homo sapiens	1	GPL18573	GSE81540;GSE96058				Lao H Saal	Mar 12, 2018
GSM2530059	F1981	SRA	Homo sapiens	1	GPL11154	GSE81540;GSE96058				Lao H Saal	Mar 12, 2018
GSM2530060	F1982	SRA	Homo sapiens	1	GPL18573	GSE81540;GSE96058				Lao H Saal	Mar 12, 2018
GSM2530061	F1983	SRA	Homo sapiens	1	GPL18573	GSE81540;GSE96058				Lao H Saal	Mar 12, 2018
GSM2530062	F1984	SRA	Homo sapiens	1	GPL18573	GSE81540;GSE96058				Lao H Saal	Mar 12, 2018
GSM2530063	F1985	SRA	Homo sapiens	1	GPL18573	GSE81540;GSE96058				Lao H Saal	Mar 12, 2018
GSM2530064	F1986	SRA	Homo sapiens	1	GPL11154	GSE81540;GSE96058				Lao H Saal	Mar 12, 2018
GSM2530065	F1987	SRA	Homo sapiens	1	GPL11154	GSE81540;GSE96058				Lao H Saal	Mar 12, 2018
GSM2530066	F1988	SRA	Homo sapiens	1	GPL11154	GSE81540;GSE96058				Lao H Saal	Mar 12, 2018
GSM2530067	F1989	SRA	Homo sapiens	1	GPL18573	GSE81540;GSE96058				Lao H Saal	Mar 12, 2018
GSM2530068	F1990	SRA	Homo sapiens	1	GPL11154	GSE81540;GSE96058				Lao H Saal	Mar 12, 2018
GSM2530069	F1991	SRA	Homo sapiens	1	GPL11154	GSE81540;GSE96058				Lao H Saal	Mar 12, 2018
GSM2530070	F1992	SRA	Homo sapiens	1	GPL11154	GSE81540;GSE96058				Lao H Saal	Mar 12, 2018
GSM2530071	F1993	SRA	Homo sapiens	1	GPL11154	GSE81540;GSE96058				Lao H Saal	Mar 12, 2018
GSM2530072	F1994	SRA	Homo sapiens	1	GPL11154	GSE81540;GSE96058				Lao H Saal	Mar 12, 2018
GSM2530073	F1995	SRA	Homo sapiens	1	GPL11154	GSE81540;GSE96058				Lao H Saal	Mar 12, 2018
GSM2530074	F1996	SRA	Homo sapiens	1	GPL11154	GSE81540;GSE96058				Lao H Saal	Mar 12, 2018
GSM2530075	F1997	SRA	Homo sapiens	1	GPL11154	GSE81540;GSE96058				Lao H Saal	Mar 12, 2018
GSM2530076	F1998	SRA	Homo sapiens	1	GPL11154	GSE81540;GSE96058				Lao H Saal	Mar 12, 2018
GSM2530077	F1999	SRA	Homo sapiens	1	GPL11154	GSE81540;GSE96058				Lao H Saal	Mar 12, 2018
[truncated: 1,410 more rows]
