# Supplementary material for: Pyroptosis-Related lncRNAs for Predicting the Prognosis and Identifying Immune Microenvironment Infiltration in Breast Cancer Lung Metastasis
Source: Front Cell Dev Biol. 2022 Mar 4;10:821727. doi: 10.3389/fcell.2022.821727 (PMC8931340; doi:10.3389/fcell.2022.821727)
Supplement: Supplementary file 4 [file Table3.xlsx]

## Sheet: 34.GEO_LASSO Cox结果
	status	time	AL928768.3	CTA.384D8.35	CTB.33O18.1	PTPRD.AS1	LINC00519	RP11.1070N10.3	RP5.1028K7.2	LINC00987	riskScore	risk
GSM2528079	0	6.48493	-3.32193	-3.32193	-2.03055	-3.32193	-2.18875	-3.32193	-0.853259	1.38193	0.402764	high
GSM2528080	0	6.48493	-3.32193	-1.97799	-0.125393	-3.32193	-1.65068	-3.32193	1.34138	-0.800802	0.119838	high
GSM2528081	1	5.93973	-1.95458	-2.72004	-1.19307	-3.05017	-2.25091	-3.32193	-1.81698	-1.0728	0.879313	high
GSM2528082	0	6.61918	-3.32193	-1.10338	-0.815618	-2.91582	-1.21532	-2.22259	-0.280056	-0.311467	-0.0490127	low
GSM2528083	0	6.54521	-3.32193	-1.48598	0.616979	-2.81528	0.90566	-3.32193	-1.69359	0.133446	-0.372589	low
GSM2528084	0	6.50137	-3.32193	-1.01124	0.912175	-2.91751	-1.42245	-3.32193	0.856149	2.8721	-0.903515	low
GSM2528085	0	6.60274	-3.32193	-2.49358	1.02621	-2.42942	-0.143559	-0.939338	-1.38417	1.14856	-0.496584	low
GSM2528086	0	6.54247	-2.35904	-2.90476	1.63614	-2.82506	-0.957322	-1.91029	-1.91859	0.732478	-0.23769	low
GSM2528087	0	6.52055	-2.41768	-1.10065	0.604479	-2.74395	1.33467	-3.32193	-1.64892	-1.10381	-0.238964	low
GSM2528088	0	6.36712	-3.32193	-1.8654	-0.524764	-2.8116	-1.418	-0.81761	-2.00213	-0.645602	0.121872	high
GSM2528089	0	6.48493	-3.32193	-0.93227	1.19703	-3.06484	0.0216254	-3.32193	-0.507435	-0.0584264	-0.52621	low
GSM2528090	1	5.37534	-3.32193	-1.11452	-2.63608	-3.09694	0.648102	-3.32193	-0.724201	-1.11576	0.164454	high
GSM2528091	0	6.51233	-3.32193	-2.40492	1.32392	-3.06118	-1.20383	-3.32193	-1.85574	-0.748694	0.223425	high
GSM2528092	0	6.47397	-3.32193	-3.32193	-1.10042	-3.05391	-0.663499	-3.32193	-0.666773	-1.6712	0.766985	high
GSM2528093	0	6.54247	-3.32193	-3.32193	1.26282	-3.32193	-0.670265	-1.18451	-1.00899	1.52355	-0.674516	low
GSM2528094	0	6.58904	-3.32193	-2.55153	0.648116	-2.98228	0.522761	-2.38583	-1.40747	0.313803	-0.35802	low
GSM2528095	0	6.46849	-0.314648	-2.51232	1.3057	-3.32193	-0.481883	-3.32193	-0.938257	-0.443295	-0.170344	low
GSM2528096	1	3.90137	-1.27782	-2.33838	0.546393	-2.67231	-0.741818	-2.11314	-1.19758	0.489543	-0.164943	low
GSM2528097	0	6.29041	-3.32193	-3.32193	-0.407299	-3.32193	-1.79898	-3.32193	-0.490679	-0.410028	0.486379	high
GSM2528098	0	6.5863	-3.32193	-1.69392	0.622771	-3.32193	-0.241949	-3.32193	0.757228	0.0820308	-0.462467	low
GSM2528099	0	6.35068	-1.23643	-2.26677	-2.1091	-2.80124	-1.64567	-3.32193	-1.04854	-1.26414	0.874474	high
GSM2528100	1	5.06575	-1.22944	-2.00079	1.06002	-2.94174	-0.0481473	-3.32193	-1.29333	-0.693535	-0.0791103	low
GSM2528101	0	6.16438	-3.32193	-1.54497	0.362071	-3.32193	-1.17026	-3.32193	-0.989163	-1.19621	0.127061	high
GSM2528102	0	6.09315	-3.32193	-3.32193	1.15918	-3.32193	-1.96199	-3.32193	-0.379476	-0.859855	0.394557	high
GSM2528103	1	4.12329	-2.08751	-2.37145	-1.25798	-2.35001	-1.83539	-3.32193	-0.932711	0.212333	0.653251	high
GSM2528104	0	6.41644	-3.32193	-2.71779	0.587038	-3.06295	-0.890455	-3.32193	-1.10381	0.0893693	0.0859678	high
GSM2528105	0	6.52055	-3.32193	-0.57631	-1.72906	-1.22034	-0.641864	-3.32193	-0.89742	0.412402	0.537843	high
GSM2528106	0	6.18082	-1.03034	-0.238465	-0.255284	-3.07004	0.268617	-3.32193	-1.70321	-0.606074	-0.344118	low
GSM2528107	1	2.66849	-3.32193	-2.7959	-1.64707	-2.83858	-0.815093	-3.32193	-1.83784	-0.653852	0.69785	high
GSM2528108	0	6.10411	-2.23919	-1.64812	-0.080123	-3.32193	0.0402795	-3.32193	-0.925108	-0.757401	-0.141015	low
GSM2528109	0	6.33151	-3.32193	-1.43143	0.743127	-2.88093	-0.599967	-3.32193	-0.814189	0.284822	-0.238003	low
GSM2528110	0	6.33699	-1.40533	-2.07796	0.313257	-3.32193	-0.201076	-3.32193	-0.734299	-1.31786	0.0328135	low
GSM2528111	0	6.12055	-1.69404	-2.23822	0.128722	-3.32193	-0.38288	-3.32193	-0.598112	-0.750623	-0.00896081	low
GSM2528112	0	6.39178	-0.15894	-0.012068	-1.06434	-3.2121	0.796925	-2.68997	0.777662	-0.414562	-0.750499	low
GSM2528113	0	6.39726	-3.32193	-0.333903	-1.55335	-3.13412	0.608225	-3.32193	0.295147	-0.106304	-0.442602	low
GSM2528114	0	6.45205	-3.32193	1.13876	-2.01061	-2.75123	0.0855284	-3.32193	-1.17719	-0.588975	-0.217341	low
GSM2528115	0	5.68767	-1.93164	-2.75103	0.923811	-3.10031	-0.595726	-3.32193	-1.99922	-0.175366	0.0734687	high
GSM2528116	0	6.25753	-1.82531	-3.32193	-0.148191	-3.32193	-0.973743	-3.32193	-0.540166	-0.504692	0.294446	high
GSM2528117	1	1.9863	-3.32193	-1.05765	-1.93922	-3.32193	0.297165	-3.32193	-0.646566	-0.646738	-0.0724343	low
GSM2528118	0	6.10959	-3.32193	-3.32193	-0.351308	-2.67074	0.0536442	-0.139604	-1.05652	-0.137481	-0.120403	low
GSM2528119	0	6.46575	-0.99219	-2.38822	0.935558	-3.0913	-0.214974	-3.32193	-0.208794	-0.458888	-0.142099	low
GSM2528120	0	6.43288	-2.04732	-0.673355	-1.13375	-2.72905	0.664063	-3.32193	-0.978256	0.192989	-0.297441	low
GSM2528121	0	6.4137	-3.32193	-1.90233	-0.853999	-2.15786	-0.594065	-3.32193	-0.827958	0.324546	0.334242	high
GSM2528122	0	6.29041	-1.16844	-2.00239	-0.00543621	-3.12046	0.0662529	-3.32193	-0.797719	-0.958836	0.0057562	low
GSM2528123	0	6.45205	-3.32193	-2.80809	-1.4059	-3.13098	-0.742617	-3.32193	-0.477113	-0.895395	0.506247	high
GSM2528124	1	1.13425	-3.32193	-1.27007	-0.179972	-3.10237	-2.20697	-3.32193	1.40968	-0.342424	0.0660447	high
GSM2528125	0	6.16712	-3.32193	-1.60481	2.072	-3.32193	-0.416525	-2.19171	-0.656408	-0.757679	-0.52808	low
GSM2528126	0	6.16438	-3.32193	-3.32193	0.703579	-3.08002	-0.338951	-3.32193	-0.369231	3.34849	-0.709687	low
GSM2528127	1	3.32055	-3.32193	-1.9849	-0.828109	-2.48132	0.489469	-3.32193	0.105611	-0.925059	0.243043	high
GSM2528128	0	6.29315	-1.29708	-3.32193	0.286585	-3.06542	-1.10482	-3.32193	-0.511855	-0.102351	0.251695	high
GSM2528129	1	2.52877	-3.32193	-1.61717	0.844321	-2.83664	-0.400514	-1.10572	-0.906973	0.0877032	-0.513861	low
GSM2528130	0	6.28219	-3.32193	-2.19354	0.508855	-2.71714	0.0131827	-3.32193	-0.427727	-0.776644	0.103452	high
GSM2528131	0	6.33151	-3.32193	-2.4332	1.26	-2.73648	0.532313	-3.32193	-0.435811	0.326388	-0.306963	low
GSM2528132	0	6.06849	-3.32193	-2.88705	0.280553	-2.93347	-0.584003	-3.32193	-0.937961	-0.661207	0.310795	high
GSM2528133	0	5.78356	-3.32193	-2.96482	0.0329725	-3.32193	-0.584959	-3.32193	-1.34332	-0.599628	0.229963	high
GSM2528134	0	6.27123	-1.83555	-1.2642	-0.244225	-2.98881	0.152479	-3.32193	-1.24757	-0.60785	-0.109639	low
GSM2528135	0	6.07397	-3.32193	-2.13925	0.886925	-3.32193	-1.78509	-3.32193	-1.24865	-0.889936	0.234145	high
GSM2528136	0	5.54521	-3.32193	-3.32193	0.420499	-3.32193	-0.7955	-3.32193	-1.14919	-0.464053	0.241618	high
GSM2528137	0	5.55342	-3.32193	-2.23678	-0.429112	-2.75159	-1.47523	-3.32193	-1.01092	0.381062	0.284943	high
GSM2528138	0	5.50959	-1.9689	-2.78318	0.522468	-3.32193	-0.717004	-2.06442	-2.08643	-0.379233	-0.0578911	low
GSM2528139	0	6.09315	-0.380882	-2.45324	0.696172	-3.07836	0.0687429	-3.32193	-0.015765	0.290377	-0.338277	low
GSM2528140	0	6.21644	-3.32193	-1.85442	0.0903047	-2.82337	-0.498644	-3.32193	-0.929251	-1.50072	0.349542	high
GSM2528141	0	6.19726	-3.32193	-1.07729	-1.59702	-3.32193	-0.62967	-3.32193	0.131967	-0.673152	0.010096	low
GSM2528142	0	6.2	-3.32193	-0.259549	0.17802	-2.86362	0.366188	-3.32193	-1.05715	-1.10443	-0.232149	low
GSM2528143	0	6.2137	-0.717558	-2.19884	-0.995722	-3.32193	-2.09265	-3.32193	-1.45637	-1.0797	0.574452	high
GSM2528144	0	6.10685	-3.32193	-1.35212	0.113807	-3.32193	-1.40916	-3.32193	-1.22189	-1.23011	0.191955	high
GSM2528145	0	6.12603	1.37667	-2.18328	-0.794147	-2.91195	0.123193	-3.32193	-2.17605	-0.747509	0.218248	high
GSM2528146	0	6.16986	-3.32193	-1.59369	-1.34555	-3.32193	-0.671783	-3.32193	-1.8399	-0.535006	0.187975	high
GSM2528147	0	5.97534	-3.32193	-1.97467	-0.462151	-3.03748	-0.607136	-3.32193	-0.440393	-0.597647	0.152252	high
GSM2528148	0	5.74795	-3.32193	-2.87199	-0.865595	-3.06265	-0.646662	-3.32193	-0.959986	-0.510116	0.397327	high
GSM2528149	0	6.04658	-3.32193	-1.95941	0.253917	-2.98674	-0.413678	-3.32193	-2.24043	-0.327902	0.0951546	high
GSM2528150	0	6.03288	-1.9171	-3.32193	-0.368668	-3.02067	-0.933165	-3.32193	-0.0821543	-1.45869	0.615477	high
GSM2528151	1	4.10959	-3.32193	-2.68609	-0.773746	-2.99779	0.328232	-3.32193	-0.678656	-0.693173	0.21222	high
GSM2528152	0	6.11233	-3.32193	-1.78647	2.30263	-1.51609	2.48772	-3.32193	-0.551774	-0.642993	-0.262617	low
GSM2528153	0	6.08767	-3.32193	-2.68647	-1.91837	-3.02838	-1.53235	-3.32193	-1.3764	-0.299564	0.665779	high
GSM2528154	0	5.62466	-3.32193	-2.21646	-0.588856	-3.0814	-0.808081	-3.32193	-1.55392	-0.75578	0.350392	high
GSM2528155	0	6.08767	-3.32193	-0.991083	0.929715	-3.32193	-0.99276	-0.198466	-1.32231	-0.117268	-0.777133	low
GSM2528156	0	6.07397	-3.32193	-2.67922	0.142257	-3.32193	-0.80166	-3.32193	-0.753186	-0.23835	0.0773106	high
GSM2528157	0	6.0137	-3.32193	-2.45334	-0.957874	-3.32193	-1.53257	-3.32193	-0.989091	-1.0484	0.521461	high
GSM2528158	0	5.99452	-3.32193	-3.32193	-0.687769	-2.97999	-1.29666	-3.32193	-1.68911	-0.730902	0.712924	high
GSM2528159	1	4.78356	-3.32193	-2.09466	-1.31505	-3.04562	0.411517	-3.32193	-0.984109	-0.654224	0.15014	high
GSM2528160	0	6.01096	-3.32193	-2.41437	-0.816098	-2.8718	-0.885708	-1.60018	-1.62073	0.241401	0.0365921	low
GSM2528161	1	2.46849	-2.25507	-2.1647	-0.240716	-3.32193	-0.462487	-3.32193	-1.33189	-0.592721	0.0670949	high
GSM2528162	1	3.26301	-3.32193	-1.43832	1.50961	-3.05913	-0.264151	-3.32193	-1.26175	-0.195555	-0.332177	low
GSM2528163	0	5.83288	-3.32193	-2.71334	-0.557652	-3.32193	-1.84393	-3.32193	-0.765155	-0.545917	0.446109	high
GSM2528164	0	5.85479	-3.32193	-1.15961	0.938399	-3.32193	-0.177643	-3.32193	-0.844816	-0.989481	-0.270298	low
GSM2528165	0	5.61096	-3.32193	-2.54395	-0.0761754	-3.32193	-1.18801	-3.32193	0.266924	-0.943411	0.243073	high
GSM2528166	0	6.03288	-3.32193	-3.32193	-0.672561	-3.32193	-3.32191	-3.32193	-1.76267	-0.734525	0.96844	high
GSM2528167	0	5.70685	-1.77121	-1.77927	1.26713	-2.49331	-0.192194	-1.58378	-1.19898	0.44832	-0.470454	low
GSM2528168	0	5.80548	-3.32193	-1.87961	-0.0171849	-3.32193	1.31173	-2.41126	-1.40829	-0.670768	-0.444408	low
GSM2528169	1	5.16712	-3.32193	-1.64423	-0.12281	-3.32193	-0.787231	-3.32193	-1.1079	-0.772158	0.0539889	high
GSM2528170	0	5.96986	-3.32193	-2.7948	0.778873	-3.11346	-1.64421	-3.32193	-1.42492	-1.00608	0.466733	high
GSM2528171	0	5.54521	-3.32193	-2.82654	-1.10715	-3.10196	-1.44621	-3.32193	-0.390913	-1.08338	0.647577	high
GSM2528172	0	5.89589	-3.32193	-0.208673	-1.27343	-2.6084	0.87686	-3.32193	-0.596822	0.0620015	-0.337806	low
GSM2528173	0	5.53151	-3.32193	-2.53694	1.42122	-3.05559	-1.0568	-3.32193	-0.960104	-0.575974	0.109929	high
GSM2528174	0	5.95342	-3.32193	-3.32193	-1.23224	0.673801	-0.162628	-3.32193	-0.606329	-0.21707	1.74254	high
GSM2528175	0	5.95342	-1.59695	-2.739	0.578523	-3.32193	0.148101	0.126636	-1.91616	0.13222	-0.694741	low
GSM2528176	0	5.20274	-1.03441	-3.32193	-0.829211	-3.32193	-0.226779	-3.32193	-1.44416	-0.0105311	0.184859	high
GSM2528177	0	5.52329	-3.32193	-2.42255	0.68305	-3.07046	-1.51257	-3.32193	-1.64665	-0.85389	0.379255	high
GSM2528178	0	5.3726	-1.79616	-2.124	0.781561	-2.86567	-0.0382627	-3.32193	-0.685113	-0.220478	-0.128808	low
GSM2528179	0	5.67123	-3.32193	-2.84065	-1.68944	-2.31666	-0.0149824	-3.32193	-1.53983	-0.142345	0.62043	high
GSM2528180	0	5.72329	-1.71033	-1.12867	-0.604343	-2.95929	-0.85138	-3.32193	-0.091802	-0.618504	0.0333631	low
GSM2528181	0	5.87123	-3.32193	-3.32193	0.984735	-3.32193	-1.33194	-3.32193	-0.447509	-0.362473	0.192889	high
GSM2528182	0	5.85753	-3.32193	-2.25938	0.331843	-2.79017	0.277726	-2.62282	-0.410302	-0.934144	-0.00490447	low
GSM2528183	0	5.64932	0.786463	-3.32193	0.701123	-2.59196	-1.32701	-3.32193	-1.23955	-1.25214	0.684901	high
GSM2528184	1	4.6137	-1.82208	-2.89644	0.169643	-3.14716	-0.348453	-2.55319	-1.21151	0.067892	-0.0823446	low
GSM2528185	1	4.28219	-0.724714	-2.85858	-0.860853	-2.19589	-1.1669	-3.32193	-0.939991	0.0701241	0.634314	high
GSM2528186	0	5.40548	-3.32193	-2.82505	-0.505443	-3.09147	-0.271549	-3.32193	-1.01792	-0.550205	0.270552	high
GSM2528187	0	5.72877	-3.32193	-1.37077	0.0255391	-3.32193	-1.65505	-3.32193	-0.723079	-1.33325	0.242979	high
GSM2528188	0	5.73973	-3.32193	-2.70779	0.671493	-3.32193	-1.76075	-3.32193	-0.906973	-1.00562	0.373356	high
GSM2528189	0	5.55342	-3.32193	-2.00955	1.27089	-3.32193	-0.0954427	-3.32193	-0.956272	-0.390321	-0.29343	low
GSM2528190	0	5.80274	-3.32193	-0.703946	-3.32193	-2.96953	-0.731066	-3.32193	0.695299	-1.08616	0.380283	high
GSM2528191	0	5.67123	-2.33249	-3.32193	0.699116	-3.32193	0.131422	-3.32193	-0.395695	-0.450538	-0.0424982	low
GSM2528192	0	5.68493	-3.32193	-2.40559	1.15554	-2.76997	-2.34235	-1.6943	-0.272282	0.383696	-0.0380636	low
GSM2528193	0	5.3589	-2.30198	-2.81601	0.434529	-3.06587	-0.209919	-3.32193	-1.93908	-0.330864	0.132124	high
GSM2528194	0	5.78082	-3.32193	-1.46684	0.529951	-1.09916	0.175773	-3.32193	-0.922196	-0.855405	0.58058	high
GSM2528195	1	1.72329	-1.52501	-1.94675	-0.495931	-3.32193	-3.32192	-3.32193	-0.710031	-0.410321	0.497633	high
GSM2528196	0	5.55342	-3.32193	-3.32193	-0.0738366	-3.32193	-1.10928	-3.32193	-0.709024	-1.46112	0.564237	high
GSM2528197	0	5.41096	-3.32193	-3.32193	-1.79588	-3.32193	-2.26883	-3.32193	-0.470687	-0.344271	0.749937	high
GSM2528198	0	5.39726	-1.64816	-2.88498	0.422244	-2.99837	-0.182439	-2.6066	-0.399209	-0.0771126	-0.113272	low
GSM2528199	0	5.56438	-3.32193	-1.77011	0.0963941	-3.32193	-0.0448596	-3.32193	-0.370956	-0.543396	-0.192792	low
GSM2528200	0	5.56712	-3.32193	-0.649485	0.95683	-3.32193	-0.774832	-3.32193	-0.489257	-0.70558	-0.349561	low
GSM2528201	0	5.56712	-3.32193	-1.17405	0.837184	-3.096	-1.70443	-3.32193	-1.87295	-0.661768	0.112165	high
GSM2528202	0	5.76164	-3.32193	-2.13114	-0.374915	-3.32193	-0.682349	-3.32193	-1.64185	-0.752823	0.196642	high
GSM2528203	0	5.72603	-1.58283	-3.32193	0.230953	-2.26314	-1.14749	-3.32193	-0.628649	-0.295063	0.622023	high
GSM2528204	0	5.60274	-3.32193	-0.73203	0.112038	-2.5183	0.993629	-3.32193	-0.0814703	0.765849	-0.61	low
GSM2528205	0	5.45479	-2.32848	-1.85073	-1.35938	-1.79715	-0.405195	-2.42471	-1.21058	-0.183857	0.483377	high
GSM2528206	1	2.55068	-0.000841336	-2.07971	-0.238665	-3.32193	-1.3508	-1.99142	-1.20438	-0.467346	-0.0579931	low
GSM2528207	0	5.61096	-1.34653	-2.73242	-0.133956	-3.32193	-1.26647	-3.32193	-0.720657	-0.0226761	0.126645	high
GSM2528208	0	5.64658	-1.98876	-2.29886	0.920065	-3.0781	-0.24224	-1.49776	-0.703635	-0.250857	-0.413175	low
GSM2528209	0	5.1863	-0.143556	-2.04891	0.140111	-3.32193	1.15686	-3.32193	-1.03595	-1.24794	-0.220492	low
GSM2528210	0	5.66575	-1.21294	-1.99396	1.80639	-2.65444	0.70368	-1.02013	-1.4864	0.397288	-0.79258	low
GSM2528211	0	5.64384	-2.11409	-3.32193	0.624803	-3.32193	-0.572611	-3.32193	-1.11098	-1.62239	0.409866	high
GSM2528212	0	4.55616	-3.32193	-2.76121	0.220194	-3.32193	-3.19359	-3.32193	-1.57036	-1.10355	0.781754	high
GSM2528213	0	5.62192	-3.32193	-1.78025	0.827307	-3.32193	-0.253979	-3.32193	-0.235577	-1.47399	-0.0513082	low
GSM2528214	0	5.64384	-1.28323	-3.32193	0.0981433	-2.51684	-0.472214	-1.52991	-0.0168083	0.264789	-0.0195942	low
GSM2528215	0	5.72329	-2.1667	-2.83828	-1.73296	-2.93928	-1.54481	-3.32193	-1.69241	-0.216424	0.68754	high
GSM2528216	0	5.35342	1.18168	-1.19974	-1.82659	-3.07759	-0.49584	-3.32193	-1.0913	-0.957224	0.199522	high
GSM2528217	0	4.63014	-3.32193	-3.32193	-1.86624	-3.32193	-0.457102	-3.32193	-1.40028	-0.723677	0.570412	high
GSM2528218	0	5.4411	-3.32193	-2.75575	2.27011	-3.32193	-1.52314	-3.32193	-2.94378	-0.55207	0.154124	high
GSM2528219	0	5.41918	2.14181	-3.32193	1.18209	-3.0834	-1.21508	-1.65147	-0.323678	-0.544359	-0.0795741	low
GSM2528220	0	5.1863	-1.28628	-3.32193	0.071289	-3.11916	-0.537543	-1.8355	0.194869	0.0631136	-0.150858	low
GSM2528221	0	5.3726	-1.6255	-3.32193	1.44306	-3.09822	-0.615545	-3.32193	-1.6096	0.88541	-0.154472	low
GSM2528222	0	5.31781	-3.32193	-2.35066	-0.651493	-3.32193	-0.875881	-3.32193	-0.339886	0.159771	0.0182086	low
GSM2528223	0	5.35068	-0.87077	-3.32193	-1.18213	-2.89189	0.692009	-2.31498	-2.30616	0.301143	0.0579058	high
GSM2528224	0	5.39726	-0.971898	-2.46113	-0.353351	-3.09599	-0.228364	-3.32193	-0.959455	0.0199723	-0.00628036	low
GSM2528225	0	5.33699	-1.72613	-2.53691	-0.679506	-2.63286	-1.33759	-3.32193	-1.53621	-0.769401	0.664693	high
GSM2528226	0	5.18356	-2.40032	-1.14716	0.203164	-2.45636	0.898759	-3.32193	-1.21361	-0.483682	-0.156597	low
GSM2528227	0	5.31507	-1.651	-3.32193	0.617251	-3.32193	-0.014564	-2.33432	-1.92759	0.357969	-0.240451	low
GSM2528228	0	5.47123	-1.68297	-2.66335	0.24569	-2.81403	-0.0231834	-3.32193	-0.788524	0.755657	-0.14883	low
GSM2528229	0	5.4137	-3.32193	-2.27486	0.217032	-3.02005	-0.376641	-3.32193	-1.33	0.400593	-0.0846437	low
GSM2528230	0	5.33151	0.0201999	-2.16192	0.814714	-3.14848	-0.863964	-3.32193	-0.667807	0.0138338	-0.163114	low
GSM2528231	0	5.49589	-3.32193	-1.82914	0.213652	-3.32193	-1.26043	-3.32193	-0.250491	-0.683938	0.0534413	high
GSM2528232	0	5.5726	-3.32193	-3.32193	0.146277	-1.69327	-0.75819	-3.32193	-0.785161	-0.373161	0.831878	high
GSM2528233	0	5.5863	-1.04521	-2.33104	0.282262	-3.06091	0.138013	-3.32193	-1.03575	-0.211657	-0.116104	low
GSM2528234	0	5.49041	-1.03887	-2.66172	-0.827743	-3.32193	-0.757238	-3.32193	-0.652414	-0.343132	0.1759	high
GSM2528235	0	5.56438	-3.32193	-1.16225	0.0164992	-2.54185	-0.386561	-3.32193	-0.92963	-0.433779	0.0664186	high
GSM2528236	1	4.76438	-3.32193	-3.32193	-0.60953	-3.01063	-0.60424	-3.32193	-1.46169	0.386712	0.29262	high
GSM2528237	1	3.91507	-3.32193	-3.32193	1.2103	-3.07676	-0.817103	-3.32193	-0.186472	-0.103054	0.079862	high
GSM2528238	0	4.80822	-3.32193	-0.672405	-1.33969	-2.86734	0.0405249	-3.32193	-0.714702	-0.404493	-0.0640155	low
GSM2528239	0	5.50411	-3.32193	-2.28614	1.59862	-3.32193	0.412679	-1.85606	-1.11908	0.138945	-0.70551	low
GSM2528240	0	5.49589	-0.497032	-1.16569	-0.676093	-3.32193	0.0686433	-3.32193	-0.111008	-0.804567	-0.234338	low
GSM2528241	0	5.51507	-2.40775	-1.26361	-0.300406	-3.16739	-0.367399	-2.51356	-0.212601	-0.945124	-0.175187	low
GSM2528242	0	5.60822	-3.32193	-1.45377	-0.655478	-2.82858	-0.972021	-3.32193	0.540226	-0.296228	0.0875159	high
GSM2528243	0	5.19178	-0.645785	-2.86852	0.110092	-2.91242	0.395541	-3.32193	-1.02951	-0.344841	0.0424246	low
GSM2528244	0	5.60274	-3.32193	-3.32193	-2.01337	-1.72896	-0.995015	-3.32193	-1.56523	-0.485285	1.24026	high
GSM2528245	0	5.12877	-3.32193	-3.32193	0.570745	-2.54041	-0.3072	-1.2092	-1.50199	-0.336746	0.102107	high
GSM2528246	0	5.1863	-3.32193	-2.00788	1.34319	-3.1166	-0.696591	-3.32193	-0.384563	1.17973	-0.509712	low
GSM2528247	0	4.97534	-3.32193	-1.06137	1.13312	-2.90974	0.436796	-3.32193	-1.89751	-0.139295	-0.398656	low
GSM2528248	0	5.29863	-2.29251	-1.25513	-1.84382	-3.32193	-0.846877	-3.32193	-0.579855	-1.04261	0.233714	high
GSM2528249	0	5.29863	-0.449466	-2.53063	1.16707	-2.87697	-0.886486	-3.32193	-2.02074	0.689773	-0.0866966	low
GSM2528250	0	5.29863	-2.24559	-2.54815	-0.0901839	-3.09288	-1.00238	-3.32193	-1.38108	0.194074	0.132368	high
GSM2528251	0	5.29863	-3.32193	-2.7854	0.275984	-3.08739	-0.949464	-3.32193	-2.25547	0.78937	0.0645311	high
GSM2528252	0	5.20548	-3.32193	-2.9325	1.68268	-3.32193	-0.361356	-3.32193	-0.933532	0.0222044	-0.215075	low
GSM2528253	0	5.16438	-3.32193	-1.81502	-1.04593	-3.32193	0.58693	-3.32193	-0.134544	-0.605708	-0.146338	low
GSM2528254	0	5.27945	-3.32193	-3.32193	-0.351303	-3.32193	-1.63641	-3.32193	-0.978623	-0.165112	0.426202	high
GSM2528255	0	4.5726	-3.32193	-1.42736	-1.27726	-3.32193	-1.59168	-3.32193	-0.80252	-1.06572	0.367152	high
GSM2528256	0	5.26301	-3.32193	-2.77921	1.1019	-3.0215	-0.166272	-3.32193	-2.03124	0.421975	-0.105018	low
GSM2528257	0	5.26301	-3.32193	-1.75596	0.399313	-3.02799	-1.27525	-3.32193	-0.136054	-0.634428	0.106353	high
GSM2528258	0	4.63288	-0.543209	-3.32193	0.067278	-2.7028	-2.55091	-3.32193	-1.49483	-0.0244153	0.723388	high
GSM2528259	0	5.26027	-3.32193	-2.21162	-1.36451	-2.93353	0.582772	-3.32193	-0.911516	-0.466359	0.141946	high
GSM2528260	0	4.97808	-1.97041	-2.45331	-1.09446	-3.32193	-0.659034	-3.32193	-2.17981	-0.279969	0.260511	high
GSM2528261	0	5.04932	-1.75405	-2.69264	-0.0656209	-3.32193	-0.752076	-3.32193	-1.60562	-0.956507	0.292505	high
GSM2528262	0	5.35342	-3.32193	-2.60569	0.358644	-3.13627	-0.615696	-3.32193	-1.01249	-0.208406	0.0781691	high
GSM2528263	0	5.34247	-0.206082	-3.32193	0.72602	-3.32193	0.0353316	-3.32193	-1.05619	-0.254575	-0.0651842	low
GSM2528264	0	4.97534	-3.32193	-3.32193	0.512055	-2.5687	-1.05861	-3.32193	-1.14083	-1.15056	0.71276	high
GSM2528265	0	4.96164	-3.32193	-1.89387	-0.0505398	-3.32193	-0.624275	-3.32193	-2.03243	0.346282	-0.127565	low
GSM2528266	0	5.08767	1.84833	-2.8965	1.25615	-3.09173	0.561926	-1.15637	-1.23362	0.371247	-0.721552	low
GSM2528267	0	4.78904	-3.32193	-1.74215	1.23619	-3.12992	-0.277987	-3.32193	-1.1588	-1.73017	0.0817466	high
GSM2528268	0	4.92329	-3.32193	-3.32193	0.439751	-2.40212	-0.553117	-3.32193	-0.28521	0.0544623	0.358651	high
GSM2528269	0	5.20548	-3.32193	-1.80674	2.42467	-3.32193	-0.395293	-3.32193	-0.380495	-0.955183	-0.348048	low
GSM2528270	0	4.93425	-2.04046	-1.62367	1.07933	-3.32193	-1.0304	-3.32193	-1.18615	-1.17728	0.00357373	low
GSM2528271	0	5.21918	-2.29747	-1.6522	-1.06409	-2.94095	-0.545911	-3.32193	-1.44073	-0.511314	0.227543	high
GSM2528272	0	5.24384	-3.32193	-3.32193	-0.429603	-3.32193	-0.38684	-2.29377	-0.922052	-0.622627	0.150732	high
GSM2528273	0	4.99726	-0.87196	-3.32193	0.480482	-2.31087	0.16611	-3.32193	-1.05516	0.00514987	0.272744	high
GSM2528274	0	5.21918	-0.404493	-2.25961	1.05471	-2.97626	-0.572346	-3.32193	-1.21966	-0.38805	-0.0314235	low
GSM2528275	0	4.83836	0.00747827	-1.92155	0.133129	-3.32193	-0.856969	-3.32193	-1.13844	-0.270236	-0.0848529	low
GSM2528276	0	5.01096	-3.32193	-1.63546	0.891652	-2.96913	0.885169	-3.32193	-0.429547	0.840371	-0.681256	low
GSM2528277	0	5.24384	-3.32193	-2.43009	-0.736038	-2.99874	-0.242448	-3.32193	-2.21972	-0.561807	0.339114	high
GSM2528278	0	5.25753	-0.37978	-1.86869	-0.95583	-3.06657	-1.1998	-3.32193	-0.463557	-0.258826	0.172364	high
GSM2528279	0	5.24384	-3.32193	-2.38905	1.27362	-3.03752	-0.561582	-2.0952	-0.212721	0.385243	-0.435052	low
GSM2528280	0	5.2411	-2.2218	-1.81117	0.213217	-2.61838	-0.309547	-1.80843	-0.21732	0.550517	-0.392108	low
GSM2528281	0	5.22192	-3.32193	-3.32193	1.08205	-3.32193	-0.41509	-2.21206	-1.32075	0.630033	-0.321363	low
GSM2528282	0	4.87945	1.40552	-2.00528	0.317501	-2.84703	-1.59537	-3.32193	-1.14345	-1.46694	0.466933	high
GSM2528283	0	4.96164	-0.970843	-3.32193	-0.878303	-3.32193	-1.0174	-1.99314	-2.36958	-1.13096	0.458575	high
GSM2528284	0	4.65479	-3.32193	-1.96928	0.872695	-2.72468	-0.409391	-3.32193	-1.19587	0.513966	-0.154081	low
GSM2528285	0	4.73973	-2.07931	-2.14986	-0.242526	-2.89305	-0.507288	-3.32193	-0.768772	-0.367276	0.139361	high
GSM2528286	0	4.56986	-2.02565	-3.32193	0.083498	-3.05357	-1.01891	-3.32193	-0.779318	-1.57379	0.632529	high
GSM2528287	0	4.68493	-1.27013	-2.23741	0.385983	-3.32193	-1.45155	-3.32193	-1.46542	-1.39763	0.35353	high
GSM2528288	0	4.95616	-2.12661	-1.87936	0.985945	-3.32193	-0.589834	-3.32193	-0.275832	-0.198048	-0.29843	low
GSM2528289	0	4.67123	-3.32193	-1.06513	-0.482414	-3.32193	0.468728	-3.32193	-1.11928	-0.668519	-0.267126	low
GSM2528290	0	4.88493	-3.32193	-2.43388	0.45268	-2.62345	-0.0576766	-3.32193	-0.893973	-0.675429	0.215284	high
GSM2528291	0	4.9726	-0.905496	-2.83616	-1.39913	-2.83582	-0.397711	-3.32193	-1.17055	-1.19821	0.629008	high
GSM2528292	0	5.08767	-2.04696	-1.88784	-0.247236	-3.03858	-0.207376	-2.05993	-0.375386	-0.293499	-0.252551	low
GSM2528293	0	4.82192	-1.85379	-3.32193	-0.143916	-3.32193	-0.052089	-3.32193	-0.995699	-0.877815	0.237679	high
GSM2528294	0	5.03288	-3.32193	-1.81684	-1.4145	-3.10457	1.15255	-3.32193	-1.42596	-0.886982	0.0320385	low
GSM2528295	0	5.10411	-0.870429	-2.2688	0.485736	-2.74572	0.174	-3.32193	-1.27907	0.128222	-0.109475	low
GSM2528296	0	4.51233	-3.32193	-2.54735	-0.0865686	-3.12816	-0.785789	-1.4574	-0.845953	-0.0950528	-0.150176	low
GSM2528297	0	5.15342	-0.742902	-1.87956	0.303611	-3.32193	-0.953285	-2.19986	-0.102039	-0.527286	-0.264291	low
GSM2528298	0	5.10959	-1.70611	-3.32193	-0.251577	-2.96719	-0.716142	-3.32193	-1.16496	-0.574824	0.448852	high
GSM2528299	0	4.53151	-3.32193	-2.39305	0.698619	-3.32193	-2.78288	-3.32193	-1.33688	-0.965015	0.519453	high
GSM2528300	0	4.81918	-3.32193	-2.69837	0.906121	-3.32193	-1.19046	-3.32193	-0.289274	-1.21374	0.237247	high
GSM2528301	0	5.03014	-0.275152	-1.51198	-0.595779	-2.89427	0.764816	-3.32193	-1.03829	0.210277	-0.319297	low
GSM2528302	0	5.04932	-2.15501	-2.49318	0.238016	-3.32193	0.857732	-2.18513	-0.805903	0.808632	-0.705242	low
GSM2528303	0	4.55068	-2.45268	-1.71678	-0.729938	-3.17784	-1.14791	-3.32193	-2.01036	-0.568473	0.273299	high
GSM2528304	0	5.09041	-1.75891	-2.65328	0.241608	-2.67653	-0.00392441	-0.449143	-1.17163	0.489399	-0.440498	low
GSM2528305	0	5.07397	-3.32193	-2.83781	0.577083	-3.32193	-0.340143	-3.32193	-0.287487	-0.366909	-0.0408763	low
GSM2528306	0	4.27123	-3.32193	-2.5332	0.471937	-2.56247	0.182894	-3.32193	-0.594862	-0.167862	0.074295	high
GSM2528307	0	5.16438	-3.32193	-1.53615	-0.303515	-3.02626	-1.18103	-3.32193	-0.092151	-1.07224	0.239656	high
GSM2528308	0	5.14795	-3.32193	-3.32193	1.37841	-2.73643	0.0931339	-2.33207	-0.922423	0.686093	-0.262128	low
GSM2528309	0	4.86027	-3.32193	-3.32193	1.14444	-3.32193	-0.442201	-1.95147	-1.80813	-0.0705301	-0.171526	low
GSM2528310	1	3.62192	-3.32193	-2.38737	-0.552632	-2.87676	-0.578415	-3.32193	-0.145332	-1.55637	0.496652	high
GSM2528311	0	4.5863	-3.32193	-1.44256	1.15106	-3.32193	-1.79934	-3.32193	-0.115576	-0.712875	-0.053649	low
GSM2528312	0	4.05753	-3.32193	-2.17713	0.178135	-3.32193	0.0254335	-3.32193	-1.98242	-0.0737576	-0.133602	low
GSM2528313	0	3.97534	-1.34711	-2.09185	-0.240946	-3.05661	1.17529	-3.32193	-0.87492	-1.37583	-0.0250095	low
GSM2528314	0	3.80822	-3.32193	-2.72671	0.318901	-1.6384	0.318724	-3.32193	-0.741763	-0.0786079	0.440922	high
GSM2528315	0	3.72603	-0.96832	-2.04012	-1.7841	-2.81883	-0.71614	-2.57359	-0.84194	-0.499379	0.301917	high
GSM2528316	0	3.69589	-2.48938	-2.89482	-1.46765	-2.84026	1.93222	-3.32193	-1.79341	-0.135783	0.0428427	low
GSM2528317	0	3.90685	-0.285636	-2.68091	-0.0954134	-3.32193	0.427947	-3.32193	-2.32949	-1.04295	0.116691	high
GSM2528318	0	4.7863	-2.01342	-3.32193	0.0868259	-2.67053	1.05934	-3.32193	-1.80213	0.427949	0.00227039	low
GSM2528319	0	4.78356	-3.32193	-2.82322	-1.00212	-2.8538	-0.250242	-3.32193	-1.71785	0.389666	0.258268	high
GSM2528320	0	4.47123	-3.32193	-3.32193	0.938323	-3.32193	-2.49115	-3.32193	0.571958	-0.146578	0.297389	high
GSM2528321	0	4.70959	-3.32193	-3.32193	0.112245	-1.7153	1.0239	-1.21055	-1.70469	0.628176	0.01859	low
GSM2528322	0	4.40274	-3.32193	-2.65067	-0.64033	-3.32193	-0.00749606	-3.32193	-0.282011	0.256395	-0.112901	low
GSM2528323	0	4.32055	-3.32193	-0.85942	-0.183715	-2.61471	0.281832	-2.43911	-0.837009	0.223571	-0.403155	low
GSM2528324	0	4.36438	-3.32193	-2.04962	-0.469324	-2.9825	0.535841	-3.32193	-1.06122	-0.147368	-0.0848594	low
GSM2528325	0	4.26301	-3.32193	-1.30741	0.0812742	-2.97756	-0.316846	-3.32193	-0.651119	-0.994428	0.0188666	low
GSM2528326	0	3.75342	-2.05251	-2.74034	-1.40984	-3.09117	0.0670206	-1.65679	-1.64423	-0.00697495	-0.0335579	low
GSM2528327	0	4.22192	-3.32193	-2.422	-0.861432	-3.32193	0.742316	-3.32193	-0.18431	-0.235243	-0.162661	low
GSM2528328	0	4.5726	-3.32193	-2.78403	-0.51847	-3.32193	-1.45628	-3.32193	-1.15187	-0.803773	0.46689	high
GSM2528329	0	4.50959	-3.32193	-3.32193	-0.769947	-3.32193	-0.875572	-3.32193	0.405437	-0.0480885	0.220498	high
GSM2528330	0	4.60822	-3.32193	-2.15315	-0.707006	-3.32193	-0.96022	-3.32193	-1.82091	-0.891908	0.342573	high
GSM2528331	0	4.57534	-1.78373	-1.93956	0.427982	-3.32193	-0.359004	-3.32193	-0.667204	0.42163	-0.372291	low
GSM2528332	1	3.46849	-1.15662	-2.82582	1.01368	-3.32193	-0.440549	-3.32193	-1.09176	0.578485	-0.282259	low
GSM2528333	0	4.50959	-3.32193	-2.0311	-0.916943	-3.32193	-0.542389	-3.32193	0.00965388	-0.411518	0.0354464	low
GSM2528334	0	4.56986	-2.05697	-2.14054	0.823603	-3.07752	-1.0767	-1.20472	-1.23832	0.0380892	-0.345536	low
GSM2528335	0	4.63288	-3.32193	-1.24777	-0.254639	-3.32193	-0.856066	-3.32193	-1.5997	0.121998	-0.16122	low
GSM2528336	0	4.58904	-3.32193	-1.57194	-1.81822	-3.32193	-0.808262	-1.86285	-0.921732	-0.926676	0.084221	high
GSM2528337	1	2.35342	-3.32193	-3.32193	-2.1542	-3.32193	-0.60856	-3.32193	-2.45256	-0.392669	0.635667	high
GSM2528338	0	4.63288	1.05267	-2.78364	0.443617	-2.8425	-1.41229	-2.68259	-0.640461	-0.421127	0.209491	high
GSM2528339	0	4.50959	-1.63634	-1.72012	0.617703	-3.32193	-2.34963	-3.32193	-1.53319	-0.5174	0.200137	high
GSM2528340	0	4.51233	1.49121	-3.32193	1.01283	-3.32193	-0.456403	-3.32193	-0.998336	-1.20216	0.16754	high
GSM2528341	0	4.70411	-0.187834	-2.75147	1.27007	-3.32193	-0.373071	-3.32193	-0.973959	0.520246	-0.356967	low
GSM2528342	0	4.53151	-3.32193	-1.43724	0.435437	-3.32193	-2.25768	-3.32193	0.245313	-1.07077	0.186267	high
GSM2528343	0	4.65205	-3.32193	-0.918047	1.47251	-2.87414	0.224977	-3.32193	-1.1291	-1.16412	-0.241361	low
GSM2528344	0	4.67397	-3.32193	1.02761	-1.3891	-3.32193	0.463025	-3.32193	-0.194868	-0.680197	-0.610681	low
GSM2528345	0	4.39452	-3.32193	-3.32193	-0.318016	-3.32193	-1.8074	-3.32193	-1.91145	-0.18015	0.520869	high
GSM2528346	0	4.76712	-3.32193	-1.21617	-0.0665709	-3.08575	-0.874865	-3.32193	-0.434791	-0.0453853	-0.144054	low
GSM2528347	0	4.78082	-0.113592	-3.32193	1.02836	-3.09207	-0.255773	-3.32193	-0.579473	0.69348	-0.216122	low
GSM2528348	0	4.53151	-3.32193	-2.72797	0.0956558	-3.0271	-2.08894	-3.32193	-0.30368	-0.696405	0.516443	high
GSM2528349	0	4.52877	-3.32193	-2.79527	-0.0571065	-3.32193	-0.935771	-3.32193	-1.14301	-0.592243	0.259471	high
GSM2528350	0	4.7863	-1.05292	-3.32193	1.22579	-3.32193	-0.784001	-3.32193	-1.79066	0.887026	-0.17416	low
GSM2528351	1	1.54795	-3.32193	-1.29417	0.80302	-3.32193	-0.411459	-3.32193	-2.47357	-0.225875	-0.242883	low
GSM2528352	0	4.55616	-1.63589	-2.49814	0.164902	-2.90516	0.475329	-3.32193	-0.870493	0.447696	-0.222543	low
GSM2528353	0	4.81918	-3.32193	-1.43044	-0.604433	-1.77445	-0.133388	-3.32193	-0.840208	-0.350351	0.417334	high
GSM2528354	0	4.76438	-2.10044	-2.4622	0.670161	-3.08913	0.392818	-3.32193	-1.18597	-0.348383	-0.142199	low
GSM2528355	0	4.76438	-3.32193	-0.400937	-0.896265	-2.82274	0.244659	-3.32193	-0.840717	-1.05042	-0.0451385	low
GSM2528356	0	4.55616	-3.32193	-2.29969	-0.121833	-3.01833	-2.28587	-3.32193	-1.00009	0.123633	0.364857	high
GSM2528357	0	4.8411	-1.95983	-2.6546	1.4483	-3.32193	-0.115513	-2.03638	-0.979942	0.322482	-0.562479	low
GSM2528358	0	4.41644	-3.32193	-1.63941	-0.932909	-3.11844	-0.68245	-3.32193	-0.894939	-0.814598	0.216029	high
GSM2528359	0	4.41918	-3.32193	-2.36758	0.359544	-3.32193	-1.81261	-3.32193	0.195033	0.0259048	0.0506161	high
GSM2528360	0	4.4137	0.143733	-0.881779	1.30316	-3.32193	0.218064	-3.32193	-0.160551	-0.735449	-0.615052	low
GSM2528361	0	4.41918	-0.334287	-2.89948	0.231973	-2.82714	-0.850341	-2.42852	-0.66788	-0.479428	0.164112	high
GSM2528362	0	4.03562	-3.32193	-2.32451	-0.311492	-3.07528	0.0468143	-3.32193	-0.348478	-1.23843	0.202298	high
GSM2528363	0	4.41918	-3.32193	-1.75345	-2.20697	-3.32193	-0.408259	-3.32193	-2.80411	-0.514928	0.350504	high
GSM2528364	0	4.39726	-3.32193	-3.32193	0.227606	-2.51108	-0.209586	-3.32193	-1.14808	0.722999	0.190995	high
GSM2528365	0	4.35616	-1.31664	-1.86192	0.592914	-3.32193	-1.67583	-3.32193	-0.953056	-0.871511	0.14005	high
GSM2528366	0	4.4	-3.32193	-3.32193	-1.27089	-2.53351	-0.681199	-3.32193	-1.33581	-0.676844	0.807806	high
GSM2528367	0	4.38356	-2.11885	-1.93577	-0.972379	-3.08492	-1.7	-3.32193	-0.68195	-0.582583	0.39368	high
GSM2528368	0	4.37808	-3.32193	-2.42199	0.898773	-3.08315	-1.08586	-3.32193	-0.193163	-0.403843	0.063369	high
GSM2528369	0	4.37808	-1.54671	-2.88099	-0.701227	-3.10566	-0.744504	-3.32193	-0.456522	-0.0149397	0.200534	high
GSM2528370	0	4.37534	-3.32193	-3.32193	-0.206127	-3.32193	-1.42032	-3.32193	-1.21807	-1.11658	0.597546	high
GSM2528371	0	4.49315	-3.32193	-2.18635	0.965182	-3.32193	-0.704231	-1.85548	-1.19505	0.658746	-0.541162	low
GSM2528372	0	4.48767	-3.32193	-2.6801	0.525327	-2.96093	-2.03374	-1.88247	-1.78503	-0.255496	0.250308	high
GSM2528373	0	4.49315	-2.19508	-2.81331	0.202825	-3.0807	-1.06653	-3.32193	-0.502282	-0.719528	0.306011	high
GSM2528374	0	4.49589	-3.32193	-2.40742	0.802607	-2.88066	-0.647359	-3.32193	-0.281841	-0.896794	0.184693	high
GSM2528375	0	4.49315	-3.32193	-2.79401	-1.29945	-3.08577	-0.140088	-3.32193	-1.67926	-1.04804	0.509779	high
GSM2528376	0	4.49589	-3.32193	-3.32193	-2.02221	-2.93058	-1.75237	-3.32193	-0.162318	-1.13384	0.987626	high
GSM2528377	0	4.16986	-0.850512	-2.02311	1.37333	-2.77385	-0.908769	-3.32193	-0.510547	-0.207934	-0.0650504	low
GSM2528378	0	4.37808	-3.32193	-2.43945	-1.43512	-2.66454	-0.675591	-3.32193	0.108143	-1.23082	0.634742	high
GSM2528379	0	4.37808	-3.32193	-2.20236	1.27676	-3.32193	-1.33197	-3.32193	-0.957616	-0.95285	0.102172	high
GSM2528380	1	3.58356	3.93368	-2.47731	0.205017	-3.32193	-1.41431	-3.32193	0.115261	-1.09649	0.149543	high
GSM2528381	0	4.36164	-3.32193	-0.331772	-0.913477	-3.11507	-0.350818	-3.32193	-0.3983	-1.00654	-0.0937236	low
GSM2528382	0	4.36164	-3.32193	-3.32193	-1.15472	-1.6115	-1.40544	-3.32193	-0.921172	-0.212777	1.13613	high
GSM2528383	0	4.3589	-0.648776	-2.62485	0.238371	-3.02109	-1.6582	-3.32193	-0.98565	-0.827858	0.427169	high
GSM2528384	0	4.35616	-3.32193	-1.55501	-0.302753	-2.8854	-1.58808	-3.32193	-1.07768	0.576503	0.0658716	high
GSM2528385	0	4.34247	-3.32193	-2.50947	-0.615904	-3.32193	0.990526	-2.57139	-0.292799	-0.118166	-0.356182	low
GSM2528386	0	4.3589	-1.77942	-2.84538	-0.0380359	-3.12846	-0.966479	-3.32193	-0.300233	-0.117584	0.151613	high
GSM2528387	0	4.26027	0.762714	-2.79809	1.04432	-3.09116	-1.25622	-1.27526	-1.20793	-0.350727	-0.172665	low
GSM2528388	0	4.2411	-2.2307	-3.32193	0.610813	-3.32193	0.677158	-3.32193	-0.398509	-0.595032	-0.101254	low
GSM2528389	0	4.2411	-3.32193	-1.64337	0.80302	-3.32193	1.2333	-1.98105	-0.444133	0.73882	-1.03824	low
GSM2528390	0	4.11507	-3.32193	-2.41624	0.519492	-3.32193	0.301065	-2.17523	-1.10792	-0.336573	-0.35584	low
GSM2528391	0	4.2274	-3.32193	-1.24276	0.747826	-2.91627	-0.216991	-2.29513	-0.4734	-0.22614	-0.42007	low
GSM2528392	0	4.2274	-3.32193	-2.72549	2.07271	-3.05735	-0.533334	-3.32193	-0.00574759	-1.28085	0.0524335	high
GSM2528393	0	4.12877	-3.32193	-2.81416	0.226114	-2.92523	-0.428055	-1.40413	-1.67708	-0.965122	0.113271	high
GSM2528394	1	3.02466	-3.32193	-2.13816	0.452153	-3.32193	0.391276	-3.32193	-0.201928	0.375879	-0.471265	low
GSM2528395	0	4.07397	-2.03815	-3.32193	0.84244	-3.07754	-1.03292	-3.32193	-0.726632	-0.763278	0.334438	high
GSM2528396	0	4.07945	-3.32193	-3.32193	-0.627041	-2.58478	-0.531903	-3.32193	-1.01383	0.52694	0.377238	high
GSM2528397	0	4.07397	-3.32193	-1.42736	0.304219	-2.59042	0.576731	-1.36892	-0.102704	1.22109	-0.840346	low
GSM2528398	0	4.15342	-3.32193	-1.57306	0.776407	-2.9468	-0.810218	-3.32193	-0.168976	-1.11446	0.0725781	high
GSM2528399	0	4.26575	-3.32193	-2.38629	-0.260033	-3.32193	-0.856069	-1.68615	-0.942629	-0.201044	-0.152005	low
GSM2528400	0	4.28767	-1.24812	-1.49413	-1.14731	-3.32193	-0.87724	-2.39348	-0.638281	-0.602414	-0.0619257	low
GSM2528401	0	4.16712	-3.32193	-2.19886	-0.845767	-3.10834	-0.435442	-3.32193	-1.34784	-0.488297	0.228092	high
GSM2528402	0	4.2411	-1.11954	-2.43672	-0.671262	-2.90549	-1.51737	-2.33044	-1.67799	-1.33728	0.556951	high
GSM2528403	0	4.24658	1.10352	0.0874805	1.28448	-3.02746	-0.171086	-3.32193	-0.770894	-0.966168	-0.542924	low
GSM2528404	0	4.15068	-3.32193	-2.19447	-1.32568	-3.32193	-1.03182	-3.32193	-1.13825	-0.803733	0.382848	high
GSM2528405	0	4.32055	-3.32193	-2.17609	-0.660003	-3.32193	-1.84927	-3.32193	-0.487787	-0.405822	0.305469	high
GSM2528406	0	4.34247	-3.32193	-1.95747	0.120766	-2.94593	-0.929941	-3.32193	0.561517	-0.240076	0.0131035	low
GSM2528407	0	3.31781	-3.32193	-3.32193	-1.52239	-3.32193	-1.44112	-3.32193	-0.675749	-1.69134	0.876377	high
GSM2528408	0	4.30137	-3.32193	-1.69807	0.607541	-2.93187	-0.763494	-3.32193	0.14814	-2.10671	0.320117	high
GSM2528409	0	4.30137	-2.18331	-2.09863	0.435298	-3.32193	-0.385373	-3.32193	-0.462352	-0.624023	-0.107437	low
GSM2528410	0	4.30685	-2.84258	-2.92536	-0.0700803	-3.17887	0.569075	-2.8731	-0.794477	0.212246	-0.222626	low
GSM2528411	0	4.29863	-3.32193	-1.70946	-1.88769	-3.32193	-1.45821	-3.32193	-1.14864	-0.316878	0.3359	high
GSM2528412	0	4.15342	-3.32193	-1.65174	-0.105767	-3.06697	-0.806937	-3.32193	0.431495	-0.506974	-0.0139977	low
GSM2528413	0	4.28219	-3.32193	-3.32193	0.349705	-3.32193	-1.08337	-3.32193	-0.809959	-0.116389	0.203291	high
GSM2528414	0	4.28219	-1.54899	-2.4656	0.962171	-2.89572	-0.605687	-3.32193	-1.31929	0.177548	-0.0430858	low
GSM2528415	0	4.28493	0.00717827	-2.42282	0.457363	-3.32193	-0.568936	-1.35469	-2.1	0.448605	-0.473841	low
GSM2528416	0	4.28493	-1.4515	-2.74365	0.178606	-3.2244	-1.66521	-3.32193	-0.940647	-0.590165	0.341842	high
GSM2528417	0	4.24932	-3.32193	-2.89365	-0.170543	-2.78227	0.668293	-3.32193	-0.405543	-0.606874	0.147629	high
GSM2528418	0	4.05753	-3.32193	-3.32193	1.12305	-2.7554	-0.533853	-3.32193	0.398744	0.3956	0.00531291	low
GSM2528419	0	4.05205	-3.32193	-2.50895	-0.644244	-3.32193	-0.0565167	-3.32193	-0.476763	1.32104	-0.358623	low
GSM2528420	0	3.92329	-3.32193	-1.52037	-0.778571	-3.07228	-0.236157	-2.18173	-1.93027	-1.45014	0.150976	high
GSM2528421	1	3.03014	-1.66482	-2.83684	0.886823	-2.91175	0.704651	-3.32193	-1.44771	0.323474	-0.233256	low
GSM2528422	1	2.21096	-2.09088	-1.91816	-1.12151	-3.32193	-0.364894	-3.32193	-1.64576	-1.09047	0.253654	high
GSM2528423	0	4.11507	-3.32193	-3.32193	1.39232	-2.85304	-0.39883	-0.720322	-0.214834	0.711574	-0.508362	low
GSM2528424	0	4.03562	-3.32193	-0.987872	-1.58018	-3.32193	-0.267323	-3.32193	-0.447346	-0.444125	-0.0896631	low
GSM2528425	0	4.10959	-3.32193	-0.570687	0.872395	-3.32193	-0.611103	-3.32193	-0.334005	-0.11662	-0.527901	low
GSM2528426	0	4.03288	-2.23345	-1.13315	1.10297	-2.72413	-0.19069	-3.32193	0.316795	-0.898471	-0.193287	low
GSM2528427	0	3.47397	-3.32193	-3.32193	-0.909369	-2.86649	-1.79466	-3.32193	-0.259589	-0.450201	0.717382	high
GSM2528428	0	2.90137	-0.985633	-1.75455	0.663463	-3.05908	-0.670053	-2.2231	-0.942995	0.532437	-0.468417	low
GSM2528429	0	4.01918	-3.32193	-1.69207	0.263251	-3.32193	0.483197	-2.2305	-0.776933	-0.150856	-0.552639	low
GSM2528430	0	4.01644	-3.32193	-2.82626	-0.360214	-3.10237	0.487104	-3.32193	-0.846322	0.366767	-0.11458	low
GSM2528431	0	3.41644	-3.32193	-2.70636	0.0886192	-3.01821	-0.139766	-3.32193	-2.22232	-0.872599	0.323262	high
GSM2528432	0	3.72877	-3.32193	-3.32193	0.347314	-3.12852	-0.129959	-3.32193	-1.70638	-1.08339	0.377482	high
GSM2528433	0	4.16986	-3.32193	-3.32193	0.887876	-2.7008	-1.37113	-3.32193	-0.395411	-0.199787	0.403874	high
GSM2528434	0	4.15068	-0.610085	-3.32193	0.858665	-3.12417	-0.749776	-3.32193	-1.63386	-0.34964	0.205015	high
GSM2528435	0	4.13151	-3.32193	-3.32193	1.51686	-2.99229	0.0122945	-2.47681	0.0210589	-0.890278	-0.0474283	low
GSM2528436	0	4.13151	-3.32193	-2.8732	-1.13272	-2.62078	0.662994	-3.32193	-1.7133	-0.999337	0.516023	high
GSM2528437	0	4.17534	-3.32193	-3.32193	1.3573	-2.17266	1.57548	-3.32193	-1.46135	1.01804	-0.21866	low
GSM2528438	0	3.90411	-1.9418	-2.75885	-1.19703	-3.04384	-0.0746173	-3.32193	-0.954621	0.351255	0.101088	high
GSM2528439	0	4.05205	-3.32193	-3.32193	0.39927	-3.32193	0.0172935	-3.32193	-0.172415	-0.228126	-0.0277646	low
GSM2528440	0	3.9589	2.6902	-2.7391	0.889388	-2.84835	0.320643	-3.32193	-1.29763	0.0679388	-0.187213	low
GSM2528441	0	4.09315	-3.32193	-0.954202	1.41124	-3.32193	0.317261	-3.32193	-0.496716	-0.967451	-0.497213	low
GSM2528442	0	4.17534	-3.32193	-1.33978	-0.334183	-2.79498	0.72992	-3.32193	-0.602442	0.256238	-0.331828	low
GSM2528443	0	4.07397	-2.17529	-2.4633	-1.14956	-2.7662	0.671599	-3.32193	-0.0635418	-0.685976	0.178247	high
GSM2528444	0	4.10685	-3.32193	-1.45226	0.315682	-3.32193	-1.56504	-3.32193	-1.00944	-1.05526	0.158647	high
GSM2528445	0	4.07945	-0.538084	-0.805933	0.227618	-3.07548	-0.88558	-1.58705	-0.741013	0.276544	-0.617563	low
GSM2528446	0	4.09315	-0.596464	-0.834645	0.866085	-2.8286	-0.483541	-3.32193	-0.457009	-0.711956	-0.221288	low
GSM2528447	0	3.96164	-2.22251	-3.32193	2.06219	-2.76504	-0.315179	-3.32193	-1.61046	-0.765673	0.212007	high
GSM2528448	0	3.95616	-3.32193	-1.85971	-0.502994	-2.83896	0.182061	-3.32193	-0.962657	-0.322595	0.0350425	low
GSM2528449	0	3.96438	-3.32193	-2.2159	0.156578	-3.02143	-0.314289	-3.32193	-0.934568	-0.960379	0.18107	high
GSM2528450	0	3.98082	-3.32193	-2.81471	-1.52847	-2.34672	-0.0958538	-0.784694	-1.23126	0.423212	0.0719989	high
GSM2528451	0	3.96164	-3.32193	-1.88348	-0.887372	-3.07854	-0.620394	-3.32193	-1.415	-1.14637	0.371415	high
GSM2528452	0	3.97534	-2.10619	-1.90087	1.13533	-2.89332	0.147952	-3.32193	0.343931	-0.340718	-0.30418	low
GSM2528453	0	3.92329	-2.25357	-2.89852	1.82193	-3.32193	-0.404314	-3.32193	-0.213618	-0.25982	-0.23738	low
GSM2528454	0	3.72877	-3.32193	-2.05538	-1.30199	-3.12383	-0.350876	-3.32193	-1.52612	-0.00724897	0.144822	high
GSM2528455	0	3.80548	-1.08815	-1.92611	-0.216719	-3.09964	0.387689	-3.32193	-0.512277	-0.11853	-0.243571	low
GSM2528456	0	3.80822	0.694069	-2.60656	0.540236	-2.98952	1.11211	-1.95415	-0.810278	0.687733	-0.706168	low
GSM2528457	0	3.83014	-3.32193	-3.32193	-0.519557	-3.0806	-1.34137	-3.32193	-2.08335	1.46414	0.190679	high
GSM2528458	0	3.72877	-0.638586	-1.67702	0.0966262	-3.12049	1.00742	-3.32193	-1.0661	-1.26362	-0.17004	low
GSM2528459	0	3.9589	-3.32193	-0.780475	-1.2441	-2.48272	1.30369	-3.32193	-1.91077	-1.22913	0.11914	high
GSM2528460	0	3.86301	-2.19253	-2.51988	0.0903575	-1.76064	-0.35195	-3.32193	-1.34942	-1.02451	0.747797	high
GSM2528461	0	3.55068	-2.19781	-3.32193	0.572608	-2.91852	-0.605964	-1.27397	-1.16927	0.735791	-0.258712	low
GSM2528462	0	3.82466	-3.32193	-3.32193	-0.173212	-3.08048	-1.88621	-3.32193	-2.06167	3.05221	-0.116303	low
GSM2528463	1	2.62192	-3.32193	-2.18675	1.221	-3.13028	-0.628203	-3.32193	-0.175734	-1.55926	0.130136	high
GSM2528464	0	3.57808	-3.32193	-2.00104	1.40743	-3.32193	0.0102077	-3.32193	-1.45075	-0.690044	-0.231999	low
GSM2528465	0	3.90411	-3.32193	-2.38387	-0.455845	-2.8214	-0.540069	-3.32193	-0.218879	0.135698	0.117905	high
GSM2528466	0	3.89863	-3.32193	-0.513032	-1.89652	-3.32193	-0.93303	-3.32193	-0.147768	-1.31894	0.163249	high
GSM2528467	0	3.76712	-0.300056	-2.02609	0.356888	-3.00404	0.486992	-1.64219	-1.03623	0.929071	-0.750542	low
GSM2528468	0	3.74521	-0.866418	-2.29672	0.129373	-2.74712	0.196835	-2.51937	-2.26261	0.187147	-0.124494	low
GSM2528469	0	3.86027	-3.32193	-2.40374	0.352951	-3.32193	-0.339676	-3.32193	-0.583677	-0.158189	-0.121848	low
GSM2528470	0	3.7863	-2.14915	-1.40406	-0.291717	-3.32193	-1.23139	-3.32193	-0.427068	-1.06487	0.112225	high
GSM2528471	0	3.55342	-3.32193	-2.16836	1.8334	-2.91174	-1.0496	-3.32193	-0.628269	-1.05669	0.119058	high
GSM2528472	0	3.59178	-3.32193	-1.99198	0.696866	-3.32193	-0.103945	-3.32193	-1.82481	-0.389022	-0.156737	low
GSM2528473	0	3.71507	-3.32193	-1.5726	0.683301	-3.32193	-1.25	-1.1326	-2.39657	-0.412748	-0.302367	low
GSM2528474	0	3.75342	-3.32193	-1.6719	1.2128	-3.32193	-0.634272	-3.32193	-0.773506	-0.897122	-0.148436	low
GSM2528475	0	3.75342	-3.32193	-1.3996	-1.4016	-2.76752	4.04921	-2.07139	-0.452301	-1.54235	-0.571454	low
GSM2528476	0	3.74521	-3.32193	-0.682453	1.64455	-3.12141	-0.0355773	-1.48149	-0.560151	-0.602686	-0.793059	low
GSM2528477	0	3.45205	-1.44949	-2.84442	-1.33873	-3.07203	-0.494926	-3.32193	-0.869931	-1.05488	0.509361	high
GSM2528478	0	3.47671	-3.32193	-3.32193	0.420833	-3.05152	-1.81686	-2.08981	-0.315953	-0.168554	0.226497	high
GSM2528479	0	3.59178	-3.32193	-2.71409	-0.364604	-3.32193	-0.738637	-3.32193	-2.11911	-0.514379	0.298455	high
GSM2528480	0	3.69589	-3.32193	-2.90041	-0.324182	-2.76178	-0.599646	-2.27865	-0.825658	0.342373	0.0742115	high
GSM2528481	0	3.56986	-2.03327	-2.43885	1.11004	-3.07565	-0.0678133	-1.21116	-1.1477	0.259568	-0.570588	low
GSM2528482	0	3.34521	-3.32193	-1.76733	-0.178287	-3.32193	-0.504181	-3.32193	-0.555505	-0.261113	-0.12074	low
GSM2528483	0	3.6137	-1.62395	-2.83084	0.0386427	-3.32193	-2.11796	-3.32193	-1.16757	-1.15061	0.572193	high
GSM2528484	0	3.20822	0.0447172	-1.34645	0.728391	-3.32193	1.45273	-3.32193	0.556199	-0.490365	-0.778439	low
GSM2528485	0	3.48219	-3.32193	-3.32193	-0.897791	-3.32193	-0.732032	-3.32193	0.034927	-0.296373	0.292917	high
GSM2528486	0	3.45205	-3.32193	-2.17551	0.530141	-2.86752	-1.18583	-1.54704	-0.38555	-0.194693	-0.132229	low
GSM2528487	0	3.52877	-3.32193	-1.71316	2.21467	-3.32193	0.141624	-3.32193	-0.313561	-1.71113	-0.271159	low
GSM2528488	0	3.63562	-3.32193	-2.74991	0.0959582	-3.06146	-0.31906	-3.32193	-1.03842	-0.197853	0.114381	high
GSM2528489	0	3.64932	-2.18631	-2.18896	-0.807336	-3.32193	-1.20435	-3.32193	-1.51426	0.252561	0.108785	high
GSM2528490	0	3.47945	-0.0600754	-2.90575	1.6493	-3.11641	-0.734812	-3.32193	-0.53251	-0.724263	0.0140303	low
GSM2528491	0	3.49589	-3.32193	-3.32193	-2.17987	-3.32193	-2.14189	-3.32193	0.195852	-0.397097	0.745588	high
GSM2528492	0	3.49589	-3.32193	-3.32193	-2.01893	-3.32193	-1.38483	-3.32193	0.617308	-1.1447	0.722165	high
GSM2528493	0	3.69589	-1.6941	-3.32193	0.490796	-2.90513	-0.247759	-3.32193	-1.04489	0.972722	-0.077137	low
GSM2528494	0	3.67123	-2.29009	-3.32193	1.14513	-3.32193	-1.04169	-3.32193	-0.339739	-0.90099	0.212639	high
GSM2528495	1	1.42192	-2.05176	-3.32193	-0.22635	-2.86869	-0.484073	-3.32193	-1.12102	-0.352573	0.391363	high
GSM2528496	0	3.60822	-3.32193	-2.2558	0.653986	-3.32193	-0.199722	-3.32193	-1.00413	-0.0232317	-0.220326	low
GSM2528497	0	3.65205	-1.27278	-1.6245	0.833522	-2.32263	0.606463	-3.32193	-0.155682	-0.0383456	-0.239381	low
GSM2528498	1	1.84932	-1.69046	-2.82244	-0.269879	-3.32193	-1.24506	-3.32193	-0.986731	-1.03273	0.412062	high
GSM2528499	0	3.56986	-3.32193	-2.11559	-0.505824	-3.07202	-0.769	-3.32193	-0.00317887	-0.851462	0.230817	high
GSM2528500	0	3.65479	-3.32193	-1.64793	-0.0756234	-3.32193	-0.896857	-3.32193	-1.54934	-0.100462	-0.0531564	low
GSM2528501	0	3.63288	-3.32193	-3.32193	0.303307	-3.01742	0.49035	-3.32193	-0.975825	0.784655	-0.164167	low
GSM2528502	0	3.68767	-1.85244	-1.95276	-0.0227127	-2.88809	0.389349	-2.5159	-1.09615	0.177318	-0.319743	low
GSM2528503	0	3.3863	-3.32193	-3.32193	-0.963751	-2.80482	-2.97953	-3.32193	-1.56118	-0.531536	1.07695	high
GSM2528504	0	3.71233	-2.45414	-2.87159	1.81764	-3.32193	-0.71751	-3.32193	-1.45772	-0.874381	0.0444337	high
GSM2528505	0	3.60822	-3.32193	-0.846249	-0.874534	-3.32193	-0.609052	-3.32193	-0.247529	-1.15989	-0.00262061	low
GSM2528506	0	3.61096	-1.7543	-1.67964	-1.10862	-3.32193	-0.962424	-3.32193	-0.226306	-1.00014	0.193319	high
GSM2528507	0	3.53151	-3.32193	-2.60498	-0.531068	-3.17791	-1.45879	-3.32193	0.568499	-1.07108	0.430267	high
GSM2528508	0	3.43562	-2.16766	-2.81056	-1.56404	-2.89368	-1.28753	-3.32193	-1.77068	-1.30436	0.879291	high
GSM2528509	0	3.44384	-3.32193	-2.54093	-0.00947928	-1.95741	-0.229908	-3.32193	-2.41752	-0.8967	0.734106	high
GSM2528510	0	3.30685	-3.32193	-2.47814	-0.712658	-2.33729	-0.71483	-3.32193	-1.39849	1.64309	0.123803	high
GSM2528511	0	3.26301	-1.05651	-2.31833	-1.88219	-2.73257	-0.860295	-3.32193	-0.332268	-0.503705	0.507387	high
GSM2528512	0	3.26575	-3.32193	-2.75423	0.397606	-3.06475	-0.31582	-3.32193	-1.57068	-0.29873	0.130994	high
GSM2528513	0	2.42192	-1.59726	-1.8503	0.42093	-3.10704	-1.08178	-3.32193	-1.55896	-1.50903	0.321085	high
GSM2528514	0	2.41918	0.299678	-2.82665	-1.28734	-2.77161	0.732068	-1.85602	-1.40824	-1.64969	0.30416	high
GSM2528515	0	3.11507	-0.528492	-1.99927	-1.80328	-3.0633	-0.69354	-3.32193	-0.820397	-1.5425	0.539314	high
GSM2528516	0	3.11507	-3.32193	-1.06789	-0.745096	-3.07589	-0.728749	-3.32193	-0.171589	-0.176919	-0.0911694	low
GSM2528517	0	2.98356	-3.32193	-1.84124	-0.178063	-3.11096	-1.23669	-3.32193	-0.215424	-0.548379	0.15077	high
GSM2528518	0	2.90411	-3.32193	-2.7228	-0.38377	-3.32193	-1.55424	-2.33565	-0.0834836	-0.728821	0.218359	high
GSM2528519	0	2.88493	-2.47043	-3.32193	-0.176208	-3.01695	-0.47051	-3.32193	-0.55104	0.198406	0.170491	high
GSM2528520	0	2.70959	-1.38842	-2.77528	-0.982007	-2.64222	-0.166904	-2.19736	-2.07392	0.377324	0.135303	high
GSM2528521	0	2.67671	-1.4037	-3.32193	-0.227604	-2.83638	-0.342051	-3.32193	-0.185338	0.594959	0.0868366	high
GSM2528522	0	2.63288	-0.67812	-3.32193	-0.27109	-3.01554	0.571438	-3.32193	-2.21824	-1.02438	0.348447	high
GSM2528523	0	2.59726	-1.83981	-2.48334	-1.0715	-2.98447	-0.99906	-3.32193	-1.47053	-0.821167	0.523758	high
GSM2528524	1	1.4274	-3.32193	-3.32193	0.876927	-3.32193	-1.87859	-3.32193	-1.06595	-0.462517	0.375029	high
GSM2528525	0	3.53425	-3.32193	-2.7879	1.13542	-2.43424	-2.4295	-1.82168	-2.46621	0.370945	0.352479	high
GSM2528526	0	3.28219	-3.32193	-1.54601	1.02714	-3.32193	-1.32148	-3.32193	-1.40771	-0.878136	0.0202603	low
GSM2528527	0	3.24384	-0.95266	-2.1012	-0.13328	-2.87571	-0.070368	-3.32193	-0.760981	-0.85274	0.128823	high
GSM2528528	1	1.41096	-3.32193	-3.32193	-0.682557	-3.10124	-1.47737	-3.32193	-1.12962	0.118629	0.470305	high
GSM2528529	1	3.2	-2.04088	-3.32193	0.340163	-3.05747	-1.45235	-3.32193	-0.503176	-1.37352	0.612675	high
GSM2528530	0	3.28493	-3.32193	-3.32193	-0.444129	-3.05587	-1.08813	-1.05141	-2.21516	1.02929	-0.0868119	low
GSM2528531	0	3.26575	-2.15705	-2.40626	-1.44358	-3.32193	-1.85639	-1.65801	0.0255462	-1.50054	0.405618	high
GSM2528532	0	3.32877	-2.09252	-1.29662	-0.176081	-3.10829	-0.487147	-3.32193	-1.29832	-0.864849	0.0287597	low
GSM2528533	0	2.80548	-3.32193	-2.2576	-0.843008	-2.34382	-1.24859	-3.32193	-1.9216	0.145625	0.57096	high
GSM2528534	0	3.27123	-2.26045	-3.32193	-0.904535	-3.12962	-1.5019	-3.32193	-0.765383	-0.669924	0.629759	high
GSM2528535	0	3.24932	-2.09334	-2.80694	-0.279417	-2.26562	0.110223	-3.32193	-0.780381	1.14523	0.0490876	high
GSM2528536	0	3.26301	-3.32193	-3.32193	-0.126358	-2.39528	-0.485464	-3.32193	-1.825	-0.205327	0.591069	high
GSM2528537	0	3.50137	-1.15866	-3.32193	1.1454	-2.92339	-0.28625	-3.32193	-0.662444	0.351357	-0.0622329	low
GSM2528538	0	3.4137	-3.32193	-1.95286	0.0122082	-3.01697	-1.19798	-3.32193	-0.434804	1.84716	-0.353389	low
GSM2528539	0	3.3863	-3.32193	-0.886342	0.4705	-3.32193	-1.16785	-3.32193	-0.577972	-0.897936	-0.112883	low
GSM2528540	0	2.72877	-3.32193	-3.32193	0.0805785	-2.82471	-0.738058	-3.32193	-1.53227	0.140412	0.351895	high
GSM2528541	0	3.28493	-3.32193	-2.27305	-0.152075	-3.32193	-0.244697	-3.32193	-1.29681	-0.53557	0.0389268	low
GSM2528542	0	3.42192	-0.297564	-2.68651	0.472987	-3.32193	-0.13224	-3.32193	-0.873905	0.911415	-0.397995	low
GSM2528543	0	3.61644	-1.92622	-1.72792	0.73644	-3.10517	-0.26692	-2.42906	-1.24808	0.246274	-0.443301	low
GSM2528544	1	0.794521	-3.32193	-1.71792	-1.0099	-3.08098	-0.148028	-2.28582	-2.00531	-0.743634	0.0624751	high
GSM2528545	1	2.71781	-1.56372	-2.42203	0.684576	-3.04436	-0.439748	-3.32193	-0.836522	-0.071115	-0.0759724	low
GSM2528546	0	3.41644	-3.32193	-2.06492	-1.32616	-3.32193	1.68469	-3.32193	-0.465928	-1.55125	-0.0272435	low
GSM2528547	0	3.36164	-0.734746	-2.35253	0.214834	-3.32193	-0.825941	-3.32193	-1.18037	-0.824597	0.123921	high
GSM2528548	0	3.33699	-0.277384	-3.32193	1.8473	-2.49441	-1.73867	-3.32193	-0.446811	-0.48565	0.430752	high
GSM2528549	0	3.02192	-1.93587	-3.32193	1.91786	-3.32193	-0.499241	-3.32193	-1.08837	1.34393	-0.458929	low
GSM2528550	0	3.20274	-3.32193	-1.34966	-0.336499	-2.39548	-0.657087	-3.32193	-0.501906	-1.43335	0.453842	high
GSM2528551	0	3.20822	-1.61004	-1.9144	-0.5121	-3.32193	-1.47841	-3.32193	-0.0050496	-1.60578	0.372678	high
GSM2528552	0	3.23288	-3.32193	-3.32193	-0.457734	-2.72802	-0.0764044	-3.32193	-1.57329	-0.663335	0.523265	high
GSM2528553	0	3.30137	-3.32193	0.2931	1.22206	-3.10556	0.379466	-3.32193	-1.07365	-1.31711	-0.527604	low
GSM2528554	0	3.30411	-0.469951	-3.32193	0.560001	-2.18531	-1.10452	-1.53675	-0.137848	0.288359	0.147442	high
GSM2528555	0	3.2274	-0.103905	-2.16058	-0.957672	-3.10728	-0.298174	-2.30565	-0.318848	-0.679157	-0.0242347	low
GSM2528556	0	3.00274	-3.32193	-2.74661	-0.835142	-2.94273	-0.934585	-3.32193	-0.0221823	-1.25181	0.570679	high
GSM2528557	0	3.38356	-3.32193	-3.32193	0.335483	-3.32193	-1.29132	-1.83	-0.440618	-0.202247	0.0172635	low
GSM2528558	0	3.11781	-1.65792	-3.32193	0.593258	-2.42983	-1.89572	-3.32193	-0.559824	-0.738517	0.746991	high
GSM2528559	0	3.24384	-1.6308	-1.2204	-0.564943	-3.32193	0.64963	-3.32193	0.202223	-0.654838	-0.382851	low
GSM2528560	0	3.19726	-3.32193	-3.32193	0.459306	-3.32193	-1.5511	-3.32193	-1.46634	-1.20421	0.566863	high
GSM2528561	0	3.26849	-1.55152	-3.32193	-1.75392	-3.11287	-1.06349	-3.32193	-0.325427	-2.12334	0.957742	high
GSM2528562	0	3.26849	-2.06443	-1.84641	0.16534	-2.89717	-0.99546	-3.32193	-0.962851	-1.12126	0.297136	high
GSM2528563	0	3.28219	-2.16782	-2.49781	1.05339	-3.11307	-0.538427	-3.32193	-1.30447	-0.308194	-0.0227275	low
GSM2528564	0	3.09315	-0.689727	-2.24993	0.416278	-3.32193	-0.0533635	-3.32193	-0.695342	-1.09117	-0.0421349	low
GSM2528565	0	3.2137	-3.32193	-2.43745	0.838557	-3.09629	-1.51449	-3.32193	-2.24464	-0.622712	0.340049	high
GSM2528566	0	3.24658	-3.32193	-1.88571	1.05033	-2.97575	-1.80816	-3.32193	0.0935223	-0.770961	0.175988	high
GSM2528567	0	2.53699	-1.12167	-2.42718	0.348958	-3.32193	-1.26499	-1.23242	-0.674425	0.762987	-0.494691	low
GSM2528568	0	3.13699	-3.32193	-1.38063	1.11452	-3.13924	0.18633	-2.45025	-1.861	0.194743	-0.579304	low
GSM2528569	0	3.12055	-3.32193	-3.32193	0.52709	-3.32193	-0.533913	-2.39726	-1.04835	0.00214225	-0.0714847	low
GSM2528570	0	3.07945	-3.32193	-1.89127	0.937216	-3.32193	-1.15209	-3.32193	-2.00989	-0.77345	0.0860765	high
GSM2528571	0	2.53973	-0.985453	-2.77539	0.44579	-3.32193	-0.456474	-3.32193	-0.299567	0.524836	-0.255795	low
GSM2528572	0	3.18904	-3.32193	-3.32193	-0.810893	-1.13842	-1.70226	-3.32193	-0.639227	-0.8623	1.44755	high
GSM2528573	0	3.18904	-3.32193	-2.01004	-0.0248306	-3.05146	-1.69108	-3.32193	-1.21223	-0.747349	0.382993	high
GSM2528574	0	2.84932	-3.32193	-2.70847	1.20296	-3.32193	-2.37011	-3.32193	-1.8906	1.49404	-0.0846087	low
GSM2528575	0	3.06027	-3.32193	-1.68357	-0.697551	-3.32193	-1.42942	-3.32193	-1.13135	-1.10918	0.339143	high
GSM2528576	0	3.05479	-3.32193	-3.32193	-0.666171	-3.32193	-0.129846	-3.32193	-1.83469	0.00555952	0.207966	high
GSM2528577	0	3.05479	-3.32193	-2.21951	1.12827	-2.38694	-0.409713	-3.32193	-0.713379	0.934252	-0.143186	low
GSM2528578	0	2.81096	-3.32193	-0.0406156	0.223521	-3.09045	1.50454	-3.32193	-0.199747	-0.44672	-0.786018	low
GSM2528579	0	2.9589	-3.32193	-1.72482	-2.02117	-2.89475	-0.902346	-3.32193	-1.37646	-1.21667	0.631372	high
GSM2528580	0	2.75342	-2.14474	-2.35055	-0.0637786	-3.32193	-1.40898	-3.32193	-0.324307	-0.397005	0.14071	high
GSM2528581	0	2.7863	-3.32193	-2.04897	-0.56716	-3.15225	-0.22955	-3.32193	-0.622334	-1.1626	0.208437	high
GSM2528582	0	2.80822	-1.72507	-1.59593	2.17741	-3.32193	-0.22569	-3.32193	-0.01047	-0.862953	-0.46143	low
GSM2528583	0	2.51781	-3.32193	-1.35867	1.08939	-3.32193	-0.811323	-3.32193	-0.208671	-0.624288	-0.259983	low
GSM2528584	0	2.73425	2.35193	-3.32193	-1.69972	-2.04177	-0.933653	-3.32193	-1.50266	2.38297	0.314687	high
GSM2528585	0	2.93973	-0.431635	-1.36922	2.84012	-3.32193	-1.22744	-3.32193	-1.68954	-1.4189	-0.192161	low
GSM2528586	1	1.21096	-3.32193	-3.32193	-0.296168	-2.48515	-1.02648	-3.32193	-1.14022	-0.0132454	0.591955	high
GSM2528587	0	3.03836	-2.0326	-1.99144	-0.127715	-3.32193	-1.7322	-3.32193	-1.29227	-1.25454	0.398219	high
GSM2528588	0	2.84932	-3.32193	-2.80914	0.884129	-2.87878	-2.30394	-3.32193	-1.33565	1.0079	0.203413	high
GSM2528589	0	2.67123	-1.60588	-0.792292	-0.31496	-1.84085	0.625506	-3.32193	-1.01562	0.654023	-0.159967	low
GSM2528590	0	3.04384	-1.93738	-3.32193	-1.12192	-2.61188	-1.22827	-3.32193	-1.07298	-0.819758	0.850161	high
GSM2528591	0	2.71781	-3.32193	-3.32193	1.68193	-3.32193	-1.68504	-3.32193	-1.19068	0.282867	0.0673324	high
GSM2528592	0	2.98082	2.29248	-1.66309	0.855121	-3.00309	-1.6788	-3.32193	-1.33328	-0.572613	0.0780823	high
GSM2528593	0	2.90411	-2.31341	-2.57686	0.359116	-2.92835	1.09934	-2.35724	-1.44354	0.704828	-0.509148	low
GSM2528594	0	2.98356	-3.32193	-1.96678	1.59713	-3.32193	-2.92852	-3.32193	-1.97803	-1.6823	0.545433	high
GSM2528595	0	2.71233	-3.32193	-1.46417	-0.965734	-3.32193	-0.898366	-3.32193	-0.838971	-0.285412	0.0274542	low
GSM2528596	0	2.69315	-3.32193	-3.32193	-0.542435	-3.32193	-1.65686	-3.32193	-1.84629	-0.668196	0.629775	high
GSM2528597	0	2.68767	0.114008	-2.83189	0.114294	-3.08979	-1.11497	-1.27846	0.398307	-1.21199	0.0335994	low
GSM2528598	0	2.59726	-3.32193	-3.32193	0.913163	-2.92177	-0.089831	-2.32844	-1.06575	0.343669	-0.145623	low
GSM2528599	0	2.49863	-0.391304	-1.81739	-0.162183	-2.84979	0.302856	-3.32193	-0.897554	0.464125	-0.281642	low
GSM2528600	0	2.54247	-3.32193	-1.6575	-0.537261	-3.32193	-0.0489361	-1.51403	-0.684278	-0.283794	-0.431616	low
GSM2528601	0	2.69863	-3.32193	-1.47998	1.66791	-2.87186	-0.69276	-1.61375	-1.90718	-1.58373	-0.0907625	low
GSM2528602	0	2.50411	-3.32193	-3.32193	1.52688	-1.70346	-0.479229	-3.32193	-1.1708	2.67007	-0.0775396	low
GSM2528603	0	2.69589	-3.32193	-2.77288	0.505505	-2.12143	-1.71234	-3.32193	-1.18425	0.742153	0.469083	high
GSM2528604	0	2.63562	-3.32193	-1.54564	-1.07257	-3.10396	-0.0872266	-3.32193	-0.767833	-0.971768	0.137938	high
GSM2528605	1	2.35068	-3.32193	-1.77759	0.82498	-2.82443	-0.94892	-2.17196	-0.884133	0.165906	-0.234029	low
GSM2528606	0	2.48219	-3.32193	-1.69458	-0.500926	-2.86995	0.399537	-2.21005	-1.81047	1.35264	-0.535675	low
GSM2528607	0	2.47945	-3.32193	-3.32193	-1.51612	-2.21024	-0.958175	-3.32193	-1.39046	-1.98274	1.31297	high
GSM2528608	0	2.47945	-3.32193	-1.2271	-0.0973306	-2.86757	-0.274397	-3.32193	-1.36244	0.32956	-0.190294	low
GSM2528609	0	2.53699	-3.32193	-1.8037	0.170233	-2.65977	-0.121947	-2.41479	0.0122697	-0.392499	-0.13091	low
GSM2528610	0	2.65753	0.307475	-2.19967	0.323751	-3.08176	1.00254	-0.874055	-0.0226277	0.563959	-0.948645	low
GSM2528611	0	2.67671	-2.17634	-0.889602	0.459935	-3.32193	-0.411339	-3.32193	-0.588164	-0.291165	-0.409313	low
GSM2528612	0	2.67671	-3.32193	-2.59168	0.404533	-3.11845	-0.242025	-3.32193	-2.74234	0.611238	-0.0612866	low
GSM2528613	0	2.63562	-0.454231	-1.93299	0.194491	-3.32193	-0.411007	-3.32193	-1.60271	0.767409	-0.36943	low
GSM2528614	0	2.67945	-3.32193	-3.32193	-1.41428	-3.07552	-1.02731	-3.32193	-0.934488	-0.888077	0.711406	high
GSM2528615	0	2.48219	-3.32193	-2.09084	0.793913	-3.32193	-0.444299	-3.32193	0.156875	-0.773598	-0.135813	low
GSM2528616	0	2.40548	-1.64347	-1.18958	-0.621608	-3.32193	-0.72114	-3.32193	-1.0016	-1.08204	0.0547023	high
GSM2528617	0	2.34795	-1.72785	-0.625774	0.813131	-3.32193	0.912083	-3.32193	-1.33699	-1.00131	-0.553133	low
GSM2528618	0	2.40274	-0.978469	-0.292507	-1.28522	-2.9803	0.33317	-2.44698	-1.4141	-0.29177	-0.391428	low
GSM2528619	0	2.38356	-3.32193	-2.33352	-0.869699	-3.03571	-0.834722	-3.32193	-1.2533	-0.00701409	0.243935	high
GSM2528620	0	2.29041	-3.32193	-3.32193	-0.830126	-2.7808	-0.823127	-2.45781	-1.72959	0.0385724	0.418554	high
GSM2528621	0	2.38356	-0.0349834	-1.80247	-0.548786	-3.09267	0.268879	-3.32193	-1.03915	-0.804111	-0.0244578	low
GSM2528622	0	2.40548	-1.85457	-0.945907	0.173025	-3.16212	0.155779	-3.32193	-0.448534	-1.53762	-0.13842	low
GSM2528623	0	2.35068	-3.32193	-2.02999	0.476371	-2.82021	0.30363	-3.32193	-2.36186	-0.88969	0.141422	high
GSM2528624	0	2.38356	-0.332362	-1.51571	0.126921	-3.11029	0.99913	-3.32193	0.144986	-0.485976	-0.464895	low
GSM2528625	0	2.32603	-1.8103	-2.47109	-0.43914	-2.26646	-0.490326	-3.32193	-0.597372	-0.184398	0.400963	high
GSM2528626	0	2.32877	-3.32193	-2.86294	1.09978	-3.32193	-1.70278	-3.32193	-0.633981	-0.320328	0.159799	high
GSM2528627	0	2.34521	-1.57992	-2.46437	0.0830431	-3.32193	-0.00685855	-3.32193	-1.08607	0.0110963	-0.169811	low
GSM2528628	0	2.3863	-0.526764	-3.32193	0.168835	-3.04802	-0.400163	-3.32193	-0.858238	-0.0812779	0.14791	high
GSM2528629	0	2.52329	-3.32193	-3.32193	0.472509	-3.32193	0.596238	-3.32193	-0.422669	0.168847	-0.2189	low
GSM2528630	0	2.38082	-2.46209	-1.59856	-1.61179	-3.02273	0.356436	-2.57017	-1.20396	-0.961755	0.0709644	high
GSM2528631	0	2.44384	-0.553932	-2.13665	0.830831	-2.95189	-0.620961	-3.32193	-0.736817	-0.989229	0.0993228	high
GSM2528632	0	2.41918	-3.32193	-2.26419	0.305714	-2.59205	-0.852992	-3.32193	-1.55865	0.0800832	0.237273	high
GSM2528633	0	2.32603	-3.32193	-2.57699	0.108759	-2.92861	-1.86828	-3.32193	-1.29424	0.173805	0.351226	high
GSM2528634	0	2.38904	-1.27652	-2.79707	0.384525	-2.81748	0.0345735	-3.32193	-1.89022	0.380319	-0.000745091	low
GSM2528635	0	6.64932	-3.32193	-1.61834	0.764406	-2.31582	-1.76268	-3.32193	-1.0537	-1.20623	0.57692	high
GSM2528636	1	3.50411	-3.32193	-1.72178	-0.725463	-3.32193	-3.15263	-3.32193	-2.54378	-1.0726	0.761189	high
GSM2528637	0	6.63014	-3.32193	-3.32193	0.984896	-2.60068	-0.906938	-3.32193	-1.25179	0.472134	0.247354	high
GSM2528638	1	4.58356	-0.339425	-2.51832	-1.20067	-3.13155	-1.19589	-3.32193	-0.328489	0.0679718	0.224439	high
GSM2528639	1	5.38082	-1.38927	-2.07837	0.64465	-3.13291	1.2125	-3.32193	-0.195309	0.408212	-0.635082	low
GSM2528640	0	6.61918	-3.32193	-1.85582	0.661403	-3.32193	-1.48539	-3.32193	-0.886916	-0.809689	0.110896	high
GSM2528641	0	6.60548	-3.32193	-2.79003	0.0923549	-3.32193	-0.793819	-3.32193	0.290082	-0.267885	0.0396505	low
GSM2528642	0	6.56986	-0.00289262	-3.32193	0.763378	-2.83248	-2.24579	-2.38804	-0.0107113	-0.0692324	0.282489	high
GSM2528643	0	6.58082	-1.94439	-3.32193	-0.452528	-3.32193	-1.42062	-3.32193	-0.0394127	-0.658089	0.422641	high
GSM2528644	0	6.58082	-3.32193	-2.38962	-0.197669	-2.88926	-0.0492445	-3.32193	-0.568533	-0.089031	0.0411765	low
GSM2528645	0	6.58082	-3.32193	-1.27038	-0.476882	-2.3897	1.16389	-3.32193	-0.0711196	0.16132	-0.271219	low
GSM2528646	0	6.56986	-3.32193	-2.74543	0.395721	-2.59267	-0.782995	-3.32193	-0.101939	-0.632645	0.367234	high
GSM2528647	0	6.56712	-0.299246	-2.23083	1.19008	-3.03427	-0.269774	-2.01354	-1.50968	0.298494	-0.465177	low
GSM2528648	0	6.54521	-0.36303	-1.54789	-2.07866	-3.32193	0.0717639	-3.32193	-0.714773	-0.917769	0.0983068	high
GSM2528649	0	6.54521	-0.0440281	-1.75561	-0.682608	-3.10763	-1.24468	-3.32193	-0.826095	-0.836388	0.255256	high
GSM2528650	0	6.55068	-3.32193	-1.07244	1.08989	-2.8656	0.243484	-3.32193	-1.94873	0.613258	-0.504852	low
GSM2528651	0	6.52877	-0.712525	-1.89561	1.225	-2.74398	0.904603	-3.32193	-1.1378	-0.419654	-0.309075	low
GSM2528652	0	6.52329	-1.14888	-2.48754	1.42643	-2.56962	-0.282503	-0.874931	-1.02275	0.877273	-0.590673	low
GSM2528653	0	6.52603	-3.32193	-3.32193	0.632166	-2.69365	1.32949	-1.88544	-0.976276	0.182794	-0.322828	low
GSM2528654	0	6.50959	-3.32193	-2.42024	-0.285458	-2.3611	0.804938	-3.32193	-0.223682	0.0200534	0.0473847	high
GSM2528655	1	2.22192	-1.49308	-3.32193	-0.121513	-2.90303	0.400853	-3.32193	-1.28522	-0.736204	0.286797	high
GSM2528656	1	2.3726	-0.730404	-3.32193	0.078368	-3.09648	-2.12245	-3.32193	-1.40456	-0.842628	0.677924	high
GSM2528657	0	6.49041	-3.32193	-2.34054	0.083611	-1.8588	-0.101391	-3.32193	-1.02899	0.156047	0.361182	high
GSM2528658	0	6.47397	-2.26049	-2.38943	-0.527302	-2.76577	-0.412129	-3.32193	-1.79721	-0.64796	0.392259	high
GSM2528659	0	6.4137	-3.32193	-3.32193	-0.201407	-3.32193	-0.935727	-3.32193	-0.109094	0.217256	0.128319	high
GSM2528660	0	6.43288	-3.32193	-0.101601	-0.96318	-2.74316	0.268992	-3.32193	-0.762796	0.135557	-0.343285	low
GSM2528661	0	6.41096	-1.69436	-2.0993	-1.32492	-3.32193	-2.74418	-3.32193	-0.719338	-0.808784	0.627884	high
GSM2528662	0	6.44658	-3.32193	-3.32193	-0.951887	-3.08575	-2.57351	-3.32193	-1.33318	-0.985222	0.982151	high
GSM2528663	0	6.39726	-3.32193	-1.38336	-1.63825	-3.32193	0.674571	-3.32193	-1.3584	0.0623304	-0.232707	low
GSM2528664	0	6.40822	-3.32193	-3.32193	-0.164892	-2.56298	-2.14742	-1.58706	-0.982568	0.189489	0.44082	high
GSM2528665	1	2.46575	-3.32193	-2.71088	-0.465938	-2.61407	-1.30041	-1.36278	0.572162	1.18986	-0.180653	low
GSM2528666	0	6.38904	0.378401	-3.32193	-1.54793	-2.92755	-1.47596	-3.32193	-1.04666	0.156202	0.574195	high
GSM2528667	0	6.36986	-1.1614	-3.32193	-0.936425	-2.84531	0.172701	-1.51488	-0.678104	0.704403	-0.177814	low
GSM2528668	1	2.11233	-3.32193	-3.32193	-2.40799	-3.32193	-1.6641	-3.32193	-0.875434	-0.457984	0.774923	high
GSM2528669	0	6.3589	-3.32193	-3.32193	1.4533	-2.8761	-2.10899	-2.21233	-0.785047	-0.139369	0.247228	high
GSM2528670	0	6.35068	-3.32193	-0.609145	0.189654	-2.86319	0.77873	-3.32193	-1.12807	-0.579029	-0.356478	low
GSM2528671	0	6.35342	-2.05161	-0.90805	-2.05389	-3.10493	0.363825	-3.32193	-0.814243	-0.41959	-0.0802502	low
GSM2528672	0	6.35068	-3.32193	-2.3625	-2.04131	-3.32193	-1.46336	-3.32193	0.410754	-1.05199	0.545459	high
GSM2528673	1	1.26027	-1.83726	-3.32193	-2.11045	-3.32193	2.40654	-3.32193	-1.6071	-0.511074	0.00826449	low
GSM2528674	0	6.32055	-3.32193	-2.08588	-1.53063	-2.87635	0.100998	-3.32193	0.266073	-1.38602	0.379223	high
GSM2528675	0	6.32877	-3.32193	-3.32193	-0.139535	-2.93441	-2.00295	-2.30624	-0.941354	-0.172901	0.45813	high
GSM2528676	0	6.31781	-3.32193	-2.80189	-0.677047	-3.0887	-2.68997	-2.29983	-1.46129	-1.21051	0.771495	high
GSM2528677	0	6.33425	-3.32193	-2.37339	-3.32193	-3.32193	-0.85172	-3.32193	-1.13699	-1.95593	0.920892	high
GSM2528678	0	6.31507	-2.11337	-2.76414	-0.525928	-2.88942	-1.99012	-2.23576	-0.739001	-0.773543	0.506969	high
GSM2528679	0	6.31507	0.247016	-2.49451	-1.52532	-3.09486	0.398833	-3.32193	-0.466805	-0.587966	0.127614	high
GSM2528680	0	6.32055	-3.32193	-2.18145	-0.700526	-2.89177	0.147781	-3.32193	0.0423123	0.184458	-0.0715598	low
GSM2528681	0	6.29315	-1.76367	-1.01602	-0.652768	-2.04614	-1.63339	-3.32193	-1.58767	-0.965618	0.685381	high
GSM2528682	1	4.03288	-3.32193	-2.40149	0.597936	-2.30264	0.508893	-0.400457	-1.00094	0.476288	-0.484195	low
GSM2528683	0	6.23836	-1.92433	-0.688581	0.192472	-2.30742	-0.299137	-3.32193	-1.23796	0.0344552	-0.0895805	low
GSM2528684	0	6.23836	-3.32193	-2.08465	1.38142	-3.0722	-1.909	-3.32193	-1.47664	-0.92638	0.294893	high
GSM2528685	0	6.23562	-3.32193	-2.17442	-0.382905	-3.32193	-0.204947	-3.32193	-0.940346	-0.418899	-0.00671775	low
GSM2528686	0	6.23836	-3.32193	-2.02842	0.593057	-3.15555	-0.415926	-3.32193	-1.89056	-0.114116	-0.0728672	low
GSM2528687	0	6.2411	-2.31586	-2.89622	1.44554	-3.11908	-0.394763	-1.07796	-2.47748	-0.129994	-0.317935	low
GSM2528688	1	2.74247	-3.32193	-2.00405	0.870747	-2.9214	0.643372	-3.32193	0.0519957	-0.714091	-0.224364	low
GSM2528689	0	6.22192	-3.32193	-0.668487	-0.903058	-2.59879	-0.0691659	-3.32193	-1.46034	0.546769	-0.169204	low
GSM2528690	0	6.22192	0.717184	-1.88258	0.121328	-3.08102	0.959268	-3.32193	-0.37856	-0.505249	-0.352484	low
GSM2528691	0	6.20548	-1.19082	-2.79766	1.23958	-2.91862	0.443226	-1.38834	-0.50664	0.0533658	-0.541521	low
GSM2528692	1	2.94795	-3.32193	-2.11064	1.06116	-3.10975	-1.64355	-3.32193	0.0796969	-1.00077	0.190913	high
GSM2528693	0	6.20822	-3.32193	-2.76072	1.82162	-3.05741	-1.59965	-3.32193	-1.73447	2.58219	-0.462824	low
GSM2528694	0	6.23562	-2.22176	-1.97378	-1.03207	-3.32193	-0.27332	-3.32193	-1.94112	-0.196771	0.0552514	high
GSM2528695	0	6.20274	-2.32749	-0.319449	2.9383	-2.46354	-0.886782	-3.32193	1.77276	-0.746066	-0.511723	low
GSM2528696	1	4.91233	-1.7978	-2.6057	-0.712395	-3.0095	-0.717821	-3.32193	-1.09668	0.533015	0.103202	high
GSM2528697	0	6.18356	-3.32193	-2.07033	0.49635	-2.84578	0.78919	-2.45634	-1.59999	-0.0731534	-0.319044	low
GSM2528698	0	6.1863	-3.32193	-3.32193	1.03572	-3.14793	-0.904637	-3.32193	-1.00378	-0.760025	0.298656	high
GSM2528699	0	6.17808	-3.32193	-3.32193	-0.464277	-3.02605	0.350133	-3.32193	-1.25676	0.965027	-0.0566429	low
GSM2528700	0	6.18356	-3.32193	-1.83673	1.18152	-3.32193	-1.01291	-3.32193	-0.760162	0.610785	-0.38339	low
GSM2528701	0	6.16712	-0.0293112	-2.36965	-0.831602	-2.70105	0.728561	-3.32193	-1.37109	-0.0848325	0.0448132	high
GSM2528702	1	4.87671	-3.32193	-3.32193	-0.620532	-3.32193	-0.42904	-3.32193	-0.671379	-0.224397	0.230004	high
GSM2528703	0	6.16438	-3.32193	-1.64732	0.154428	-3.09903	-1.402	-3.32193	-1.83319	-0.684972	0.243952	high
GSM2528704	1	3.19178	-3.32193	-3.32193	0.0754874	-3.07665	-1.00036	-0.514779	-1.48511	-0.140681	-0.0473731	low
GSM2528705	0	6.14521	-3.32193	-2.05694	-1.63825	-3.02274	0.671018	-3.32193	-1.58974	-0.952425	0.2564	high
GSM2528706	0	6.14521	-0.6857	-1.93945	-1.29703	-3.32193	-0.221812	-3.32193	-1.03265	-0.290491	0.0072243	low
GSM2528707	0	6.12329	-3.32193	-2.57523	0.121062	-3.15814	-0.810768	-3.32193	-2.37621	-0.635497	0.323509	high
GSM2528708	0	6.12329	-3.32193	-2.57185	1.18582	-3.14476	-0.400304	-2.43914	0.242462	-0.196851	-0.305572	low
GSM2528709	0	6.09315	-3.32193	-3.32193	0.179027	-2.69756	-2.21158	-3.32193	-1.51442	-0.932094	0.902683	high
GSM2528710	0	6.12329	-3.32193	-2.7668	-0.235414	-2.85599	-0.505491	-3.32193	-1.12048	-0.40732	0.327709	high
GSM2528711	1	5.6411	-3.32193	-1.0407	-1.13907	-3.32193	0.43412	-3.32193	-1.34308	-1.73761	0.0827247	high
GSM2528712	0	6.10411	-0.686492	-2.00178	0.377079	-2.73885	-0.812129	-3.32193	-0.613699	0.249773	-0.0360658	low
GSM2528713	0	6.08493	-3.32193	-2.13898	0.189034	-2.85708	-0.801371	-2.18622	-0.165475	0.346248	-0.203098	low
GSM2528714	0	6.08493	-1.9915	-2.79319	0.649781	-3.32193	-2.15714	-3.32193	-1.70128	-1.50622	0.61128	high
GSM2528715	0	6.07123	-1.34729	-1.2981	1.12963	-3.07202	-0.417311	-3.32193	-0.487759	0.00410152	-0.416535	low
GSM2528716	0	1.32877	-3.32193	-2.72485	-1.08387	-3.32193	-2.16854	-3.32193	-1.42248	-0.800696	0.68451	high
GSM2528717	0	6.07123	-3.32193	-0.0671376	-0.91451	-2.91223	0.0365787	-2.31414	-0.211042	-0.582516	-0.400586	low
GSM2528718	0	6.05479	-3.32193	-3.32193	0.592904	-3.01653	-0.713265	-3.32193	-0.0381515	-0.493171	0.246325	high
GSM2528719	0	6.06849	-3.32193	-2.82858	1.09693	-3.09743	-0.523322	-2.31713	-0.404086	0.187299	-0.263265	low
GSM2528720	0	6.06575	-3.32193	-2.80462	0.798133	-2.02798	-0.882828	-3.32193	-1.2263	-0.545281	0.608787	high
GSM2528721	0	6.03288	-2.09703	-3.32193	-0.0351504	-1.17387	0.663251	-3.32193	-1.81698	3.57181	-0.0602861	low
GSM2528722	0	6.0137	-1.00054	-1.95829	-1.37034	-3.32193	-0.220721	-3.32193	-0.979658	-0.643081	0.102636	high
GSM2528723	0	6.0137	-1.68139	-1.57057	0.124724	-3.32193	-1.14279	-2.38107	-1.11229	-0.187587	-0.228745	low
GSM2528724	1	4.17808	-3.32193	-3.32193	-0.530027	-1.50792	-2.64511	-3.32193	-1.76754	-0.500216	1.44313	high
GSM2528725	0	5.98904	-3.32193	-3.32193	-2.3	-2.98501	-0.504458	-3.32193	0.171809	-0.324137	0.566222	high
GSM2528726	1	3.71233	-3.32193	-2.61397	-1.41847	-3.32193	-1.19045	-1.91942	-1.37445	-1.43041	0.457668	high
GSM2528727	1	4.55068	-3.32193	-2.61674	-0.821501	-3.32193	-2.30169	-3.32193	-1.79908	-1.85406	0.916289	high
GSM2528728	1	1.64384	-3.32193	-3.32193	0.64453	-3.11783	-1.09256	-3.32193	-0.831494	0.200906	0.169685	high
GSM2528729	0	5.99726	-3.32193	-0.478248	0.80794	-3.05324	0.0228261	-3.32193	-1.12151	-0.261654	-0.469068	low
GSM2528730	0	5.99726	-2.45592	-1.38822	0.377701	-3.1588	0.400856	-2.55937	-0.360303	-0.294916	-0.514495	low
GSM2528731	1	4.8274	-0.752192	-1.69298	0.167987	-2.82457	0.103121	-3.32193	-0.153512	0.357631	-0.325325	low
GSM2528732	0	5.96986	-1.69106	-3.32193	0.231174	-1.46594	-0.462015	-3.32193	-1.11353	-1.41411	1.07836	high
GSM2528733	1	3.92877	-3.32193	-1.77803	-0.0473876	-2.56864	-0.199231	-0.0176872	-2.66866	-0.442918	-0.21765	low
GSM2528734	0	5.9589	-3.32193	-2.77396	-0.4446	-3.32193	-1.9261	-3.32193	-1.9071	-1.33483	0.714534	high
GSM2528735	0	5.95068	-2.20795	-3.32193	-0.994617	-3.32193	-1.44115	-3.32193	-0.15757	0.505078	0.250836	high
GSM2528736	0	5.93151	-2.01582	-2.12441	-2.01564	-3.1546	-0.166126	-3.32193	-0.368993	-0.308484	0.176728	high
GSM2528737	0	5.92055	-3.32193	-2.75448	0.785266	-2.72779	-0.338428	-3.32193	-0.0767915	0.180441	-0.00398178	low
GSM2528738	0	5.91233	-3.32193	-1.73568	-1.23806	-2.76537	0.0728635	-3.32193	0.468114	-0.592269	0.123217	high
GSM2528739	0	5.93973	-3.32193	-1.35843	0.952624	-2.59782	-0.822408	-3.32193	-0.249296	-0.774656	0.066691	high
GSM2528740	0	5.85479	-3.32193	-2.25311	1.1079	-3.32193	-0.141403	-1.5988	-1.02895	-0.16357	-0.516309	low
GSM2528741	0	5.84384	-3.32193	-1.81066	1.62856	-3.06705	0.129983	-0.765415	-1.17167	1.21538	-1.05682	low
GSM2528742	0	5.84384	-3.32193	-2.77277	-0.0272882	-3.32193	-1.18233	-3.32193	-1.41425	-1.25069	0.464717	high
GSM2528743	1	1.5589	-3.32193	-1.29208	-0.502767	-2.44365	-1.1111	-3.32193	-0.877065	-0.582929	0.365726	high
GSM2528744	0	5.83562	-3.32193	-1.96134	0.863986	-2.81585	-0.215095	-2.09229	-1.39833	-0.335885	-0.200506	low
GSM2528745	1	4.00274	-3.32193	-0.735879	1.10901	-2.73042	0.547727	-3.32193	-0.283604	-1.01631	-0.325094	low
GSM2528746	0	5.83288	-2.127	-2.4494	0.940971	-2.7035	1.09376	-2.2029	-0.527941	0.914289	-0.666273	low
GSM2528747	0	5.83562	-1.49674	-0.407467	0.841112	-2.89257	0.54135	-2.22576	-0.226723	0.112689	-0.865682	low
GSM2528748	0	5.79452	-3.32193	-1.52629	1.50926	-3.32193	0.611174	-3.32193	-0.601566	-0.0732081	-0.649132	low
GSM2528749	0	5.80548	-3.32193	-0.653019	1.15828	-2.79432	1.33457	-3.32193	-0.127313	-0.666015	-0.609011	low
GSM2528750	0	5.72877	-1.28235	-3.32193	1.50238	-3.32193	-1.84018	-3.32193	-0.339241	-0.873616	0.288436	high
GSM2528751	0	5.80274	-1.60951	-3.32193	-0.0839836	-2.54916	0.87569	-3.32193	-0.305569	-0.90857	0.298229	high
GSM2528752	0	5.7863	-3.32193	-0.707843	0.769188	-3.32193	0.460405	-2.22998	-0.844981	-0.778798	-0.664045	low
GSM2528753	0	5.78082	-3.32193	-3.32193	0.415975	-2.39	1.07399	-3.32193	-0.871688	-0.475365	0.222275	high
GSM2528754	0	5.78356	-3.32193	-3.32193	0.675726	-2.69783	-0.87059	-3.32193	-0.000676783	-0.661778	0.418265	high
GSM2528755	0	5.76164	-3.32193	-2.13523	1.47994	-3.10174	1.45143	-3.32193	-1.2342	0.220392	-0.624498	low
GSM2528756	0	5.7589	-3.32193	-0.150841	-0.314354	-3.32193	0.00144486	-3.32193	-1.18716	-0.30919	-0.458489	low
GSM2528757	0	5.74795	-1.89479	-0.594748	-0.74997	-3.20239	0.445729	-3.32193	-1.70181	0.0708386	-0.42632	low
GSM2528758	0	5.76712	-1.92576	-2.8307	1.12178	-2.81404	-0.448425	-3.32193	-0.503818	0.721556	-0.165144	low
GSM2528759	0	5.76164	-2.42559	-0.648304	-0.804138	-3.32193	-0.967331	-3.32193	-0.98589	-0.889581	-0.0106311	low
GSM2528760	0	5.74521	-3.32193	-2.43225	0.40707	-2.89562	0.684147	-2.22723	-1.7035	0.362677	-0.360316	low
GSM2528761	0	5.74247	-0.812065	-2.24051	1.83358	-3.32193	0.142047	-3.32193	-1.98397	0.413973	-0.526794	low
GSM2528762	0	5.72603	-1.62374	-2.8022	0.2986	-2.93034	-0.524698	-3.32193	-2.49501	-0.287774	0.273673	high
GSM2528763	0	5.72603	-1.8137	-0.869298	1.06627	-3.14594	-0.583577	-3.32193	0.108017	-0.446315	-0.418528	low
GSM2528764	0	5.72877	-3.32193	-1.58916	-0.154467	-3.32193	-0.733725	-3.32193	-0.835368	0.0277953	-0.162196	low
GSM2528765	0	5.72877	-3.32193	-3.32193	1.49522	-2.87432	-0.265813	-3.32193	-0.974501	-0.451516	0.145425	high
GSM2528766	0	5.72329	-3.32193	-2.8356	0.905759	-2.83847	0.431133	-3.32193	-0.593235	0.923636	-0.322696	low
GSM2528767	0	5.72055	-1.1358	-2.4351	0.61791	-3.10924	-0.153283	-2.3166	-0.797829	-0.569614	-0.188194	low
GSM2528768	0	5.72877	-2.24548	-1.88967	-0.397262	-2.9338	-0.509686	-3.32193	-0.74249	-0.149498	0.0470238	high
GSM2528769	0	5.69041	-3.32193	-2.5231	-0.778893	-3.14798	-0.102229	-3.32193	-0.185852	-1.35329	0.32149	high
GSM2528770	0	5.68493	-3.32193	-1.00181	0.5835	-2.5469	0.0943566	-2.39291	-0.409872	-0.167241	-0.368731	low
GSM2528771	0	5.69041	-1.09889	-2.08289	-0.293385	-2.72169	0.580726	-3.32193	-1.66658	-0.335095	0.0302304	low
GSM2528772	0	5.72329	-3.32193	-2.4144	0.0508722	-2.27084	-0.401016	-1.76442	-0.857665	-0.101928	0.0990968	high
GSM2528773	0	5.67123	-3.32193	-1.84516	1.70739	-3.32193	0.361239	-3.32193	-0.24574	-1.6227	-0.240958	low
GSM2528774	1	5.65205	-3.32193	-1.62745	-1.32315	-2.77186	-0.08564	-3.32193	-0.340523	-0.839459	0.252391	high
GSM2528775	0	5.66575	-3.32193	-1.62717	1.28927	-3.10314	0.334503	-2.27201	-0.761062	0.0104304	-0.629555	low
GSM2528776	0	5.64932	1.2135	-2.5572	0.653372	-3.13762	0.563266	-1.77862	0.0307415	-0.342547	-0.543385	low
GSM2528777	0	5.66575	-1.21955	-2.54399	-0.539201	-2.6972	-1.04516	-2.42259	-0.183369	0.103915	0.135479	high
GSM2528778	0	5.66849	-0.0956092	-2.81763	-0.211151	-2.91455	-0.176651	-3.32193	-0.209955	-0.290898	0.104973	high
GSM2528779	1	1.83014	-3.32193	-2.16938	0.608005	-2.54402	0.0113203	-1.83949	-1.36307	0.515733	-0.298511	low
GSM2528780	0	5.66575	-3.32193	-2.06252	1.77354	-3.07785	-0.702031	-3.32193	-1.09515	-1.15705	0.0346443	low
GSM2528781	1	1.24932	-3.32193	-3.32193	0.321097	-3.07111	-1.57624	-3.32193	-1.22649	-0.760666	0.566966	high
GSM2528782	0	5.63014	-1.56487	-2.91967	-1.13131	-2.8358	-0.212139	-3.32193	-0.479384	-0.497863	0.379439	high
GSM2528783	0	5.63014	-2.14716	-3.32193	0.541535	-3.32193	1.03789	-3.32193	-1.1774	0.728295	-0.406899	low
GSM2528784	0	5.6274	-3.32193	-1.94136	-0.674512	-3.13745	-0.955498	-3.32193	-0.703454	-0.501236	0.199304	high
GSM2528785	0	5.61096	-3.32193	-3.32193	-0.266458	-3.32193	-0.95589	-0.811746	-1.85573	-0.624461	0.0794016	high
GSM2528786	0	5.62192	-0.252939	-0.741206	-0.250828	-2.59716	0.776845	-2.29913	-1.40872	0.222397	-0.538932	low
GSM2528787	1	4.12055	-1.95044	-0.173105	0.651049	-3.04699	0.0365402	-3.32193	-1.856	-0.205364	-0.494129	low
GSM2528788	0	5.6	-2.01509	-2.75569	2.5871	-3.32193	-0.469506	-3.32193	0.0750082	-0.994057	-0.216658	low
GSM2528789	0	5.5863	-3.32193	-2.80277	0.983488	-3.32193	0.375689	-2.19718	-0.896702	0.972038	-0.665841	low
GSM2528790	0	5.60822	-3.32193	-1.86105	1.76133	-2.8939	0.866209	-2.25868	-0.734388	-0.302027	-0.603856	low
GSM2528791	1	5.23288	-1.67746	-3.32193	0.9666	-1.14174	0.538234	-3.32193	-0.112208	-0.236201	0.574524	high
GSM2528792	0	5.60548	-3.32193	-2.51438	0.498087	-3.32193	-0.546902	-3.32193	-0.247508	-0.28299	-0.0762842	low
GSM2528793	0	5.60548	-0.214808	-1.44949	0.0484385	-3.32193	0.621966	-3.32193	-0.383879	-1.21138	-0.276687	low
GSM2528794	0	5.5726	-1.01578	-0.810225	-0.210541	-2.65029	1.01949	-3.32193	-0.297913	0.164001	-0.49388	low
GSM2528795	0	5.56438	-2.2801	-2.77204	0.743282	-2.58628	-0.176236	-3.32193	-0.516384	0.00746679	0.0782263	high
GSM2528796	0	5.55342	-2.31201	-2.83615	-0.121772	-3.32193	-1.01104	-3.32193	-1.39146	-0.425412	0.25177	high
GSM2528797	0	5.56712	-3.32193	-1.3849	1.08108	-3.32193	0.984198	-3.32193	-2.4195	-0.912046	-0.372925	low
GSM2528798	1	3.77808	0.200768	-1.82439	-0.111301	-2.90029	-0.350038	-3.32193	-1.10417	-0.998699	0.150868	high
GSM2528799	0	5.55068	-2.78211	-3.09275	-1.34414	-3.04322	-0.108959	-3.32193	-0.28283	-0.917592	0.449595	high
GSM2528800	1	2.74247	-3.32193	-2.09955	-0.126951	-3.05044	-1.56578	-3.32193	0.48834	-1.54895	0.45659	high
GSM2528801	0	5.55068	-3.32193	-2.41706	-0.340083	-3.04243	-0.245895	-3.32193	-0.023368	-1.04829	0.225975	high
GSM2528802	0	5.56438	-0.21888	-2.88053	-1.24794	-1.60333	1.0165	-3.32193	-1.52788	-0.738751	0.718264	high
GSM2528803	0	5.53425	1.2683	-1.60758	0.538151	-2.97114	-0.54606	-3.32193	-1.06214	-0.753261	-0.0483922	low
GSM2528804	0	5.52603	-2.04003	-0.141209	-0.661794	-3.07871	-0.581591	-3.32193	0.607986	-0.170225	-0.390184	low
GSM2528805	0	5.49589	-3.32193	-2.07619	-0.916635	-2.7212	-0.313322	-3.32193	-1.29088	-0.617882	0.360271	high
GSM2528806	0	5.49041	-0.211693	-3.32193	0.718833	-3.05747	-0.0367974	-0.975051	-0.693043	0.187286	-0.42499	low
GSM2528807	0	5.48767	-1.98737	-1.89883	0.524254	-2.83657	0.723396	-1.46423	-1.10817	0.527351	-0.681068	low
GSM2528808	0	5.46849	-3.32193	-3.32193	-0.509134	-3.32193	-0.894453	-3.32193	-0.680243	0.300651	0.183372	high
GSM2528809	0	5.47671	-0.540537	-2.16187	0.928351	-2.86679	-1.22273	-3.32193	-0.827845	-0.447513	0.118262	high
GSM2528810	1	2.15068	-3.32193	-3.32193	-1.96576	-1.981	-1.28281	-3.32193	-0.729971	-0.666308	1.17768	high
GSM2528811	0	5.43014	-3.32193	-3.32193	0.938218	-3.32193	-2.42053	-3.32193	-1.4894	-0.325789	0.465951	high
GSM2528812	0	5.41918	-1.24903	-2.09835	1.01215	-2.82451	-1.10065	-3.32193	-1.26523	-0.74476	0.196978	high
GSM2528813	1	2.12603	-3.32193	-3.32193	-1.6626	-3.32193	-2.69697	-3.32193	-1.35688	-0.841534	0.984861	high
GSM2528814	0	5.4137	-1.73386	-3.32193	0.387605	-2.49439	-0.810706	-1.84484	-0.881991	-0.0481004	0.196796	high
GSM2528815	0	5.40822	-0.923879	-3.32193	0.390756	-3.32193	-1.28112	-2.47909	-0.774083	0.014621	0.0349799	low
GSM2528816	0	5.4137	-0.539352	-3.32193	-0.218378	-2.87034	-1.53022	-3.32193	-0.592069	-1.62394	0.810033	high
GSM2528817	0	5.37534	-3.32193	-2.74689	-1.98392	-3.32193	-1.23197	-1.58223	0.377823	-0.569905	0.204801	high
GSM2528818	1	0.476712	-3.32193	-3.32193	-0.273633	-1.1399	-0.952128	-3.32193	-0.682721	-0.64789	1.18689	high
GSM2528819	0	5.39178	-3.32193	-3.32193	0.893805	-1.92945	-1.34777	-2.28627	-0.290138	-0.324423	0.552726	high
GSM2528820	0	5.36986	0.161359	-2.31101	-0.210421	-2.84173	0.0401535	-3.32193	-1.21838	-0.760424	0.163091	high
GSM2528821	0	5.3589	-3.32193	-1.88328	-2.00952	-3.32193	-0.782933	-3.32193	-1.97994	-0.689534	0.401759	high
GSM2528822	0	5.3589	-3.32193	-0.339442	0.226644	-2.39853	-0.347221	-1.59819	-0.644747	-0.676309	-0.297651	low
GSM2528823	0	5.35616	-3.32193	-3.32193	1.63467	-3.10588	-0.78941	-3.32193	-1.76353	-1.49157	0.427597	high
GSM2528824	0	5.33151	-2.37684	-3.32193	0.274995	-3.0625	-0.528296	-2.33979	-1.6907	0.84778	-0.114131	low
GSM2528825	0	5.32329	-3.32193	-2.83067	-0.683632	-3.32193	-1.07646	-3.32193	-0.923868	-0.450863	0.332291	high
GSM2528826	0	5.32329	-2.57359	-1.59231	0.844771	-2.51729	-0.406254	-3.32193	-0.763259	-0.381955	0.012402	low
GSM2528827	0	5.33425	-2.42688	-1.52642	-0.51136	-2.53488	-0.158312	-3.32193	-1.00372	-0.405744	0.153325	high
GSM2528828	0	5.31781	-3.32193	-2.82248	-0.82197	-3.32193	-0.02857	-3.32193	-1.95893	-0.119677	0.149746	high
GSM2528829	0	5.33973	0.049582	-2.63928	0.137792	-3.32193	-1.21761	-3.32193	-1.30726	-0.219139	0.121562	high
GSM2528830	0	5.29863	-3.32193	-0.259789	0.483736	-1.87572	-1.32658	-3.32193	-0.477675	-0.78309	0.296646	high
GSM2528831	0	5.29315	-1.57458	-3.32193	0.435415	-3.32193	-0.704919	-3.32193	-1.08534	0.425395	-0.014205	low
GSM2528832	0	5.29863	-0.78334	-1.43093	-1.18827	-3.32193	-0.981785	-3.32193	-0.54974	-1.0627	0.178365	high
GSM2528833	0	5.30137	-1.19057	-1.96977	-0.291573	-3.32193	-0.314016	-3.32193	-1.65649	-0.48857	-0.0120394	low
GSM2528834	0	5.29589	-3.32193	-2.88809	-1.8511	-2.9373	-1.42995	-3.32193	-1.2637	-0.650773	0.782391	high
GSM2528835	0	5.27671	-1.61029	-1.59737	0.336363	-3.32193	-0.641041	-3.32193	-0.5479	0.115388	-0.315723	low
GSM2528836	0	5.29863	-2.26212	-1.11143	0.438889	-1.23086	-1.01703	-3.32193	-1.58092	-0.569974	0.659464	high
GSM2528837	0	5.26575	-3.32193	-1.23203	0.707074	-3.11072	-0.959472	-3.32193	-0.247954	-1.37646	0.0472336	high
GSM2528838	0	5.28493	-1.46179	-3.32193	1.94029	-3.32193	0.0211145	-3.32193	-0.871707	0.640982	-0.423454	low
GSM2528839	0	5.24658	-3.32193	-1.8523	-0.367758	-3.12375	-0.286891	-2.39728	-1.29641	0.130064	-0.219779	low
GSM2528840	0	5.2411	-3.32193	-2.24451	-0.0921787	-3.11641	-0.0960231	-3.32193	-0.394866	-0.713521	0.0521038	high
GSM2528841	0	5.23562	-3.32193	-2.50111	0.48797	-2.73114	-1.15357	-3.32193	-1.27026	-0.674356	0.414036	high
GSM2528842	0	5.23836	-3.32193	-3.32193	-0.991092	-3.00813	-1.58461	-1.99911	-1.40491	0.656945	0.268588	high
GSM2528843	1	4.69589	-3.32193	-1.70229	-0.814268	-3.32193	-0.0805553	-3.32193	-0.414684	-1.70235	0.1919	high
GSM2528844	0	5.21918	-2.25249	-3.32193	0.882784	0.545188	-0.394514	-3.32193	-0.299646	-0.125456	1.38502	high
GSM2528845	0	5.21644	-3.32193	-2.584	2.39734	-3.14406	-2.45366	-3.32193	-0.654059	-0.335554	0.137184	high
GSM2528846	0	5.23836	-2.28118	-3.32193	1.36021	-3.12136	-1.23032	-3.32193	-1.29343	0.84879	-0.0383469	low
GSM2528847	1	3.55068	-2.13255	-2.56683	0.224633	-1.94834	0.232217	-2.2903	-2.19984	0.986608	0.00846223	low
GSM2528848	0	5.20548	-2.40803	-1.40106	0.0172692	-2.43811	0.769115	-3.32193	-0.875219	-0.0146278	-0.179459	low
GSM2528849	0	5.20548	-3.32193	-2.05557	0.671773	-3.12298	0.801929	-3.32193	-0.482767	0.389666	-0.504576	low
GSM2528850	0	5.19178	-3.32193	-1.9449	0.784914	-2.80797	-1.78382	-3.32193	0.555846	-0.633085	0.219129	high
GSM2528851	0	5.15342	-1.73621	-2.93278	0.155348	-2.64882	0.123221	-3.32193	-0.893992	1.21943	-0.146509	low
GSM2528852	1	3.23836	-3.32193	-2.38351	0.695415	-3.32193	-0.150161	-3.32193	-0.965463	-1.04203	0.0176752	low
GSM2528853	0	5.15068	0.220986	-2.8993	0.153338	-3.14354	-0.462591	-3.32193	-1.31152	-0.373587	0.127531	high
GSM2528854	1	3.86301	-1.63391	-2.1466	1.1702	-2.9184	0.424594	-3.32193	-0.549863	-1.57571	0.0104455	low
GSM2528855	0	5.14521	-2.33579	-2.49766	-0.232184	-3.11786	0.0627034	-1.81385	-1.71646	-0.510769	-0.105599	low
GSM2528856	0	5.16438	-3.32193	-2.57477	0.321513	-3.32193	-0.34	-3.32193	-1.45401	-0.424111	0.035823	low
GSM2528857	1	4.71781	-3.32193	-2.51752	0.195977	-2.70249	0.244908	-3.32193	-1.10715	-0.116787	0.0692996	high
GSM2528858	0	5.13151	-3.32193	-3.32193	2.74064	-3.32193	-0.415547	-1.26238	-0.947406	-0.727776	-0.409384	low
GSM2528859	0	5.12877	-3.32193	-1.56756	0.516852	-3.32193	-1.35785	-0.544306	-0.887471	0.0401644	-0.553231	low
GSM2528860	0	5.15342	-1.42318	-2.89629	0.325778	-2.98549	0.169393	-3.32193	-1.50172	-0.133383	0.0314824	low
GSM2528861	0	5.10959	-0.0765237	-2.84054	-0.218607	-3.32193	-0.343327	-3.32193	-0.921721	-0.556173	0.0988334	high
GSM2528862	0	5.09589	-3.32193	-2.09472	0.270924	-2.98097	-0.754699	-3.32193	-1.87297	0.0172207	0.0818773	high
GSM2528863	0	5.10411	-3.32193	-2.75324	-0.306975	-3.32193	-1.86356	-3.32193	-1.31603	-0.0471416	0.347731	high
GSM2528864	0	5.08767	-3.32193	-1.91066	0.308244	-3.07924	-1.08584	-2.2348	-1.56442	0.00837788	-0.114032	low
GSM2528865	0	5.08493	-1.73313	-1.61737	-1.08314	-2.42126	-1.05243	-3.32193	-0.15561	-0.499732	0.410421	high
GSM2528866	0	5.07397	-3.32193	-3.32193	-0.791186	-3.32193	-1.34079	-3.32193	-2.14924	-0.56897	0.603333	high
GSM2528867	0	5.05753	-3.32193	-2.54291	-1.56063	-3.12206	-1.88979	-3.32193	1.28566	-0.795849	0.550357	high
GSM2528868	0	5.05479	-3.32193	-1.69057	-0.244603	-2.88234	-0.787908	-3.32193	-2.12115	-0.822419	0.324042	high
GSM2528869	0	5.05479	-3.32193	-2.20705	0.723925	-3.32193	1.57896	-0.825949	-1.09856	0.307813	-1.01043	low
GSM2528870	0	5.04932	-3.32193	-2.87922	2.06374	-2.58899	-1.02763	-3.32193	-1.11866	-0.10977	0.161187	high
GSM2528871	0	5.04932	-1.89632	-1.15655	1.64808	-3.32193	-0.58677	-3.32193	-0.0240808	-0.609748	-0.460015	low
GSM2528872	0	5.01644	-3.32193	-2.28863	-0.821906	-3.32193	-0.636281	-3.32193	0.710552	-0.834576	0.138018	high
GSM2528873	0	5.0274	-0.703311	-3.32193	-0.803899	-2.82719	0.0908383	-3.32193	-2.03387	-0.343458	0.415574	high
GSM2528874	1	2.50959	-3.32193	-3.32193	1.46773	-3.00418	-0.721168	-3.32193	-1.37879	-1.53738	0.4597	high
GSM2528875	1	3.43288	-3.32193	-3.32193	-2.22176	-2.06977	-0.932686	-3.32193	-0.653566	-0.483589	1.06802	high
GSM2528876	0	4.97534	-3.32193	-3.32193	0.749491	-2.78776	0.587142	-1.30609	-1.30453	0.154207	-0.292043	low
GSM2528877	0	4.97534	-1.91068	-3.32193	0.650075	-3.32193	-0.179786	-3.32193	-1.49559	0.110147	-0.0366361	low
GSM2528878	0	5	-3.32193	-1.60925	2.14372	-3.32193	0.0864427	-0.51188	-1.09555	-0.0937405	-1.0003	low
GSM2528879	0	4.96164	-3.32193	-2.29681	0.17369	-2.79121	0.963129	-3.32193	-0.543698	-0.092394	-0.182162	low
GSM2528880	0	4.95342	-3.32193	-1.5629	-2.5377	-3.02595	-0.865064	-3.32193	-0.723968	0.231826	0.242765	high
GSM2528881	0	4.95068	-3.32193	-3.32193	0.64465	-2.92618	-0.00569154	-3.32193	-1.43068	0.830166	-0.0638527	low
GSM2528882	0	4.92329	-3.32193	-2.2626	-0.377398	-3.32193	-0.342176	-3.32193	-0.476131	-0.906678	0.114078	high
GSM2528883	0	4.92329	-0.967332	-2.86605	-0.0402002	-2.41386	-0.755605	-3.32193	-0.547276	-0.0786033	0.375559	high
GSM2528884	0	4.91781	-3.32193	-3.32193	2.06353	-3.09245	-1.77568	-3.32193	-1.63838	-1.1916	0.481255	high
GSM2528885	0	4.91781	-3.32193	-2.3648	0.174458	-3.32193	-1.72156	-3.32193	-1.4554	1.66949	-0.200469	low
GSM2528886	0	4.92329	-3.32193	-3.32193	-0.0559002	-3.32193	-1.47088	-3.32193	-0.859234	-0.558529	0.435309	high
GSM2528887	0	4.92055	-3.32193	-2.80631	0.721679	-3.32193	-0.580139	-3.32193	-0.645604	-0.614536	0.0584504	high
GSM2528888	0	4.91781	-1.10563	-1.55343	0.682447	-2.87782	0.357601	-2.26946	-0.924174	-0.0124798	-0.504158	low
GSM2528889	0	4.94247	-3.32193	-0.919722	-0.66703	-2.99932	-0.928977	-3.32193	-1.54513	-0.520509	0.106808	high
GSM2528890	0	4.88219	-3.32193	-3.32193	-0.36059	-3.32193	-0.0329635	-3.32193	-1.0036	0.534042	-0.028969	low
GSM2528891	1	1.02466	-3.32193	-2.89211	-0.0890878	-3.13205	-0.682815	-3.32193	-1.81204	-0.409656	0.310521	high
GSM2528892	0	4.86301	-3.32193	-2.84834	0.61306	-3.32193	-2.81755	-3.32193	0.167332	-2.45982	0.862234	high
GSM2528893	0	4.87671	-3.32193	-2.78083	-0.188746	-2.3095	-0.560966	-3.32193	-0.18892	-0.368586	0.464758	high
GSM2528894	0	4.86027	-3.32193	-3.32193	0.0274032	-2.9546	-0.639834	-3.32193	0.303424	-1.4184	0.519854	high
GSM2528895	0	4.8274	-3.32193	-1.50798	-0.259953	-2.92339	-0.458997	-1.77668	-1.38517	-0.33408	-0.176199	low
GSM2528896	0	4.80822	-1.34556	-1.73501	1.99278	-2.86696	-0.671676	-1.60772	-1.36081	1.23545	-0.799669	low
GSM2528897	0	4.80822	-3.32193	-3.32193	-1.44946	-3.08723	-1.08921	-3.32193	-1.01139	-0.249989	0.584292	high
GSM2528898	0	4.7863	-3.32193	-2.41855	-0.935462	-2.85152	-0.488404	-3.32193	-0.0867556	-0.525222	0.310731	high
GSM2528899	0	4.78082	-3.32193	-1.53199	0.233753	-3.32193	-1.08798	-3.32193	-0.780123	-0.200415	-0.112904	low
GSM2528900	0	3.48493	-3.32193	-2.15802	0.394141	-3.32193	-1.2253	-3.32193	-1.55349	-0.351229	0.100154	high
GSM2528901	0	4.76164	-3.32193	-2.77776	1.34061	-3.06717	-0.158751	-3.32193	0.259556	-0.219744	-0.168261	low
GSM2528902	0	4.74795	-3.32193	-1.72623	1.3182	-3.32193	-0.96261	-3.32193	-0.380099	-0.881154	-0.121536	low
GSM2528903	0	4.72877	-3.32193	-1.66556	1.39824	-3.32193	-0.394453	-3.32193	-0.573304	0.381073	-0.523271	low
GSM2528904	0	4.76164	-0.981876	-1.95176	0.227482	-3.32193	-0.630461	-3.32193	-0.987428	0.361342	-0.270097	low
GSM2528905	0	4.72329	-1.71391	-1.64804	-0.471343	-3.32193	-0.669721	-1.92947	-1.45303	-0.199761	-0.259902	low
GSM2528906	0	4.72877	-1.42092	-1.88669	0.766375	-2.71718	-0.328317	-3.32193	0.280184	0.322009	-0.259337	low
GSM2528907	0	4.71233	-3.32193	-2.3751	-1.20925	-2.84023	-0.484355	-3.32193	-1.07017	-0.222993	0.342438	high
GSM2528908	0	4.72329	-3.32193	-2.59552	-0.428513	-3.13195	-0.809201	-3.32193	-0.365637	-0.506049	0.245872	high
GSM2528909	0	4.70685	-3.32193	-1.0311	1.41734	-3.32193	-0.430272	-3.32193	0.848854	-1.51891	-0.310515	low
GSM2528910	0	4.72603	-2.17152	-3.32193	-0.683982	-3.09696	-1.39336	-3.32193	-0.229489	-0.731099	0.566671	high
GSM2528911	0	4.69041	-3.32193	-1.93074	1.69648	-3.32193	-1.01451	-3.32193	-1.20665	-0.733651	-0.100913	low
GSM2528912	0	4.70411	-3.32193	-0.970164	0.222953	-3.32193	0.16631	-1.06152	-0.746986	0.0616629	-0.852343	low
GSM2528913	0	4.69041	0.181319	-2.25602	0.695566	-1.81391	-1.20571	-3.32193	-1.19966	-1.6752	0.847281	high
GSM2528914	0	4.68493	-0.836174	-0.124813	-0.25008	-2.58815	0.140399	-2.28789	-1.09969	-1.14309	-0.24051	low
GSM2528915	0	4.66575	-3.32193	-0.942471	0.0908277	-3.32193	-0.827859	-2.14729	-1.0798	-0.344428	-0.37798	low
GSM2528916	0	4.66849	-3.32193	-3.32193	1.51674	-3.09595	0.551696	-3.32193	-0.960634	-0.296277	-0.12884	low
GSM2528917	0	4.66849	-3.32193	-2.47524	1.43261	-3.03839	-0.00355152	-2.08617	-0.235216	0.167641	-0.495381	low
GSM2528918	0	4.65479	-3.32193	-2.39405	1.36585	-3.32193	0.735025	-3.32193	-0.911489	0.311364	-0.548604	low
GSM2528919	1	3.29863	-3.32193	-2.19016	0.153676	-3.32193	-0.265509	-3.32193	-1.0598	-1.0709	0.0893167	high
GSM2528920	0	4.64932	-3.32193	-1.37676	1.65313	-3.13572	0.628897	-3.32193	-0.974447	-2.28663	-0.105737	low
GSM2528921	0	4.6274	-3.32193	-2.07755	-0.501845	-3.11966	0.543007	-3.32193	-2.35694	-0.0379841	-0.0632079	low
GSM2528922	0	4.59452	-3.32193	-3.32193	0.641796	-3.32193	-2.54941	-3.32193	-2.12314	-1.26455	0.78698	high
GSM2528923	0	4.63014	-3.32193	-2.84169	-0.7606	-3.32193	-0.431473	-0.32546	-1.61148	0.613117	-0.413264	low
GSM2528924	0	4.58904	-1.96545	-1.76534	-2.82474	-3.03704	-0.9931	-3.32193	-0.299276	-1.22712	0.618984	high
GSM2528925	0	4.58904	0.518062	-1.97024	0.996794	-3.02283	0.18981	-3.32193	-1.04515	-0.590601	-0.222332	low
GSM2528926	0	4.6137	-3.32193	-2.02991	1.15773	-3.09727	-1.40795	-3.32193	1.43121	3.03728	-0.884483	low
GSM2528927	0	4.5726	-3.32193	-3.32193	-0.713301	-3.159	-2.19141	-3.32193	-1.33388	-0.865027	0.823343	high
GSM2528928	0	4.56986	-3.32193	-1.8246	-1.01402	-2.95868	-1.26337	-3.32193	-0.501592	-0.262334	0.279451	high
GSM2528929	0	4.5863	-1.67672	-1.47858	0.755751	-3.32193	-0.793503	-3.32193	0.287815	-0.116284	-0.372017	low
GSM2528930	0	4.56712	-3.32193	-2.78717	-0.229262	-3.05838	-2.24237	-3.32193	-0.736677	-1.22199	0.738666	high
GSM2528931	0	4.55068	-1.22293	-2.34118	0.0529792	-3.32193	0.427279	-3.32193	-0.473424	-0.00246912	-0.316172	low
GSM2528932	0	4.53425	-3.32193	-2.80334	-0.83664	-2.82687	-2.11476	-0.356096	0.0266004	-0.740688	0.287269	high
GSM2528933	0	4.53699	-0.372343	-2.62794	0.978877	-3.32193	-1.47314	-3.32193	-1.06601	1.22621	-0.285402	low
GSM2528934	0	4.53425	-0.52905	-2.2605	-1.47902	-2.27601	-0.89614	-1.13336	-1.76032	-0.147717	0.3002	high
GSM2528935	0	4.55616	-3.32193	-3.32193	-1.3312	-3.32193	-2.208	-3.32193	-0.386448	-0.363045	0.672808	high
GSM2528936	1	0.539726	-3.32193	-3.32193	0.0946306	-3.32193	-0.309928	-3.32193	0.174637	-0.420438	0.0953145	high
GSM2528937	0	4.50959	-3.32193	-1.16627	0.75593	-2.96896	-1.18183	-3.32193	-2.30253	-0.0502484	-0.03771	low
GSM2528938	0	4.51233	-0.733872	-1.84335	1.26234	-2.7996	0.160646	-0.571165	-0.720914	0.793704	-0.916393	low
GSM2528939	0	4.56986	-3.32193	-2.80461	-2.2487	-3.32193	-2.72671	-3.32193	-0.879675	-1.13159	1.00326	high
GSM2528940	0	4.47671	-3.32193	-2.01783	0.907621	-3.32193	-0.281296	-3.32193	-2.06995	0.518666	-0.336372	low
GSM2528941	0	4.47945	-3.32193	-2.48422	1.59261	-2.85663	-0.147925	-3.32193	-0.771988	-1.05053	0.0744063	high
GSM2528942	0	4.49041	-3.32193	-3.32193	0.866228	-3.32193	-0.804615	-3.32193	-1.03971	-0.257645	0.127477	high
GSM2528943	0	4.49041	-2.07156	-3.32193	0.78297	-3.32193	-1.78728	-3.32193	-1.14641	-0.139932	0.281183	high
GSM2528944	0	4.47123	-3.32193	-3.32193	-0.626901	-3.07851	-0.553979	-3.32193	-1.92636	-0.75899	0.551639	high
GSM2528945	0	4.41096	-3.32193	-2.74833	0.499639	-2.80263	-1.70849	-3.32193	-0.557616	-0.39844	0.42672	high
GSM2528946	0	4.40274	-3.32193	-1.87736	-0.267245	-3.32193	0.0821608	-3.32193	-0.553828	-1.16711	0.00843735	low
GSM2528947	1	1.40274	-3.32193	-3.32193	-0.216423	-2.92497	-0.479223	-3.32193	-0.800041	-1.00281	0.516002	high
GSM2528948	0	3.47671	-3.32193	-3.32193	1.86626	-3.32193	-2.43609	-3.32193	-0.660965	0.184458	0.168309	high
GSM2528949	0	3.41918	-3.32193	-1.48254	1.08822	-2.59324	-0.760373	-3.32193	-0.362763	0.295476	-0.172202	low
GSM2528950	0	3.36438	-3.32193	-1.97315	-0.840123	-3.07558	-0.495109	-3.32193	-1.02782	0.226952	0.0226318	low
GSM2528951	1	0.983562	-3.32193	-3.32193	-1.48072	-2.15955	-0.317585	-3.32193	-3.00764	-0.98199	1.09128	high
GSM2528952	0	3.27123	-3.32193	-3.32193	-1.05571	-3.32193	-1.84502	-2.16714	0.456733	-0.225369	0.306846	high
GSM2528953	0	2.86575	-3.32193	-2.72579	-0.824962	-1.50428	-0.830527	-3.32193	-0.645866	-0.709363	0.99984	high
GSM2528954	0	3.70411	-3.32193	-2.69473	-0.0297442	-3.32193	-1.31416	-2.55617	-1.57736	-0.00356931	0.0898064	high
GSM2528955	0	2.70959	-2.11803	-0.894386	1.1241	-2.68693	-0.123437	-3.32193	-1.36682	0.377024	-0.417201	low
GSM2528956	0	2.35068	-3.32193	-2.72823	1.00919	-3.07153	-0.188543	-2.24894	-1.5402	0.041564	-0.223051	low
GSM2528957	0	2.61096	-3.32193	-1.3557	0.396302	-2.7306	0.195342	-2.49366	-0.618974	0.0666128	-0.38445	low
GSM2528958	0	4.40274	-0.0613198	-1.67809	-2.06472	-2.99275	-0.923096	-3.32193	-0.698061	0.375134	0.130905	high
GSM2528959	0	4.39452	-3.32193	-3.32193	0.837556	-2.83053	-3.21473	-3.32193	-0.564617	0.650112	0.52659	high
GSM2528960	0	4.39452	-0.446455	-3.32193	1.58859	-0.179093	-1.4403	-3.32193	-0.789162	2.72086	0.571018	high
GSM2528961	0	4.37534	-3.32193	-3.32193	0.558552	-3.32193	-1.58724	-2.23786	-1.49103	0.776685	-0.0475101	low
GSM2528962	0	4.37534	-3.32193	-3.32193	-2.71454	-3.32193	-1.20886	-3.32193	-1.52093	-2.21932	1.17516	high
GSM2528963	1	1.14795	-3.32193	-2.58295	1.27403	-3.32193	-0.769892	-3.32193	0.584751	-0.0114367	-0.246916	low
GSM2528964	0	4.3589	-3.32193	-1.95083	-0.791335	-3.32193	-1.17575	-2.44272	-0.826857	-0.413999	0.0484315	high
GSM2528965	1	2.56164	-2.36895	-2.52237	-0.673651	-3.32193	-1.82989	-3.32193	-1.70572	-0.511179	0.461778	high
GSM2528966	0	4.33973	-3.32193	-2.53574	-1.32285	-3.32193	-1.70698	-3.32193	-0.717686	-0.0154821	0.36819	high
GSM2528967	0	4.33973	0.387936	-1.36895	0.161733	-2.57053	-0.367914	-3.32193	-0.285657	0.329904	-0.21034	low
GSM2528968	0	4.32055	-2.24052	-3.32193	-0.0195081	-3.32193	-1.34939	-2.30946	-1.9975	-0.0713606	0.205993	high
GSM2528969	0	4.31781	-1.62491	-3.32193	-0.0221296	-3.32193	0.159075	-3.32193	-0.607612	0.0562117	-0.0607715	low
GSM2528970	0	4.26301	-3.32193	-3.32193	0.672706	-3.32193	0.559867	-0.581521	-0.727898	1.20947	-0.860467	low
GSM2528971	1	4.25753	-3.32193	-2.25531	-0.151892	-2.48622	-1.30425	-1.84937	-0.431415	0.150625	0.111153	high
GSM2528972	0	4.28219	-0.822171	-2.42838	0.87871	-3.32193	-0.113233	-1.00484	-0.873038	0.933165	-0.847047	low
GSM2528973	0	4.27945	-3.32193	-3.32193	0.04459	-3.11787	-2.11622	-3.32193	-0.897826	0.310189	0.423842	high
GSM2528974	1	3.03288	-0.529395	-2.68125	0.773844	-3.32193	-1.61077	-3.32193	-0.369237	-1.24667	0.294073	high
GSM2528975	0	4.27945	-2.64741	-2.25529	-0.0320686	-2.71905	-1.00903	-3.32193	-0.428766	0.495542	0.0807988	high
GSM2528976	1	2.98904	-3.32193	-1.23684	0.934441	-3.1161	-0.516716	-3.32193	-0.598311	-1.06855	-0.113775	low
GSM2528977	0	4.24384	-2.39129	-2.8982	-0.807834	-3.14003	-0.525342	-3.32193	-0.935727	-0.200051	0.254633	high
GSM2528978	0	4.24932	-1.49884	-1.12679	0.379887	-2.8993	0.177403	-1.62198	-0.77323	0.101879	-0.645213	low
GSM2528979	1	3.60822	-1.70368	-2.87331	0.86051	-3.32193	-0.0876267	-2.38809	-0.558752	-0.606239	-0.214686	low
GSM2528980	0	4.24384	-3.32193	-1.43264	0.480534	-3.32193	-0.875402	-2.35152	-1.01763	-0.0716714	-0.36285	low
GSM2528981	0	4.2274	-3.32193	-2.42311	0.764499	-2.71563	-0.309814	-0.873537	-0.535305	1.16583	-0.621184	low
GSM2528982	0	4.24658	-3.32193	-3.32193	-0.64078	-3.12124	-1.18739	-2.4023	-1.45649	-0.0592559	0.329295	high
GSM2528983	0	4.23014	-2.10783	-3.32193	-0.105777	-2.69101	-0.476436	-3.32193	-1.05558	0.229526	0.303972	high
GSM2528984	0	4.24384	-3.32193	-2.10889	0.470386	-2.90028	-1.6373	-3.32193	-0.925284	-1.21106	0.465298	high
GSM2528985	0	4.2411	-3.32193	-0.976154	0.135573	-2.88088	-0.612337	-2.21654	-0.138026	-1.06554	-0.14506	low
GSM2528986	0	4.2274	-2.25423	-1.52412	0.492089	-3.32193	-0.35936	-2.42002	-0.982999	-0.120897	-0.443124	low
GSM2528987	0	4.20822	-1.50485	-1.89201	0.964206	-3.32193	0.182512	-3.32193	-0.983763	0.411838	-0.538047	low
GSM2528988	0	4.2274	-3.32193	-1.94968	1.70661	-3.32193	0.241927	-2.27897	-1.91221	-0.665185	-0.45527	low
GSM2528989	0	4.2274	-1.14273	-3.32193	2.15712	-3.09099	-0.230993	-3.32193	-0.813426	-0.960876	0.0325032	low
GSM2528990	0	4.22192	-3.32193	-2.46711	-0.102448	-2.91829	-0.483215	-1.76136	-0.973087	-0.297759	-0.0426821	low
GSM2528991	0	4.22466	-1.40144	-1.75114	-0.748071	-2.97412	-0.519349	-3.32193	0.587135	-0.81684	0.100283	high
GSM2528992	0	4.20822	-3.32193	-2.8229	-2.59149	-3.10296	-2.53218	-3.32193	-1.02913	-1.14247	1.11186	high
GSM2528993	0	4.23562	-3.32193	-2.38466	2.35398	-2.88038	-1.32064	-0.937478	-0.228681	-0.20274	-0.422229	low
GSM2528994	0	4.18904	2.2472	-3.32193	-1.5604	-3.03792	0.66044	-2.19067	-1.7133	0.651049	-0.131811	low
GSM2528995	0	4.20274	-1.08614	-2.40752	1.41333	-3.32193	-0.915808	-1.30618	-1.02471	-0.115022	-0.477889	low
GSM2528996	0	4.1863	-3.32193	-3.32193	0.115892	-3.10189	-0.156535	-3.32193	-0.934772	-0.891702	0.328085	high
GSM2528997	0	4.18904	-3.32193	-1.54257	1.45334	-3.32193	0.174929	-2.41117	-0.175512	0.258193	-0.795775	low
GSM2528998	0	4.15068	-3.32193	-2.55069	-0.838886	-3.32193	-0.849623	-3.32193	-1.89463	0.28739	0.155908	high
GSM2528999	0	4.1726	-3.32193	-3.32193	-0.121703	-2.78188	-1.93803	-3.32193	-1.62075	-0.273399	0.719926	high
GSM2529000	0	4.16712	-3.32193	-2.2791	0.882909	-3.32193	1.52667	-3.32193	-1.04374	-0.745329	-0.404067	low
GSM2529001	0	4.16438	-0.28213	-2.20992	0.863407	-2.95173	-1.40197	-3.32193	-0.501143	-0.315939	0.0818531	high
GSM2529002	0	4.18904	1.62802	-2.0841	0.91789	-3.05162	-0.187835	-3.32193	-1.31234	-0.00818014	-0.262528	low
GSM2529003	1	1.49589	1.03572	-3.32193	-1.15629	-3.32193	0.803756	-1.36568	-1.85722	0.0164678	-0.267094	low
GSM2529004	0	4.14521	-3.32193	-3.32193	1.4324	-2.65558	0.798701	-3.32193	-0.687839	1.03138	-0.319116	low
GSM2529005	0	4.14795	-1.92281	-2.73671	-0.578691	-2.59	-1.63443	-3.32193	-1.26952	-0.129797	0.601679	high
GSM2529006	1	3.56712	-3.32193	-1.59861	2.26986	-3.32193	-0.632448	-3.32193	-0.392374	-1.15831	-0.276197	low
GSM2529007	0	4.13425	-0.81874	-3.32193	0.301295	-3.32193	-0.82957	-3.32193	-0.229981	0.609613	-0.0860824	low
GSM2529008	0	4.13425	-3.32193	-2.40066	-0.785748	-2.86643	-0.634697	-3.32193	-1.21853	-0.0728332	0.283442	high
GSM2529009	0	4.11781	-3.32193	-1.03403	-1.03943	-2.94981	-0.887477	-3.32193	-0.750404	-0.786385	0.197037	high
GSM2529010	0	4.10959	-3.32193	-2.67624	-1.08371	-3.05571	-1.34541	-3.32193	-1.75072	-0.568923	0.589916	high
GSM2529011	0	4.10959	0.275996	-3.32193	1.24484	-3.08714	-0.0505547	-3.32193	-0.164889	-0.512184	-0.0449349	low
GSM2529012	0	4.11781	-3.32193	-2.09039	0.928783	-3.12905	0.289287	-2.36947	-0.469382	0.225978	-0.544635	low
GSM2529013	0	4.11781	-1.14963	-2.24169	-0.110081	-2.71708	-0.523221	-3.32193	-1.24318	0.359712	0.0587034	high
GSM2529014	0	4.09863	-1.02959	-1.95393	1.62	-3.32193	0.842984	-3.32193	-0.275334	0.628288	-0.846079	low
GSM2529015	0	4.07945	-3.32193	-1.75961	0.370008	-3.32193	-1.83446	-3.32193	-1.0974	-1.26762	0.315737	high
GSM2529016	0	4.07671	-3.32193	-2.02365	0.363743	-2.80114	0.269604	-2.11044	-1.30175	0.778696	-0.460635	low
GSM2529017	0	4.07123	-3.32193	-3.32193	0.70209	-2.87669	1.37925	-3.32193	-0.821302	0.0793173	-0.184148	low
GSM2529018	0	4.05753	-3.32193	-1.64766	0.56005	-3.13267	-0.613421	-3.32193	-0.464767	-0.875807	-0.0225301	low
GSM2529019	0	4.05479	-0.16975	-2.72796	1.60975	-2.89394	-0.883849	-3.32193	-1.22833	0.773406	-0.194273	low
GSM2529020	0	4.06027	-3.32193	-3.32193	-0.601313	-3.32193	-0.442169	-3.32193	-1.61005	-0.526413	0.36247	high
GSM2529021	0	4.00274	-3.32193	-1.55015	0.798814	-3.32193	0.102148	-3.32193	-1.25833	-0.586519	-0.289862	low
GSM2529022	0	3.99452	-0.0549077	-3.32193	-1.52639	-3.06701	-0.721553	-3.32193	-0.950063	-1.22599	0.692374	high
GSM2529023	0	3.99726	-3.32193	-2.82692	0.237551	-2.90836	0.499609	-2.25213	-0.358785	-0.11034	-0.211228	low
GSM2529024	0	3.99726	-3.32193	-0.764131	0.851383	-3.32193	-0.0997603	-3.32193	-1.49665	-0.910887	-0.323332	low
GSM2529025	0	4.00274	-0.933557	-0.355835	0.469959	-3.32193	-0.278606	-3.32193	-0.142032	-0.440447	-0.558762	low
GSM2529026	0	3.99452	-1.34934	-2.37454	0.00516569	-3.32193	-0.349085	-3.32193	-0.585351	-0.79209	0.030846	low
GSM2529027	0	3.99726	-3.32193	-2.02931	0.683346	-3.05348	-0.0354889	-1.45685	-0.45384	-0.201306	-0.473376	low
GSM2529028	0	3.99726	-3.32193	-3.32193	1.5767	-3.01619	-0.00620668	-0.522144	-0.428704	0.393251	-0.610504	low
GSM2529029	0	3.99452	2.07603	-2.78004	0.842054	-2.4868	1.63618	-2.14485	-0.764226	-0.0141586	-0.465825	low
GSM2529030	0	3.98356	-3.32193	-1.39492	-0.327019	-3.32193	-0.51435	-2.12032	-0.169432	-0.53091	-0.314484	low
GSM2529031	1	0.756164	-3.32193	-3.32193	-0.616974	0.729435	0.227779	-2.24449	-0.90993	-0.457429	1.52073	high
GSM2529032	0	3.96164	-0.575377	-0.821144	-0.269147	-2.13291	0.479721	-2.1169	-1.39197	-1.01078	-0.0359929	low
GSM2529033	0	3.95616	-1.403	-2.17311	0.88509	-3.32193	0.765276	-3.32193	-0.534097	0.359769	-0.601936	low
GSM2529034	0	3.9589	-3.32193	-2.0873	-0.0546365	-2.85967	0.871282	-3.32193	-1.61654	-0.315122	-0.0759197	low
GSM2529035	0	3.95616	-0.556141	-2.13829	0.564593	-2.85921	0.222189	-3.32193	-0.266771	-1.45516	0.0865256	high
GSM2529036	0	3.94247	-3.32193	-2.53896	0.105433	-3.32193	-0.0379131	-3.32193	-0.875942	-0.372658	-0.049044	low
GSM2529037	0	3.94247	-1.859	-1.95963	-2.16733	-3.02187	-0.278324	-3.32193	-0.936707	-1.24144	0.483073	high
GSM2529038	0	3.94247	-3.32193	-1.79241	1.30371	-2.90478	0.351785	-3.32193	-0.653158	1.31459	-0.675927	low
GSM2529039	0	3.89863	-2.03254	-2.74412	-0.102253	-2.80398	-0.192732	-3.32193	-1.56614	-0.405119	0.272792	high
GSM2529040	1	2.89863	-3.32193	-2.38651	0.277175	-0.0985905	1.72344	-0.954196	-1.86002	0.14436	0.364629	high
GSM2529041	0	3.88219	-3.32193	-1.57897	-0.858643	-2.81977	-0.0820958	-3.32193	-1.68673	-0.194325	0.106376	high
GSM2529042	0	3.88219	-2.07186	-2.36072	0.896373	-3.32193	-0.549265	-3.32193	0.170617	-0.552736	-0.150736	low
GSM2529043	0	3.86027	-2.23457	-3.32193	1.65248	-0.444783	-0.00849822	-3.32193	-0.930939	-0.676994	1.00657	high
GSM2529044	0	3.86027	-3.32193	-2.73112	1.48351	-3.32193	-0.0399539	-3.32193	-1.37957	0.67065	-0.403304	low
GSM2529045	0	3.84658	2.58025	-1.44999	-0.24487	-3.32193	1.30536	-3.32193	-0.450895	-0.349816	-0.604021	low
GSM2529046	0	3.82466	-3.32193	-2.37624	0.854562	-2.86424	0.158792	-3.32193	-0.94683	-0.634789	0.0129685	low
GSM2529047	0	3.83014	2.92715	-2.12093	0.502259	-3.32193	1.29209	-3.32193	-0.623694	-1.82649	-0.233591	low
GSM2529048	0	3.80274	-3.32193	-1.37026	-1.55029	-3.32193	-0.745708	-3.32193	-0.210121	-0.83655	0.143059	high
GSM2529049	0	3.80822	-3.32193	-2.74943	1.69688	-3.05501	0.504617	-3.32193	-1.03961	1.29797	-0.597249	low
GSM2529050	0	3.82192	-3.32193	-0.650279	1.62686	-3.32193	-0.76491	-2.12574	-1.9533	-0.0122746	-0.677799	low
GSM2529051	0	3.79178	-3.32193	-0.289233	2.41456	-2.82577	0.515386	-3.32193	-0.0698046	-0.547504	-0.743068	low
GSM2529052	0	3.80822	-3.32193	-2.44091	0.369573	-3.32193	-0.221151	-3.32193	-1.08248	0.5269	-0.259993	low
GSM2529053	1	2.11233	-3.32193	-2.74397	0.495409	-3.32193	-0.700624	-3.32193	-0.396882	-1.69962	0.328711	high
GSM2529054	0	3.76986	-0.334003	-2.45419	1.06433	-2.93068	0.313971	-3.32193	-0.898737	0.535914	-0.375953	low
GSM2529055	0	3.92055	-3.32193	-3.32193	-0.0703953	-3.32193	0.0324253	-3.32193	0.940174	2.27956	-0.609646	low
GSM2529056	0	3.76986	-3.32193	-3.32193	-1.23664	-3.08926	1.81108	-3.32193	-1.48433	-0.33952	0.0643844	high
GSM2529057	0	3.75068	-0.343251	-1.00559	-0.533013	-3.32193	0.389734	-3.32193	-0.788778	0.101241	-0.506878	low
GSM2529058	0	3.75068	-2.09293	-1.51095	1.13917	-3.06524	0.880221	-3.32193	-1.39831	-0.188909	-0.497045	low
GSM2529059	0	3.75068	-3.32193	-2.02106	0.911431	-2.82032	0.11961	-3.32193	-0.0397478	0.386005	-0.333964	low
GSM2529060	0	3.74521	0.830361	-1.31241	-1.75494	-2.91864	-0.785276	-3.32193	-0.974725	-1.15318	0.36744	high
GSM2529061	0	3.71507	-3.32193	-2.30024	-0.18737	-2.98225	0.676603	-1.88955	-0.752634	-0.636901	-0.223557	low
GSM2529062	0	3.75068	-3.32193	-2.74842	1.38871	-3.32193	-0.780845	-3.32193	-1.28138	-0.227472	-0.0516369	low
GSM2529063	0	3.73425	-2.19228	-3.32193	-0.0866315	-2.12188	-0.111591	-3.32193	-0.935343	-0.957835	0.706556	high
GSM2529064	0	3.71233	-3.32193	-3.04142	0.376235	-3.19213	-0.407943	-3.32193	-1.42769	0.719271	-0.0802468	low
GSM2529065	0	3.7863	-3.32193	-2.42077	-2.07328	-3.32193	-1.5639	-3.32193	-0.982047	-0.764827	0.610448	high
GSM2529066	0	3.68767	-1.20599	-2.91325	1.96358	-3.12147	-0.555329	-2.3917	-1.46249	0.159022	-0.317125	low
GSM2529067	1	1.01096	-3.32193	-2.23015	0.572424	-3.32193	-0.907522	-3.32193	-0.147006	0.301272	-0.213876	low
GSM2529068	0	3.65753	-3.32193	-1.88425	2.70071	-2.933	0.213705	-3.32193	0.112348	0.070076	-0.606384	low
GSM2529069	0	3.61644	-1.4055	-1.78622	0.0720056	-3.09499	1.06602	-2.27995	-0.411226	-0.207571	-0.571457	low
GSM2529070	0	3.6274	-3.32193	-0.588461	1.22702	-2.41386	-0.306961	-3.32193	-0.258242	-1.36844	-0.0148496	low
GSM2529071	0	3.63014	-3.32193	-2.82289	0.984334	-2.88802	0.679734	-1.72888	-0.415747	0.882972	-0.639892	low
GSM2529072	0	3.70411	-3.32193	-1.42168	1.41625	-3.10483	0.0859691	-2.34884	-0.0925463	-0.51138	-0.557703	low
GSM2529073	0	3.58904	-2.20956	-0.715694	0.215902	-3.10938	0.212078	-3.32193	-2.59094	-1.42445	-0.052899	low
GSM2529074	0	3.57534	-3.32193	-3.32193	0.452785	-3.09118	0.145803	-3.32193	-0.954361	-1.11133	0.280022	high
GSM2529075	0	3.57534	-3.32193	-2.81126	1.92876	-3.32193	0.88913	-3.32193	-0.863853	0.57022	-0.635512	low
GSM2529076	0	3.65205	-3.32193	-3.32193	0.140307	-3.32193	-1.85967	-3.32193	-1.41169	0.326388	0.318374	high
GSM2529077	0	3.56986	-1.70964	-1.65407	1.0733	-1.01753	-0.785507	-3.32193	0.0543373	-0.788148	0.641404	high
GSM2529078	0	3.57534	-1.10259	-1.71981	-0.583281	-3.08995	-0.853181	-3.32193	0.704642	-0.83313	0.0811223	high
GSM2529079	0	3.5726	-2.35152	-2.53266	-0.72939	-2.7907	-0.738325	-3.32193	-1.103	-0.37002	0.391093	high
GSM2529080	0	3.58904	-3.32193	-2.87314	-0.439606	-2.91006	-0.569459	-3.32193	-0.901244	-0.0233959	0.266672	high
GSM2529081	0	3.57808	-2.20267	-2.26364	-0.51702	-3.11347	0.494941	-1.84104	-1.56861	-0.635986	-0.171311	low
GSM2529082	0	3.5589	-3.32193	-1.89631	-1.45832	-2.96498	0.0933391	-3.32193	-2.0408	-0.647623	0.291478	high
GSM2529083	1	1.31233	-1.48657	-3.32193	0.533832	-3.32193	-1.2644	-2.33671	-0.885849	0.941888	-0.201306	low
GSM2529084	0	3.6137	-3.32193	-2.05962	0.0575237	-3.32193	-0.470956	-3.32193	-0.881864	0.437675	-0.238249	low
GSM2529085	0	3.55068	-2.22947	-2.86352	1.07125	-3.09659	-0.762006	-3.32193	-0.871667	-0.149921	0.0298796	low
GSM2529086	0	3.57808	-3.32193	-2.81638	1.37716	-3.32193	-0.66278	-3.32193	-0.772094	0.832696	-0.333744	low
GSM2529087	0	3.53425	-3.32193	-2.84855	0.803219	-3.1179	-2.28845	-1.81924	-0.132839	-0.0858978	0.0732589	high
GSM2529088	0	3.48219	-3.32193	-2.0244	0.603995	-2.72214	-1.43626	-3.32193	-0.825453	-1.16915	0.442536	high
GSM2529089	0	3.47945	-2.31892	-1.24337	0.393746	-3.12135	-0.426449	-3.32193	-0.286288	-0.899351	-0.1341	low
GSM2529090	0	3.47671	-2.20942	-3.32193	0.359352	-2.73997	-2.00266	-3.32193	-1.946	-1.08014	0.866234	high
GSM2529091	0	3.50137	-3.32193	-2.78695	1.02659	-3.32193	0.25948	-2.12365	-0.60052	0.558052	-0.590605	low
GSM2529092	0	3.42192	-1.7587	-2.23337	-0.477153	-3.32193	-0.421917	-3.32193	-0.926059	-0.585735	0.0674189	high
GSM2529093	1	3.20548	-3.32193	-3.32193	-0.483587	-3.10472	-1.33393	-3.32193	-1.15332	-0.780644	0.619915	high
GSM2529094	0	3.40274	-3.32193	-2.42911	0.771379	-3.32193	-1.84397	-3.32193	0.258145	-0.976183	0.234148	high
GSM2529095	0	3.41918	-3.32193	-2.91139	-1.423	-3.32193	-0.351404	-3.32193	-1.77649	0.355546	0.1905	high
GSM2529096	0	3.3863	0.955997	-3.32193	1.15942	-3.32193	-0.200093	-3.32193	-0.515672	0.319329	-0.268685	low
GSM2529097	0	3.38356	-3.32193	-2.66275	-0.667428	-3.32193	-1.0102	-3.32193	-1.34308	-0.263193	0.271038	high
GSM2529098	0	3.38356	0.0255618	-2.2484	-0.545567	-2.99998	-0.693483	-3.32193	-0.0324448	0.0480436	0.0137466	low
GSM2529099	0	3.39726	-0.725592	-1.68468	-0.201991	-3.32193	-0.371337	-3.32193	-1.69118	-2.52407	0.385514	high
GSM2529100	0	3.36712	-1.62966	-2.59017	-1.16379	-3.32193	-0.960668	-3.32193	-1.95087	0.0302118	0.261303	high
GSM2529101	0	3.36164	-3.32193	-2.50796	1.86624	-2.52615	0.362413	-2.19467	-0.613337	0.256189	-0.405209	low
GSM2529102	0	3.4	0.0766576	-2.77994	0.599994	-2.50694	-0.424379	-1.57653	-1.34033	0.0823511	-0.0855518	low
GSM2529103	0	3.34795	-3.32193	-0.798537	-1.9879	-3.32193	-0.841627	-1.59441	-0.972823	-0.808392	-0.100395	low
GSM2529104	0	3.32329	0.61223	-2.61116	0.0771637	-3.15178	-1.10125	-3.32193	-0.653042	-0.542778	0.184337	high
GSM2529105	0	3.32603	0.74104	-3.32193	0.731618	-3.04542	-1.81085	-3.32193	-0.441917	-0.517205	0.382546	high
GSM2529106	0	3.39452	-3.32193	-0.953495	-0.288422	-2.71042	0.511544	-3.32193	-0.0234413	-0.171225	-0.284327	low
GSM2529107	0	3.33973	-1.51046	-1.1693	-1.55071	-2.80333	-0.735396	-2.89665	0.907475	-1.06589	0.174655	high
GSM2529108	1	2.11507	-3.32193	-1.45115	-0.211735	-3.32193	-0.520212	-3.32193	-2.01896	-0.984271	0.0890065	high
GSM2529109	0	3.32055	-3.32193	-1.73635	0.856316	-3.32193	-0.306196	-3.32193	0.391229	-1.46975	-0.0980253	low
GSM2529110	0	3.32329	-3.32193	-2.82822	0.473226	-3.32193	-2.53085	-3.32193	-0.169031	-0.684367	0.445062	high
GSM2529111	0	3.32055	-3.32193	-2.82807	0.801879	-2.88323	-0.406293	-3.32193	-0.577414	0.880975	-0.161248	low
GSM2529112	0	3.27123	-3.32193	-3.32193	1.09613	-3.06592	-0.692329	-3.32193	-0.774962	-0.709201	0.253878	high
GSM2529113	1	2.10137	-3.32193	-1.55714	-1.57809	-3.01398	-1.66696	-3.32193	-0.624913	-0.834696	0.49809	high
GSM2529114	0	3.30959	-3.32193	-2.02287	0.219413	-2.7977	-0.423187	-3.32193	-1.16567	0.180033	-0.00429308	low
GSM2529115	0	3.32055	-0.239769	-0.672685	0.64014	-3.32193	0.0978137	-2.20547	-0.629258	-0.219557	-0.785094	low
GSM2529116	0	3.29041	-3.32193	-2.39902	1.47748	-3.07441	0.29196	-1.58074	-1.12745	1.35367	-0.867435	low
GSM2529117	0	3.30959	-2.10264	-2.00085	1.14857	-3.32193	0.604466	-3.32193	-0.762047	0.924472	-0.74178	low
GSM2529118	0	3.29041	-3.32193	-3.32193	-0.341577	-2.71724	-1.12715	-3.32193	-0.943688	0.104749	0.490691	high
GSM2529119	0	3.29041	-3.32193	-2.52421	0.400079	-3.32193	-0.50363	-3.32193	0.125094	0.424428	-0.254594	low
GSM2529120	0	3.26575	-1.80898	-2.63655	0.635355	-2.34503	-1.75217	-3.32193	-0.935194	-0.308239	0.542751	high
GSM2529121	0	3.26575	-2.18483	-3.32193	0.548032	-3.32193	-1.18435	-1.29072	0.17839	0.412922	-0.313907	low
GSM2529122	0	3.26575	-0.381917	-3.32193	-0.42456	-3.01235	-0.895985	-3.32193	-0.816484	-0.112256	0.337487	high
GSM2529123	0	3.26849	-2.19227	-3.32193	1.14925	-3.11749	-1.73388	-3.32193	-0.153686	-1.49096	0.536537	high
GSM2529124	0	3.34247	-3.32193	-3.32193	1.26601	-2.79166	-0.660117	-2.05729	-1.24046	1.80567	-0.398649	low
GSM2529125	0	3.25205	-3.32193	-2.53002	1.45568	-3.32193	-2.4433	-3.32193	-0.684522	-1.16309	0.378256	high
GSM2529126	0	3.27123	-3.32193	-3.32193	0.537415	-3.32193	-1.6379	-3.32193	-0.498864	-0.294799	0.300137	high
GSM2529127	0	3.2274	-3.32193	-2.31656	0.44193	-2.87254	-2.15027	-3.32193	-2.00332	-0.0395862	0.424676	high
GSM2529128	0	3.24658	-3.32193	-3.32193	0.723663	-3.07849	-0.830683	-3.32193	-0.630756	0.78468	-0.021538	low
GSM2529129	0	3.2137	-3.32193	-2.81953	1.21563	-3.32193	-0.214267	-3.32193	-1.83245	-0.0598979	-0.119961	low
GSM2529130	0	3.24658	-3.32193	-2.07785	0.708487	-2.97335	-0.372531	-3.32193	-0.729792	-0.26123	-0.0657963	low
GSM2529131	0	3.22466	-3.32193	-3.32193	0.713872	-3.03318	-1.25152	-3.32193	0.0121939	0.419938	0.113894	high
GSM2529132	0	3.26027	-3.32193	-2.69277	1.90275	-3.32193	0.778233	-0.947745	0.0488932	1.49985	-1.25907	low
GSM2529133	0	3.21096	-2.14253	-2.16061	-0.107022	-2.31936	-0.172335	-2.25406	1.23613	-0.218654	-0.0548964	low
GSM2529134	1	0.758904	-0.296465	-1.87078	2.17652	-2.55948	-1.47605	-0.831335	0.907568	-0.749623	-0.373472	low
GSM2529135	0	3.19726	-3.32193	-2.6351	-0.346487	-2.96485	-1.29661	-3.32193	-1.04993	-0.339243	0.404582	high
GSM2529136	0	3.1863	-3.32193	-2.55139	1.00314	-2.9835	-1.11464	-1.16091	-0.709472	-0.278808	-0.196459	low
GSM2529137	0	3.18904	-2.22946	-2.32775	-0.477048	-3.32193	0.191289	-3.32193	-0.659554	-0.0146978	-0.167989	low
GSM2529138	0	3.19452	-3.32193	-1.16447	-2.046	-2.394	-0.298333	-3.32193	0.374522	-0.665928	0.353608	high
GSM2529139	0	3.17808	-3.32193	-3.32193	1.77892	-2.84599	0.976819	-3.32193	-0.270641	0.491833	-0.377451	low
GSM2529140	0	3.16986	-3.32193	-2.18101	1.09342	-2.8957	-0.694505	-1.28644	-0.897783	-0.300862	-0.290854	low
GSM2529141	0	3.13425	-3.32193	-3.32193	-0.903717	-3.32193	-1.56349	-3.32193	-2.2771	-0.635874	0.684442	high
GSM2529142	0	3.17808	-3.32193	-2.523	1.06889	-2.88397	0.872312	-3.32193	-0.805454	0.688064	-0.437916	low
GSM2529143	0	3.15616	-3.32193	-2.58436	1.03062	-3.32193	-2.45411	-3.32193	-0.814029	-0.303933	0.264005	high
GSM2529144	0	3.19178	-0.538861	-1.9709	1.32206	-2.33831	-0.873706	-3.32193	-0.710994	0.639834	-0.0967403	low
GSM2529145	0	3.16986	-3.32193	-2.02548	1.22521	-3.15175	0.360036	-3.32193	-1.24481	-1.09346	-0.127018	low
GSM2529146	0	3.1726	-3.32193	-2.00045	-0.613041	-3.32193	-1.26877	-3.32193	-1.08226	-0.65157	0.252419	high
GSM2529147	0	3.09863	-3.32193	-2.44553	-0.353036	-2.90223	-1.51974	-3.32193	-1.13602	-0.803315	0.544364	high
GSM2529148	0	3.11507	-1.83947	-3.32193	0.0197218	-2.22723	-0.826906	-3.32193	-1.14751	-1.16159	0.840896	high
GSM2529149	0	3.08219	0.887167	-2.26433	1.27692	-2.80334	-1.12643	-3.32193	-1.3191	0.552023	-0.122377	low
GSM2529150	0	3.09589	-3.32193	-3.32193	-1.05973	-2.78033	-2.53985	-3.32193	-0.62441	-0.585148	0.965062	high
GSM2529151	0	3.11781	1.74653	-3.32193	0.762476	-3.0481	-1.93889	-2.10095	-0.378247	-0.240122	0.135372	high
GSM2529152	0	3.11781	-3.32193	-3.32193	1.31655	-3.10859	-0.690214	-3.32193	-0.926747	-1.06071	0.297152	high
GSM2529153	0	3.05479	1.40457	-2.14853	1.70322	-3.32193	-1.14188	-3.32193	-0.801109	-0.420808	-0.218066	low
GSM2529154	1	2.07397	-3.32193	-0.6413	-0.871477	-2.99695	-0.743659	-3.32193	-0.440236	-0.421036	-0.0513546	low
GSM2529155	0	3.09589	-3.32193	-3.32193	0.00922103	-2.553	-0.572265	-3.32193	-0.902211	0.212009	0.372299	high
GSM2529156	0	3.09863	-3.32193	-1.67524	-0.879048	-2.80103	-0.717804	-3.32193	-1.09744	0.138212	0.13822	high
GSM2529157	0	3.10137	-0.928715	-2.02978	-1.41497	-2.67202	-0.936992	-1.43762	-0.0836671	-0.970057	0.230334	high
GSM2529158	0	3.06301	-1.85144	-2.64794	2.37953	-3.32193	-1.50742	-2.0075	-1.21223	-0.795131	-0.169454	low
GSM2529159	1	1.83562	-0.976327	-2.77654	-0.564248	-3.32193	-1.53705	-3.32193	-0.552569	0.046878	0.211513	high
GSM2529160	0	3.04384	-3.32193	-3.32193	1.54888	-3.32193	-1.39868	-3.32193	-0.218753	0.187134	-0.0127192	low
GSM2529161	0	0.161644	-2.18196	-2.80588	0.463214	-2.44315	-0.799894	-3.32193	-1.53493	0.0947671	0.341593	high
GSM2529162	0	3.04384	1.77058	-2.72745	-0.070362	-3.32193	-1.62523	-3.32193	-1.83298	-0.210747	0.247319	high
GSM2529163	0	3.04384	-3.32193	-3.32193	0.372841	-3.12777	-1.49215	-3.32193	-0.903671	-0.0463235	0.339201	high
GSM2529164	0	3.05205	-3.32193	-3.32193	-0.365533	-2.42696	0.0876963	-0.934111	-0.58575	0.375045	-0.0648511	low
GSM2529165	0	3.05753	-3.32193	-2.83648	-0.660448	-1.65537	-1.72119	-3.32193	-0.493579	3.89523	0.0562307	high
GSM2529166	0	3.03836	-3.32193	-1.99907	-0.875767	-3.12832	-0.191032	-3.32193	-0.515122	0.288099	-0.0927802	low
GSM2529167	0	3.00548	-3.32193	-2.50689	0.741722	-2.83727	-1.48798	-1.56572	-1.31222	-0.556217	0.119162	high
GSM2529168	0	3.02466	-0.625758	-2.25054	-1.8181	-3.17752	-1.11422	-3.32193	-0.343394	-0.623296	0.387697	high
GSM2529169	0	2.99726	-2.20735	-0.977756	-0.362303	-2.76848	-0.417341	-3.32193	0.285663	-1.13821	0.0607367	high
GSM2529170	0	3.0411	-2.30478	-2.00497	2.28431	-2.93242	0.675758	-1.38818	-0.964601	1.10766	-1.07714	low
GSM2529171	0	3.0411	-3.32193	-2.49159	0.619009	-3.32193	-0.862127	-3.32193	-0.584618	-0.58053	0.0519509	high
GSM2529172	1	2.0274	-3.32193	-3.32193	0.431056	-2.39141	-1.35719	-3.32193	-0.88322	2.61162	-0.0238193	low
GSM2529173	0	2.96438	-3.32193	-2.76456	-1.32853	-3.32193	-1.25203	-3.32193	-1.35145	-0.846205	0.560137	high
GSM2529174	0	3	-1.64783	-1.07391	0.433109	-2.9286	-1.05032	-3.32193	-0.293946	-0.988075	0.0242558	low
GSM2529175	0	3.01644	-3.32193	-1.7008	-0.789225	-1.14013	-1.52196	-3.32193	-2.16381	-0.693483	1.15935	high
GSM2529176	0	2.96164	-2.15372	-2.25805	-2.54073	-3.32193	-1.10341	-3.32193	-0.872042	-0.747061	0.524796	high
GSM2529177	0	2.88493	-0.936367	-2.07946	0.914442	-3.13293	-0.397479	-3.32193	-1.58073	-0.763768	-0.0188994	low
GSM2529178	0	2.84658	-0.677788	-2.84125	2.36947	-2.86257	-0.502368	-3.32193	-1.83387	-2.05782	0.354707	high
GSM2529179	0	2.87123	-2.22271	-0.78205	-0.263047	-3.10891	-0.744813	-3.32193	-1.74465	-1.00923	0.0536735	high
GSM2529180	0	2.81096	-3.32193	-3.32193	1.33442	-3.08287	-0.172321	-3.32193	-0.373615	-0.405014	0.0210368	low
GSM2529181	0	2.79452	-3.32193	-1.9059	0.15584	-3.13467	-1.96473	-3.32193	-0.954345	-0.415722	0.265181	high
GSM2529182	0	2.81096	-2.0665	-1.70727	0.697667	-3.32193	-0.0838253	-1.52372	-1.70374	1.00424	-0.828758	low
GSM2529183	0	2.80548	0.332863	-2.37631	0.940362	-3.32193	-1.0858	-3.32193	-0.99914	-0.400376	-0.0505642	low
GSM2529184	0	2.73151	-3.32193	-2.69803	1.38299	-3.01296	0.392734	-3.32193	-1.93801	1.6041	-0.535158	low
GSM2529185	0	2.75342	-3.32193	-2.18779	-0.0694549	-2.96457	-0.362795	-1.92564	-1.12102	0.406537	-0.266573	low
GSM2529186	0	2.72877	-1.1528	-2.19501	0.0176155	-2.9127	0.38703	-0.331333	-0.484049	0.615303	-0.763811	low
GSM2529187	0	2.73425	-3.32193	-2.19201	0.0315307	-2.91002	-0.377954	-1.37818	-1.2629	0.64333	-0.381614	low
GSM2529188	0	2.73425	-3.32193	0.396455	1.167	-3.08769	-0.364608	-3.32193	-0.781035	-0.344641	-0.634639	low
GSM2529189	0	2.71781	-3.32193	-2.89173	-0.669423	-3.1232	-1.02336	-1.87992	-0.111994	-0.454251	0.137675	high
GSM2529190	0	2.69863	-1.37888	-2.59902	-0.90621	-3.32193	-0.89007	-3.32193	-1.16834	-0.782447	0.340172	high
GSM2529191	0	2.71233	-3.32193	-2.40473	1.03338	-2.8786	-0.586771	-1.72691	-1.28304	1.1387	-0.486898	low
GSM2529192	0	2.67671	-2.24293	-2.81527	-0.033165	-3.32193	0.201568	-1.819	-0.893502	-0.286118	-0.280863	low
GSM2529193	0	2.67671	-3.32193	-1.93485	-0.308173	-3.11561	-0.810057	-2.38864	-0.67852	-0.230155	-0.0730468	low
GSM2529194	0	2.65479	-2.18871	-3.32193	1.64888	-3.10154	-0.0423602	-3.32193	-1.32022	1.67445	-0.479804	low
GSM2529195	0	2.67671	-1.4432	-2.28186	1.42224	-2.88047	0.460078	-3.32193	-0.930875	1.32712	-0.62503	low
GSM2529196	0	2.65753	-2.04889	-2.15854	-0.787931	-3.32193	-0.997616	-3.32193	0.513076	-0.0222541	-0.0175756	low
GSM2529197	0	2.63836	-3.32193	-2.45072	1.34789	-2.67316	-1.08566	-3.32193	-1.2834	-0.855476	0.33605	high
GSM2529198	0	2.61644	-3.32193	-2.58589	1.67901	-3.32193	0.0529833	-3.32193	-0.450331	-1.68157	-0.00717711	low
GSM2529199	0	2.65479	-1.38453	-2.12756	0.0962295	-2.34971	-0.602919	-0.513551	-2.40103	0.611711	-0.230436	low
GSM2529200	0	2.6137	-3.32193	-3.32193	1.03098	-3.32193	-0.807856	-3.32193	-0.922959	-0.748922	0.208545	high
GSM2529201	0	2.61096	1.238	-2.04474	1.41854	-2.92492	-0.739458	-0.375154	-0.990745	-0.0270545	-0.636594	low
GSM2529202	0	2.61644	-1.99561	-3.32193	-1.65586	-3.32193	1.10858	-3.32193	0.473236	0.653143	-0.215096	low
GSM2529203	0	2.6137	-3.32193	-2.36059	0.358666	-3.32193	-0.217217	-3.32193	-1.20674	0.488556	-0.257738	low
GSM2529204	0	2.61096	-1.9718	-2.06799	1.33708	-3.32193	1.81052	-2.08266	-0.335825	1.67525	-1.36536	low
GSM2529205	0	2.61096	-1.25391	-3.32193	-0.236537	-3.32193	-1.89922	-3.32193	-0.508851	-1.1556	0.614806	high
GSM2529206	0	2.69589	-2.17919	-2.015	-1.1999	-3.32193	-0.981924	-3.32193	-1.07543	-0.0650246	0.129157	high
GSM2529207	0	2.63562	-3.32193	-1.19991	1.34791	-3.10127	-0.782055	-3.32193	-0.88481	1.46429	-0.676873	low
GSM2529208	0	2.61644	-3.32193	-3.32193	1.32966	-2.68584	-0.636562	-3.32193	-0.60145	0.556827	0.0537911	high
GSM2529209	0	2.59452	-3.32193	-1.98732	0.788719	-3.13235	0.863614	-3.32193	-0.837798	-0.738164	-0.269433	low
GSM2529210	0	2.58904	-2.41432	-1.50377	-0.059543	-3.32193	-0.328142	-3.32193	-1.55958	-0.838185	-0.0383333	low
GSM2529211	0	2.53425	-3.32193	-2.59323	-0.563638	-3.16344	-0.238311	-2.04918	-0.864702	-0.161268	-0.0867961	low
GSM2529212	1	1.5589	-3.32193	-3.32193	0.790639	-3.32193	-0.0519152	-3.32193	0.0413257	-0.524336	-0.0164939	low
GSM2529213	0	2.50137	-3.32193	-2.00714	0.350972	-3.11549	-1.45376	-2.39746	-1.03376	0.970044	-0.275704	low
GSM2529214	0	2.55342	-2.34152	-1.27797	1.17586	-3.12911	-0.76705	-3.32193	-0.672589	0.418687	-0.446193	low
GSM2529215	0	2.57808	-2.29226	-2.19475	-0.0657613	-3.1329	0.207553	-1.89788	-0.907027	0.400308	-0.470564	low
GSM2529216	0	2.51507	-3.32193	-1.98184	2.4629	-3.10917	-0.00195286	-3.32193	0.075712	-0.314185	-0.49001	low
GSM2529217	0	2.53973	-3.32193	-2.03129	1.37529	-2.76183	-0.957337	-3.32193	-0.48767	0.0698108	-0.0706905	low
GSM2529218	0	2.48493	-0.682749	-1.82014	0.758533	-3.32193	-0.753786	-1.41665	-1.19107	-0.526847	-0.41872	low
GSM2529219	0	2.52329	-0.468739	-1.03851	1.23484	-3.11905	-0.330309	-3.32193	-0.759417	-0.870411	-0.314598	low
GSM2529220	0	2.51781	0.1279	-3.32193	-0.184475	-3.32193	-1.82486	-3.32193	-0.993815	0.120972	0.313318	high
GSM2529221	0	2.48493	-3.32193	-2.49902	-0.601041	-3.32193	-0.319577	-3.32193	-1.87842	-0.500053	0.190976	high
GSM2529222	0	2.55616	-2.10582	-1.45721	-0.325252	-3.32193	0.105673	-2.26823	-0.819755	-0.555492	-0.368102	low
GSM2529223	0	2.48219	-2.26062	-0.356997	-0.470167	-3.10234	0.718735	-3.32193	-0.720743	0.192434	-0.613614	low
GSM2529224	0	2.50137	2.96417	-1.08804	0.711231	-2.83637	0.0533317	-1.10952	-0.94034	0.168116	-0.810838	low
GSM2529225	0	2.47671	-3.32193	-3.32193	-0.921781	-3.09142	-1.3088	-3.32193	-1.01107	-0.0941516	0.515553	high
GSM2529226	0	2.44384	-1.51818	-2.35352	-0.193565	-2.85674	-0.769098	-3.32193	-0.15908	0.179562	0.0593266	high
GSM2529227	0	2.47397	-3.32193	-1.06101	1.33787	-2.81798	0.779673	-1.85474	-2.19065	0.856802	-0.879891	low
GSM2529228	0	2.49589	-3.32193	-2.77584	0.0246601	-3.32193	-0.744658	-3.32193	-0.780136	0.0124185	0.0468705	high
GSM2529229	0	2.46575	-1.11492	-3.32193	-1.07585	-3.32193	-0.577046	-3.32193	-1.72464	0.192207	0.259196	high
GSM2529230	0	2.41918	-3.32193	-1.55463	-0.53697	-3.32193	-0.926173	-3.32193	-1.15782	0.183836	-0.0933302	low
GSM2529231	0	2.40274	-1.2572	-1.29365	-0.29464	-2.78603	-0.204639	-2.36691	-0.388733	-0.0702484	-0.287126	low
GSM2529232	0	2.40274	-3.32193	-2.09675	0.452174	-2.88212	-1.03176	-3.32193	-0.68099	0.820444	-0.117752	low
GSM2529233	0	2.4	-3.32193	-3.32193	-1.1476	-3.32193	-1.18861	-3.32193	-1.58412	-0.392628	0.545512	high
GSM2529234	0	2.38904	-3.32193	-2.9256	0.85291	-2.69933	-0.335822	-3.32193	-0.419183	0.151781	0.0601563	high
GSM2529235	0	2.38904	-3.32193	-2.49709	-0.911351	-3.32193	-0.315389	-3.32193	-1.59721	-0.0997449	0.122818	high
GSM2529236	0	2.36986	-3.32193	-2.36293	0.941076	-3.16046	-0.229675	-3.32193	-0.324482	-1.96878	0.220459	high
GSM2529237	0	2.36164	-2.06199	-2.1356	-0.431503	-1.3885	-0.159133	-3.32193	-1.14711	-0.0535746	0.610911	high
GSM2529238	0	2.32877	-0.545761	-2.53616	1.02193	-3.11251	-0.603246	-1.43494	-1.66395	0.927252	-0.562042	low
GSM2529239	0	2.32329	0.627177	-3.32193	-1.22327	-2.76051	0.20021	-3.32193	-1.3547	0.310166	0.259697	high
GSM2529240	0	2.28493	-2.42317	-1.28005	-2.22123	-3.14701	-1.79124	-3.32193	-0.559354	-0.111087	0.322336	high
GSM2529241	0	2.33151	-1.62955	-3.32193	0.466674	-2.93761	-0.9247	-3.32193	0.2221	-0.380871	0.259286	high
GSM2529242	0	2.29315	-2.38471	-3.32193	-1.63198	-2.98323	-0.334544	-3.32193	-0.636288	-1.06126	0.648344	high
GSM2529243	1	2	-3.32193	-1.7673	-2.04146	-3.07855	-3.05722	-3.32193	-1.41335	-0.156055	0.739606	high
GSM2529244	0	6.69589	-2.0088	-2.13633	1.5211	-2.94247	-0.19673	-3.32193	-0.213353	-0.197296	-0.261287	low
GSM2529245	0	6.64932	-1.2984	-3.32193	-0.856212	-2.35261	0.332946	-2.22951	-0.725976	-0.162824	0.272045	high
GSM2529246	0	6.64932	-2.07953	-2.13461	1.20589	-3.32193	-0.53239	-3.32193	-0.504915	-0.729131	-0.154558	low
GSM2529247	0	6.64658	-0.982166	-3.32193	-1.07461	-3.32193	-2.67855	-3.32193	-1.2443	-0.978702	0.881888	high
GSM2529248	0	6.64384	-3.32193	-3.32193	-1.86136	-2.70661	0.586598	-3.32193	-1.4596	0.373464	0.35872	high
GSM2529249	0	6.6	-3.32193	-2.06581	0.458917	-3.12513	-2.20953	-3.32193	-0.890428	-0.713956	0.367031	high
GSM2529250	0	6.57808	-1.47052	-1.33577	1.12814	-3.12101	0.308198	-3.32193	-0.429891	0.929746	-0.774188	low
GSM2529251	0	6.52877	-3.32193	-1.60059	-1.15517	-3.32193	1.12076	-3.32193	-0.194802	-1.30076	-0.111511	low
GSM2529252	0	6.52877	-3.32193	-1.31445	-2.0423	-2.99333	-0.987409	-3.32193	-2.24957	-0.766163	0.491131	high
GSM2529253	1	5.77534	-3.32193	-1.33353	-2.00367	-3.32193	-1.03723	-3.32193	-1.12473	-1.67993	0.506659	high
GSM2529254	0	6.43014	-0.504194	-2.04692	1.33765	-3.32193	-0.613925	-1.52498	-1.18358	0.257276	-0.645752	low
GSM2529255	0	6.4137	-3.32193	-3.32193	0.158906	-2.92621	-0.106428	-3.32193	-0.755615	-0.625238	0.305412	high
GSM2529256	0	6.39726	0.14672	-1.92934	0.714435	-3.06227	-0.157249	-3.32193	-0.806788	-0.42144	-0.189064	low
GSM2529257	0	6.33151	-3.32193	-1.91696	0.0837648	-2.3946	-0.988705	-3.32193	-0.882885	-0.0462654	0.281077	high
GSM2529258	0	6.31507	-3.32193	-1.45935	1.23978	-1.9799	0.562475	-3.32193	-0.181117	-0.411357	-0.0697054	low
GSM2529259	0	6.31507	-3.32193	-3.32193	1.09995	-3.03978	-0.860612	-3.32193	-0.915734	0.296792	0.0764009	high
GSM2529260	0	6.32055	-3.32193	-1.15276	0.165378	-3.08777	1.20346	-3.32193	-1.27892	0.312015	-0.601052	low
GSM2529261	0	6.29863	-3.32193	-2.04082	2.03152	-3.32193	0.264347	-3.32193	-0.555276	4.39173	-1.56993	low
GSM2529262	0	6.28219	-3.32193	-1.21175	0.362902	-3.0479	0.878872	-3.32193	-0.750836	0.0304251	-0.51372	low
GSM2529263	0	6.26027	0.494119	-3.32193	1.34633	-3.32193	-0.138306	-3.32193	-1.27766	-0.952668	0.0423195	low
GSM2529264	0	6.26027	-0.891306	-1.85194	-1.86963	-3.32193	-0.264484	-3.32193	-0.948244	-1.40806	0.32815	high
GSM2529265	0	6.22466	-3.32193	-2.39881	1.55968	-3.32193	-0.21011	-3.32193	-0.5686	-0.145259	-0.31781	low
GSM2529266	0	6.25753	-3.32193	-3.32193	1.38307	-2.74088	-1.75651	-0.491018	-1.1017	0.0433151	-0.0334557	low
GSM2529267	0	6.21644	-3.32193	-1.34654	-0.221733	-3.32193	-0.0304186	-3.32193	-1.655	-0.353434	-0.189426	low
GSM2529268	0	6.20548	-3.32193	-2.60342	-1.24572	-3.32193	-0.333691	-3.32193	-0.00484259	-0.399224	0.152006	high
GSM2529269	0	6.10685	-3.32193	-2.85922	1.67662	-2.943	0.041251	-1.80811	-0.237258	-0.11364	-0.404335	low
GSM2529270	0	6.20822	-1.2009	-2.19771	0.732495	-3.32193	-0.216359	-2.0771	-1.15808	0.178861	-0.496769	low
GSM2529271	0	6.20548	-3.32193	-1.27824	-0.430945	-3.32193	-0.960122	-3.32193	-0.496472	-0.525011	-0.0404941	low
GSM2529272	0	6.18904	-0.245118	-2.58979	-0.260855	-3.00387	-0.871732	-3.32193	0.420261	-1.20708	0.331035	high
GSM2529273	1	6.13151	-3.32193	-3.32193	-1.11242	-3.32193	-1.51606	-2.134	-1.27572	-0.269712	0.376947	high
GSM2529274	0	6.16438	-3.32193	-3.32193	1.50785	-3.32193	-1.44422	-3.32193	-1.84488	-0.674872	0.308009	high
GSM2529275	0	6.17808	-3.32193	-1.58616	1.19176	-3.01315	-1.73183	-3.32193	-0.99882	-1.34293	0.274003	high
GSM2529276	0	6.12329	-1.09038	-3.32193	1.19188	-3.32193	-2.65745	-0.478829	-0.237153	-0.226421	-0.0939416	low
GSM2529277	0	6.12877	-3.32193	-3.32193	-1.60183	-3.09235	-0.910577	-3.32193	-0.773815	-0.548238	0.621302	high
GSM2529278	0	6.12055	-2.0908	-2.44629	0.782509	-3.32193	-1.34364	-3.32193	-0.902694	0.560461	-0.1479	low
GSM2529279	0	6.10959	-2.15234	-1.50793	-0.4035	-2.91065	-0.0529641	-3.32193	-0.81353	-0.363657	-0.05189	low
GSM2529280	0	6.10411	-1.45922	-1.81821	0.368433	-3.08939	0.857758	-3.32193	-1.30912	0.145417	-0.428251	low
GSM2529281	0	6.10959	-1.11031	-1.45547	0.631868	-2.74897	0.456995	-2.32343	-1.90426	0.270385	-0.475905	low
GSM2529282	0	6.09041	2.98704	-0.491565	0.103957	-3.32193	-0.61422	-3.32193	-0.52809	-0.860127	-0.3671	low
GSM2529283	1	4.46301	-3.32193	-3.32193	0.303214	-3.07673	1.54915	-3.32193	-2.62559	0.169668	-0.13196	low
GSM2529284	0	6.09041	-3.32193	-2.72579	0.41367	-3.0653	-0.043185	-3.32193	-1.28752	0.366364	-0.0979618	low
GSM2529285	0	6.09315	-3.32193	-2.29092	1.07481	-3.10055	-0.0376678	-3.32193	-1.56109	-0.515004	-0.0702325	low
GSM2529286	0	6.07123	-3.32193	-3.32193	-0.871115	0.294571	-0.0590255	-3.32193	-1.68136	-0.786694	1.735	high
GSM2529287	0	6.03288	-3.32193	-3.32193	-0.617632	-3.32193	-2.29394	-2.36681	-0.448759	-0.608248	0.508528	high
GSM2529288	0	6.08219	-3.32193	-3.32193	-0.935575	-3.32193	-1.59572	-3.32193	-2.526	-0.536093	0.689328	high
GSM2529289	0	5.99452	-2.35195	-2.04085	0.937156	-3.02736	-0.637432	-3.32193	-0.970512	-0.0629434	-0.120813	low
GSM2529290	0	6.00548	-3.32193	-1.79047	0.433515	-3.13111	-1.17566	-3.32193	-0.671453	-1.28504	0.235427	high
GSM2529291	0	6.05205	-3.32193	-2.81877	-0.791036	-3.10991	-1.14107	-2.3588	-1.63771	-0.384378	0.326782	high
GSM2529292	0	5.79726	-3.32193	-1.44698	-0.745795	-3.32193	-1.20905	-3.32193	0.0469743	-1.0738	0.169619	high
GSM2529293	0	5.89315	-3.32193	-3.32193	0.191525	-3.32193	1.07684	-3.32193	-0.500022	-0.850215	-0.0339097	low
GSM2529294	0	5.91233	-3.32193	-2.758	0.1513	-3.07763	-1.49829	-2.17067	-1.47003	-0.323794	0.210358	high
GSM2529295	0	5.86301	-3.32193	-2.74281	0.953921	-3.07457	-0.0317655	-3.32193	-0.718139	-0.191508	-0.0875748	low
GSM2529296	0	5.82466	-3.32193	-2.35563	-0.32047	-3.08869	-2.00527	-3.32193	-0.751353	-1.42612	0.6585	high
GSM2529297	0	5.72055	-3.32193	-1.72472	1.31398	-2.91474	-0.301026	-0.666038	-1.14804	0.908398	-0.839805	low
GSM2529298	0	5.7589	-3.32193	-1.75573	-0.790684	-3.15609	-0.489467	-3.32193	-1.97458	-0.297052	0.125805	high
GSM2529299	0	5.78356	-3.32193	-3.32193	0.877116	-1.07805	-0.269647	-3.32193	-0.0638645	-0.757135	0.905504	high
GSM2529300	0	5.67123	-1.91723	-3.32193	-0.397167	-3.14218	-0.0424608	-3.32193	-2.04352	-0.813269	0.395914	high
GSM2529301	0	5.74521	-2.04869	-1.78189	-0.0117072	-2.85821	-1.19498	-3.32193	-1.22762	-1.13009	0.380626	high
GSM2529302	0	5.73699	-3.32193	-1.69665	0.583153	-3.03704	0.100819	-2.05905	-1.11327	-1.00872	-0.226785	low
GSM2529303	1	4.26575	-3.32193	-1.77082	0.938278	-3.03063	-2.06417	-3.32193	-0.966134	-0.190605	0.137678	high
GSM2529304	0	5.64658	-3.32193	-3.32193	0.989597	-3.32193	-2.42172	-3.32193	-0.2256	-1.30386	0.593965	high
GSM2529305	1	2.95068	-0.717601	-3.32193	0.999971	-3.13379	-0.238338	-3.32193	-0.865445	-1.10266	0.206045	high
GSM2529306	0	5.64384	-3.32193	-2.54139	-0.572136	-2.90192	-0.275599	-2.26204	-1.44151	-0.585962	0.17553	high
GSM2529307	0	5.60822	-3.32193	-2.42151	-0.521244	-3.32193	0.760581	-3.32193	-0.641291	-0.22236	-0.184817	low
GSM2529308	0	5.6274	-3.32193	-2.41307	0.424288	-3.16207	0.265549	-1.5769	-0.583554	-0.0505786	-0.466596	low
GSM2529309	0	5.60822	-1.42346	-3.32193	-1.5154	-3.05218	0.955276	-2.13775	-2.25344	-0.0717896	0.059607	high
GSM2529310	0	5.60274	-3.32193	-1.14176	-0.818544	-3.32193	-0.437029	-3.32193	-1.08944	-0.89948	0.0139621	low
GSM2529311	0	5.56712	-3.32193	-1.31194	0.724755	-2.68975	0.603872	-0.538482	-1.4624	0.467999	-0.822412	low
GSM2529312	0	5.72329	-0.289714	-2.68323	0.0617776	-2.84283	-0.137377	-3.32193	0.550684	-0.62554	0.0873756	high
GSM2529313	0	5.74795	-3.32193	-1.25583	-0.992144	-2.97649	-2.19683	-3.32193	-0.22691	-0.424841	0.351126	high
GSM2529314	1	4.27671	-3.32193	-1.92138	-0.502697	-3.08704	-1.42679	-3.32193	-2.29911	-1.00316	0.501431	high
GSM2529315	0	5.54795	-3.32193	-2.1047	-2.87991	-3.32193	-1.88152	-3.32193	-0.549132	-1.45984	0.847247	high
GSM2529316	0	5.56986	-3.32193	-3.32193	0.320415	-3.05671	-0.645472	-3.32193	-1.34882	-0.956941	0.45116	high
GSM2529317	0	5.60274	-3.32193	-3.32193	1.57558	-3.32193	-2.65169	-3.32193	-0.269782	-1.13842	0.521538	high
GSM2529318	1	5.13699	-3.32193	-2.6931	0.381051	-3.32193	-1.24551	-0.624041	-0.826003	0.211436	-0.366517	low
GSM2529319	1	2.71781	-3.32193	-3.32193	-2.26118	-3.11749	0.696466	-3.32193	-1.59886	-0.0688132	0.350528	high
GSM2529320	0	5.47671	-3.32193	-2.87754	0.00226326	-3.12011	-0.949377	-3.32193	-1.4448	-1.42729	0.554583	high
GSM2529321	0	5.48493	-3.32193	-2.5722	-0.593884	-3.32193	-1.31394	-3.32193	-1.44231	-2.26289	0.759524	high
GSM2529322	0	5.49041	-3.32193	-0.2628	1.68984	-3.0285	-1.61099	-3.32193	1.08022	-0.498446	-0.415552	low
GSM2529323	0	5.43562	-0.519683	-2.45833	0.676529	-3.32193	-1.01163	-1.22974	-1.60236	0.0184234	-0.360229	low
GSM2529324	0	5.43288	-3.32193	-2.1964	0.958152	-3.11319	-0.133412	-2.39366	-1.64547	-1.4459	0.0196447	low
GSM2529325	0	5.38082	-2.34048	-3.32193	0.142113	-3.32193	-0.784829	-3.32193	-0.902718	-0.650723	0.28604	high
GSM2529326	0	5.33973	-0.959256	-2.89081	-0.269326	-3.32193	-0.231275	-3.32193	-1.96497	-0.465273	0.161282	high
GSM2529327	0	5.33973	-3.32193	-3.32193	1.31487	-3.32193	-1.00296	-3.32193	-0.26453	1.12631	-0.263884	low
GSM2529328	0	5.31507	-2.30572	-3.32193	0.497996	-3.32193	-2.29101	-2.3582	-1.00606	-0.848094	0.426895	high
GSM2529329	1	2.29589	-3.32193	-3.32193	1.21196	-3.05928	-1.58148	-3.32193	-1.12235	1.61554	-0.0959442	low
GSM2529330	0	5.29589	-3.32193	-1.68252	1.50493	-3.32193	-0.782414	-3.32193	-0.895065	-0.825343	-0.166963	low
GSM2529331	0	5.26575	-0.691746	-3.32193	1.43951	-3.32193	-0.705669	-3.32193	-1.76249	-0.277586	0.0369828	low
GSM2529332	0	5.30411	-3.32193	-2.50534	-0.949971	-2.79029	-1.13053	-3.32193	-0.667048	-1.88417	0.819963	high
GSM2529333	0	5.26301	-2.26476	-1.6715	0.433974	-2.94449	0.100543	-3.32193	-0.60087	-0.90861	-0.0661207	low
GSM2529334	0	5.24658	-3.32193	-3.32193	0.936485	-2.91279	-0.581075	-3.32193	-0.637735	-0.573239	0.271829	high
GSM2529335	1	4.36164	-3.32193	-2.86695	1.53864	-3.32193	0.240628	-3.32193	-1.07616	0.774072	-0.481028	low
GSM2529336	1	4.96164	-3.32193	-2.75656	0.282096	-3.06871	-0.44033	-1.52959	-2.79963	-0.843756	0.111267	high
GSM2529337	0	4.98082	0.654225	-2.8766	1.3187	-3.11076	0.0265301	-3.32193	-1.73721	0.780856	-0.357228	low
GSM2529338	0	4.84384	-3.32193	-2.35006	-0.564585	-3.32193	-0.665862	-3.32193	-1.00822	-0.520202	0.166529	high
GSM2529339	0	5.03836	-3.32193	-2.82665	1.19006	-3.32193	-0.975069	-3.32193	-0.282384	-0.311814	-0.0218766	low
GSM2529340	0	5.05479	-3.32193	-3.32193	-1.07938	-3.32193	-0.743535	-3.32193	-0.89678	-0.122708	0.344659	high
GSM2529341	0	5.03562	-3.32193	-3.32193	0.421264	-2.02515	-0.263053	-3.32193	-1.11117	-0.31904	0.58809	high
GSM2529342	0	4.97534	-3.32193	-2.76288	0.388355	-3.32193	-3.17889	-3.32193	-0.340132	-1.0006	0.648524	high
GSM2529343	0	4.87945	-3.32193	-2.6803	-1.4244	-3.32193	-0.357306	-3.32193	-0.247174	-0.952037	0.337918	high
GSM2529344	0	4.84384	-2.08001	-2.73413	-0.654143	-3.05921	-1.82738	-3.32193	-0.884975	-0.871427	0.617812	high
GSM2529345	0	4.8	-2.32153	-2.14076	1.52871	-2.73268	-0.00788811	-3.32193	-0.691203	1.24737	-0.507686	low
GSM2529346	0	4.74795	-3.32193	-2.9105	0.733493	-1.75055	-1.81467	-3.32193	-1.70968	1.74643	0.429956	high
GSM2529347	0	4.79726	-3.32193	-2.68496	1.1924	-3.00046	-0.152291	-3.32193	-0.926051	0.657677	-0.259821	low
GSM2529348	0	4.66849	-3.32193	-1.79395	0.836587	-2.64276	0.416645	-3.32193	-1.47943	-0.284224	-0.107295	low
GSM2529349	0	4.66575	-3.32193	-2.3632	1.47921	-3.07111	-0.298181	-3.32193	-0.549299	-1.12931	0.017448	low
GSM2529350	0	4.66575	-3.32193	-2.13098	-2.05159	-3.32193	0.131633	-3.32193	-0.805046	-1.01924	0.279167	high
GSM2529351	0	4.66849	-1.22913	-2.53542	0.442439	-3.32193	-0.731415	-3.32193	-0.70155	-0.40239	-0.00904704	low
GSM2529352	0	4.66849	-3.32193	-1.82083	0.41328	-2.90037	-0.0273726	-2.30522	-1.47353	0.283957	-0.335826	low
GSM2529353	0	4.67123	-0.824272	-3.32193	0.280006	-3.0922	-0.646205	-3.32193	-1.80404	0.421511	0.118375	high
GSM2529354	0	4.72329	0.354035	-1.64009	-1.39817	-2.91591	-0.620854	-3.32193	-1.92628	0.0884089	0.144997	high
GSM2529355	0	4.63562	-3.32193	-3.32193	-1.63206	-3.09971	-0.0925078	-3.32193	-0.313687	-1.69123	0.697033	high
GSM2529356	0	4.6137	-3.32193	-1.71558	-1.08324	-3.01778	-0.306598	-3.32193	-2.27464	-0.626551	0.270714	high
GSM2529357	0	4.58904	-3.32193	-1.54255	0.622378	-2.86914	-0.717762	-3.32193	-0.130457	0.178657	-0.195961	low
GSM2529358	0	4.5726	0.573636	-1.92393	0.653574	-3.32193	-1.11794	-1.6547	-1.06292	-0.655846	-0.282451	low
GSM2529359	0	4.55616	-3.32193	-2.72314	-2.43987	-3.32193	-1.54269	-3.32193	-1.98794	-1.1175	0.865033	high
GSM2529360	0	4.53425	-3.32193	-1.09045	0.266433	-2.75804	-1.561	-1.9711	-0.477711	-1.26875	0.115152	high
GSM2529361	1	4.23836	-3.32193	-0.617694	-0.796862	-3.32193	0.49036	-3.32193	-1.84582	-0.104834	-0.39308	low
GSM2529362	0	4.47945	-3.32193	-3.32193	0.174125	-2.91102	-2.64265	-3.32193	-1.04037	0.541604	0.538571	high
GSM2529363	0	4.41644	-3.32193	-3.32193	0.0320811	-3.32193	-1.19344	-3.32193	-0.800717	1.14256	-0.0178961	low
GSM2529364	0	4.39726	-3.32193	-1.82265	-0.741973	-2.51371	-1.4497	-3.32193	-1.27176	1.42959	0.111232	high
GSM2529365	0	4.38356	-1.90425	-2.36749	0.734022	-3.15923	-1.82303	-3.32193	-1.05627	-1.03529	0.361965	high
GSM2529366	0	4.3726	-3.32193	-1.72842	-0.946477	-2.70692	-0.911245	-3.32193	-0.356679	-1.24498	0.49151	high
GSM2529367	0	4.51507	-0.854646	-2.22781	1.04196	-3.32193	-1.91743	-1.33511	-1.6181	0.390304	-0.347987	low
GSM2529368	0	4.51507	0.229859	-2.32636	1.19507	-2.34322	-0.867929	-3.32193	-1.12688	0.914702	-0.0599898	low
GSM2529369	1	0.632877	-2.2065	-3.32193	0.710949	-1.93922	-0.875123	-2.28557	-1.1722	-0.807192	0.635764	high
GSM2529370	0	4.31781	1.8448	-3.32193	-0.115812	-2.36378	1.60307	-3.32193	-0.599563	-0.874732	0.186508	high
GSM2529371	0	4.33699	-3.32193	-1.52945	-0.123366	-2.10699	-0.543139	-3.32193	-0.220402	-0.275963	0.26404	high
GSM2529372	0	4.30137	-0.0948247	-3.32193	-1.395	-2.65162	-2.23625	-1.73982	-1.94016	0.0954397	0.646688	high
GSM2529373	0	4.29589	-3.32193	-3.32193	-0.844308	-3.32193	0.240766	-3.32193	-1.14807	-0.124549	0.145714	high
GSM2529374	0	4.23836	-0.984785	-2.43073	1.3571	-2.51553	-1.10453	-3.32193	-1.21779	0.650259	0.00597429	low
GSM2529375	0	4.49315	-3.32193	-2.61148	0.891691	-3.32193	-1.18401	-3.32193	-0.254639	0.449641	-0.157944	low
GSM2529376	1	1.83562	-3.32193	-2.80628	0.703845	-3.32193	-2.116	-2.25447	-0.590999	1.68994	-0.335511	low
GSM2529377	0	4.32603	2.2633	-3.32193	0.629324	-2.73578	-0.18962	-3.32193	-1.22873	0.0318327	0.110999	high
GSM2529378	0	4.2274	-3.32193	-2.7341	0.988826	-2.78315	-1.93269	1.26966	-1.2378	-0.468469	-0.212314	low
GSM2529379	1	1.75616	-2.17553	-2.79617	-0.660952	-2.44731	-0.376543	-3.32193	-0.636791	-0.89393	0.576601	high
GSM2529380	0	4.05753	-1.90162	-1.43288	-1.61642	-2.08139	0.250388	-1.95467	-0.669864	-1.0743	0.296376	high
GSM2529381	0	4.05753	-0.932846	-1.68367	-0.414211	-0.449546	0.293236	-1.85741	-0.774979	0.0696513	0.493814	high
GSM2529382	0	3.80822	-3.32193	-2.26609	-0.304036	-2.50656	0.301896	-2.02958	-0.95765	1.05719	-0.316154	low
GSM2529383	0	3.78356	0.256008	-0.318535	1.81586	-3.32193	-0.476367	-3.32193	1.405	-1.44067	-0.615757	low
GSM2529384	0	3.70685	-3.32193	-2.05285	-0.647318	-2.86365	-0.0948041	-3.32193	-0.322863	1.36446	-0.290417	low
GSM2529385	0	4.15342	-3.32193	-0.383136	0.190716	-3.32193	0.113982	-2.35482	-1.14909	0.0253846	-0.725556	low
GSM2529386	0	4.15342	-3.32193	-1.17325	-2.28699	-3.14086	-0.0384959	-3.32193	-2.6331	-0.926246	0.327601	high
GSM2529387	0	4.26849	-3.32193	-1.09226	0.281479	-2.74912	-0.395393	-3.32193	0.0541567	0.801846	-0.406365	low
GSM2529388	0	4.09315	-3.32193	-1.76928	-1.9682	-3.32193	-0.632479	-3.32193	1.10332	-1.46101	0.309123	high
GSM2529389	0	4.06027	-2.11432	-3.32193	0.421221	-3.08734	-0.555303	-3.32193	-0.547023	-0.664066	0.266293	high
GSM2529390	0	4.09863	-3.32193	-2.54349	0.551186	-3.1105	-0.300634	-1.3234	-0.29869	-0.436627	-0.303253	low
GSM2529391	0	3.90411	-1.38674	-1.5754	-0.119592	-3.05656	-0.351535	-3.32193	-1.89236	-1.24909	0.184459	high
GSM2529392	0	3.94521	-2.05719	-3.32193	1.94242	-3.07037	0.27938	-1.67518	-1.10574	1.43815	-0.776465	low
GSM2529393	0	3.93973	-3.32193	-2.09519	1.56398	-2.33233	-0.869244	-3.32193	-0.942867	-0.741708	0.273668	high
GSM2529394	0	3.88219	-3.32193	-2.41472	0.408092	-3.32193	0.0746176	-3.32193	-1.54716	-0.870073	0.0223656	low
GSM2529395	0	3.89589	-0.514153	-2.3527	-0.0746917	-3.04905	-0.778671	-3.32193	-1.82459	0.560226	-0.0168664	low
GSM2529396	0	3.88219	1.18236	-1.93007	0.881829	-3.00368	1.35653	-3.32193	-0.349386	-2.70663	-0.00574077	low
GSM2529397	0	3.8274	-2.17887	-0.91175	-0.473793	-2.90919	-0.502727	-3.32193	0.111683	-0.956348	-0.0028174	low
GSM2529398	0	3.78904	-3.32193	-2.14415	-0.601869	-3.32193	0.648149	-3.32193	-1.23314	-0.539582	-0.0945331	low
GSM2529399	0	3.7863	-1.51539	-3.32193	-0.592258	-2.21171	-0.863052	-3.32193	-0.704742	-1.13831	0.896661	high
GSM2529400	0	3.76986	-0.508046	-0.49908	-0.727153	-2.72605	-0.852971	-3.32193	-0.479176	-1.02668	0.111696	high
GSM2529401	0	3.73425	0.580223	-2.50184	0.705253	-3.32193	-0.326327	-3.32193	-1.29924	0.368131	-0.293391	low
GSM2529402	0	3.71233	-1.02724	-2.04022	1.71301	-3.32193	0.966251	-0.442779	-1.1006	0.160791	-1.12933	low
GSM2529403	0	3.71233	-3.32193	-2.79839	0.227877	-3.32193	-0.519495	-3.32193	-0.12517	0.324039	-0.134331	low
GSM2529404	0	3.73425	-3.32193	-2.44225	-0.636842	-2.77045	-1.48497	-3.32193	-2.01101	-0.481531	0.612461	high
GSM2529405	0	3.78904	-3.32193	-2.44349	0.358599	-3.32193	-0.219972	-3.32193	-2.0105	-0.223311	-0.0247754	low
GSM2529406	0	3.72877	-1.24114	-1.10035	0.570366	-2.74932	-0.187112	-3.32193	-1.05023	-0.692422	-0.106771	low
GSM2529407	1	3.11233	-1.72837	-2.1631	-1.34926	-3.32193	0.735146	-3.32193	-1.20152	-0.870197	0.0405761	low
GSM2529408	0	3.59178	-1.00756	-3.32193	0.961964	-3.09766	-0.223574	-3.32193	-1.03636	-0.930598	0.199859	high
GSM2529409	0	3.58904	-3.32193	-3.32193	1.84915	-3.32193	-2.27872	-2.38782	-1.27059	-1.00529	0.313987	high
GSM2529410	0	3.55616	-3.32193	-1.75593	0.969712	-3.09125	-0.667483	-2.29401	-0.880373	0.0328738	-0.36205	low
GSM2529411	0	3.56712	-3.32193	-3.32193	0.524535	-3.07333	-1.96744	-1.12064	-1.79964	0.0452081	0.141853	high
GSM2529412	0	3.55342	-3.32193	-2.8872	0.813763	-2.89939	-2.06761	-3.32193	-0.571457	-0.0534473	0.364522	high
GSM2529413	0	3.51781	-3.32193	-3.32193	0.830093	-3.32193	-2.78727	-3.32193	0.317049	-1.02619	0.584344	high
GSM2529414	0	3.49589	-3.32193	-2.8362	-0.424035	-2.54147	-2.23322	-3.32193	-1.81572	-0.0984144	0.784942	high
GSM2529415	0	3.58904	-3.32193	-2.17874	0.900297	-3.32193	1.60921	-3.32193	-0.894547	-0.914331	-0.413488	low
GSM2529416	0	3.56986	-3.32193	-2.40934	0.497025	-3.32193	-0.39381	-1.70802	-1.31751	-0.243084	-0.300162	low
GSM2529417	0	3.53151	-0.661456	-3.32193	-1.07862	-2.40105	-0.0700457	-3.32193	-0.956852	0.153144	0.454954	high
GSM2529418	0	3.56986	-3.32193	-1.27098	0.119967	-3.32193	-0.433479	-3.32193	0.59098	-1.92794	0.0266088	low
GSM2529419	0	3.3589	-0.953051	-2.53196	-0.207948	-2.95664	-0.778518	-3.32193	-0.462074	-1.22627	0.389879	high
GSM2529420	0	3.22466	0.210077	-2.71895	-0.88272	-3.32193	-2.06221	-3.32193	-0.0937667	-1.16742	0.564906	high
GSM2529421	0	3.44384	-3.32193	-2.44024	0.463235	-2.8714	-1.32484	-3.32193	-0.527074	0.0561881	0.169184	high
GSM2529422	0	3.37808	-0.010925	-3.32193	1.25288	-3.05982	-0.397773	-0.784443	-1.29673	0.809834	-0.563592	low
GSM2529423	0	3.57534	-0.657265	-3.32193	-0.123025	-3.32193	-2.37022	-1.68624	-0.827034	0.0699757	0.178571	high
GSM2529424	0	3.39726	-3.32193	-1.54648	2.09314	-3.32193	-0.254856	-3.32193	-0.721508	-1.70084	-0.1872	low
GSM2529425	0	3.43562	-0.655283	-3.32193	-0.423422	-3.32193	-0.708857	-3.32193	-1.64844	-0.80362	0.405738	high
GSM2529426	0	3.38356	-0.728938	-2.88448	0.378112	-2.55778	-2.14969	-2.22813	-0.770368	-0.216444	0.408808	high
GSM2529427	0	3.32055	-1.12687	-1.70403	1.00325	-2.77978	-1.36617	-3.32193	-0.55737	-0.290951	0.0339581	low
GSM2529428	0	3.32055	-2.16788	-2.53541	-0.272979	-2.73236	-1.00649	-1.66292	-0.848367	-0.902923	0.254531	high
GSM2529429	0	3.30685	2.0302	-3.32193	-0.38038	-3.32193	-0.107629	-3.32193	-0.663308	0.597231	-0.145034	low
GSM2529430	0	3.30411	-3.32193	-2.37132	0.65817	-2.11746	-1.43906	-3.32193	-0.392222	-0.043191	0.443381	high
GSM2529431	0	3.26027	-2.25894	-2.89251	1.73982	-3.1374	-0.221989	-2.37623	-0.364649	1.76141	-0.780072	low
GSM2529432	0	3.38356	-1.82563	-3.32193	1.14798	-3.32193	0.895965	-1.89275	-0.753787	0.85366	-0.739031	low
GSM2529433	0	3.22466	-3.32193	-1.75332	-0.256776	-3.32193	-1.76145	-3.32193	-0.557779	-1.93721	0.502143	high
GSM2529434	0	2.36438	-2.21522	-2.51487	1.15115	-2.5843	1.40641	-3.32193	-1.22359	1.20528	-0.547613	low
GSM2529435	0	3.26027	-0.881058	-1.69169	-1.41674	-3.32193	-1.11275	-3.32193	-0.828204	-0.614052	0.204663	high
GSM2529436	0	3.18904	-3.32193	-3.32193	1.22576	-2.77265	-1.89056	-3.32193	-0.807086	-0.792354	0.58999	high
GSM2529437	0	3.23014	-3.32193	-1.4223	0.0498844	-2.94591	-2.00272	-3.32193	0.683041	-1.54507	0.406012	high
GSM2529438	0	3.1726	-1.50832	-2.79822	1.9844	-3.10225	-2.25473	-3.32193	0.0126659	-1.42807	0.38394	high
GSM2529439	0	3.16986	-3.32193	-1.81571	-1.39183	-3.32193	-1.89475	-3.32193	-0.737367	-0.981346	0.492054	high
GSM2529440	0	3.11507	-3.32193	-1.94099	0.840556	-3.05642	-0.905361	-3.32193	-0.976708	-0.869003	0.112497	high
GSM2529441	0	3.13151	-1.46535	-2.37755	0.498036	-3.08049	-0.263539	-3.32193	-1.13884	-0.20718	-0.0554926	low
GSM2529442	0	3.12877	-3.32193	-2.13121	0.659322	-3.32193	-0.735454	-3.32193	0.361499	0.101412	-0.266991	low
GSM2529443	0	2.99452	-3.32193	-1.12566	2.35583	-3.32193	-0.182841	-3.32193	-0.684079	-1.09292	-0.459489	low
GSM2529444	1	1.54795	-3.32193	-2.48862	0.264584	-3.08999	-1.03783	-3.32193	-1.33295	-1.26942	0.426583	high
GSM2529445	0	2.9589	-3.32193	-3.32193	-0.140686	-2.4676	-0.994778	-3.32193	-0.464023	-0.459512	0.625781	high
GSM2529446	0	2.8137	-3.32193	-2.79531	1.68763	-3.32193	-0.778459	-2.35573	-0.940373	0.577741	-0.433037	low
GSM2529447	0	2.8274	-3.32193	-2.31329	1.67617	-3.32193	-0.587994	-2.12734	-0.618099	0.367707	-0.569699	low
GSM2529448	0	2.75616	0.605248	-1.77331	1.06407	-3.32193	-0.123485	-2.15091	-0.750077	1.02262	-0.883133	low
GSM2529449	0	2.75068	-3.32193	-1.37451	-0.493867	-2.8812	0.177165	-3.32193	-1.37798	0.677892	-0.273964	low
GSM2529450	0	2.68767	-2.02635	-2.82075	0.663372	-2.84653	-0.89682	-3.32193	-0.321789	-0.430896	0.218319	high
GSM2529451	0	2.65479	-3.32193	-2.80801	-0.17476	-2.86662	-0.122691	-3.32193	-1.24732	-0.08781	0.18819	high
GSM2529452	0	2.65479	-2.21533	-0.272311	1.43664	-3.32193	-1.00948	-3.32193	0.214684	-1.38762	-0.359229	low
GSM2529453	0	2.90959	-3.32193	-2.74213	1.61932	-2.7522	0.185298	-3.32193	-2.00526	1.17891	-0.322694	low
GSM2529454	0	2.67945	-2.53727	-2.30075	-0.47832	-2.90643	-0.693391	-3.32193	-1.10446	-0.463748	0.284274	high
GSM2529455	0	2.6137	-3.32193	-3.32193	-0.464813	-2.86507	-0.36358	-3.32193	-1.61947	-0.0157111	0.383586	high
GSM2529456	0	2.61096	-1.21754	-1.36157	-0.761389	-3.32193	-0.547982	-1.74349	-1.6536	-0.000585853	-0.366338	low
GSM2529457	0	2.56164	-2.5678	-3.32193	-0.705867	-2.88328	0.35725	-3.32193	0.0582514	-1.1379	0.401108	high
GSM2529458	0	2.42192	-1.54268	-1.23154	0.256926	-3.32193	-0.310548	-3.32193	0.236731	0.0965196	-0.488763	low
GSM2529459	0	2.47671	-3.32193	-1.02013	1.23959	-3.32193	-1.2354	-2.34089	-0.654669	-1.41265	-0.203945	low
GSM2529460	0	2.38082	-3.32193	-3.32193	0.267716	-2.8238	-0.884741	-3.32193	-1.45125	-0.107909	0.40447	high
GSM2529461	0	2.35068	-3.32193	-1.90042	1.42185	-3.32193	-0.285145	-1.79616	-0.358596	-0.433325	-0.557398	low
GSM2529462	0	2.36164	-0.539109	-2.41703	0.752338	-3.10689	0.19881	-1.02583	-0.860028	0.759616	-0.773815	low
GSM2529463	0	2.29315	-3.32193	-3.32193	-1.2232	-2.90019	0.312989	-3.32193	-0.762111	-0.758262	0.458252	high
GSM2529464	0	6.69863	-3.32193	-2.12569	0.847676	-2.70011	-1.11917	-3.32193	-0.449206	0.665293	-0.0635701	low
GSM2529465	0	6.72055	-3.32193	-0.866013	-0.0300815	-3.05519	-0.441997	-3.32193	-1.18755	-0.402844	-0.154695	low
GSM2529466	1	5.39178	-3.32193	-0.848793	0.832307	-3.10285	1.51337	-3.32193	-2.04696	-0.00805247	-0.69118	low
GSM2529467	1	0.473973	-1.93857	0.691588	-1.76785	-2.34516	-0.0959136	-3.32193	0.293959	-1.351	0.0684774	high
GSM2529468	0	6.66575	-3.32193	-1.19183	0.45211	-2.84634	-0.528225	-3.32193	-0.649023	-0.859101	0.00248105	low
GSM2529469	0	6.66849	-3.32193	-2.0857	-0.0606275	-2.98558	-0.661105	-3.32193	-0.344531	-1.54172	0.355018	high
GSM2529470	0	6.64658	-0.581072	-2.03733	0.915414	-3.04298	1.24676	-2.54952	0.117307	0.0617085	-0.725305	low
GSM2529471	1	5.96986	-1.52881	-1.3883	1.44663	-3.09198	-2.22807	-3.32193	-0.727733	-1.60295	0.272031	high
GSM2529472	0	6.60548	-3.32193	-2.53067	0.217888	-3.32193	-2.12027	-3.32193	-1.23312	-0.0643125	0.277866	high
GSM2529473	0	6.60274	-1.21627	-2.49999	0.600422	-3.32193	-0.499192	-3.32193	-0.229543	-0.624597	-0.0634875	low
GSM2529474	1	6.59726	-3.32193	-0.411157	0.616452	-2.89689	-0.166764	-3.32193	-1.54873	-0.403586	-0.300803	low
GSM2529475	0	6.62192	-3.32193	-2.56227	0.00916082	-2.95908	-1.90588	-3.32193	-1.21768	0.257602	0.333613	high
GSM2529476	0	6.6274	-3.32193	-2.84864	0.0448977	-2.82409	0.136944	-1.82588	-0.525361	0.137844	-0.189159	low
GSM2529477	0	6.60548	-0.11034	-1.87123	-2.26899	0.104687	-1.93692	-3.32193	0.76268	-0.593	1.65685	high
GSM2529478	1	3.41918	-3.32193	-1.45521	1.22377	-3.03414	2.24154	-1.26882	-0.482164	0.94049	-1.36345	low
GSM2529479	0	6.58082	-1.14272	-1.56525	-1.82767	-3.32193	-1.81055	-3.32193	-0.317993	-0.0828967	0.216685	high
GSM2529480	0	6.53973	-0.637011	-0.971103	-0.222483	-2.77492	-0.242031	-3.32193	-1.2227	0.409961	-0.270212	low
GSM2529481	0	6.55068	-0.759048	-2.26846	-0.931753	-2.81014	1.12497	-3.32193	-2.00095	0.487507	-0.149252	low
GSM2529482	0	6.54521	-3.32193	-2.75314	-0.926111	-2.72277	0.813878	-3.32193	0.0418009	-0.488097	0.161933	high
GSM2529483	0	6.56164	-2.21983	-1.38591	2.44897	-2.61459	0.0388142	-3.32193	-1.40796	-1.8364	-0.00191388	low
GSM2529484	1	4.45753	-3.32193	-3.32193	-0.761167	-3.32193	-1.2504	-3.32193	-0.679106	-0.848245	0.544826	high
GSM2529485	0	6.56712	-3.32193	-2.79242	0.0452836	-3.32193	-0.714625	-3.32193	-1.25704	-0.655994	0.225646	high
GSM2529486	1	5.42466	-1.44312	-3.32193	-0.962154	-3.32193	1.09012	-3.32193	-2.04539	-0.29691	0.0702406	high
GSM2529487	1	3.89041	-3.32193	-0.626157	-1.02205	-1.88622	-0.0513845	-3.32193	-1.1137	-0.702013	0.359272	high
GSM2529488	0	6.50411	-3.32193	-2.08508	0.767655	-2.7058	0.301419	-1.1435	-0.28126	0.0293257	-0.518469	low
GSM2529489	0	6.50411	-3.32193	-3.32193	-0.211025	-3.32193	0.209897	-3.32193	-1.84843	0.234207	0.0306849	low
GSM2529490	0	6.50137	-1.9122	-3.32193	-2.41415	-3.32193	0.0279632	-3.32193	-0.272777	-0.40622	0.381278	high
GSM2529491	0	6.50137	0.396455	-2.45619	0.149988	-2.90925	-0.190593	-2.33399	-0.561622	-0.947392	0.00655244	low
GSM2529492	1	3.93151	-3.32193	-1.52606	1.76108	-2.86713	-1.38283	-1.06026	0.146538	-0.167147	-0.507208	low
GSM2529493	0	6.48767	-3.32193	-1.86805	-2.02389	-2.98026	-0.0046702	-1.17353	0.0358407	-0.463573	-0.125388	low
GSM2529494	1	2.96164	0.836385	-1.41553	-1.05775	-2.96204	-0.515839	-3.32193	-0.237132	-1.19349	0.183229	high
GSM2529495	0	6.48219	-3.32193	-1.18976	0.895876	-3.32193	-1.22734	-3.32193	-0.645582	-0.788263	-0.121419	low
GSM2529496	0	6.43288	-3.32193	-0.744376	0.729931	-3.11085	-0.404224	-3.32193	-1.21479	0.046945	-0.411249	low
GSM2529497	0	6.53151	-3.32193	-3.32193	0.100485	-2.50158	-1.75958	-3.32193	-0.155552	-0.0595265	0.611167	high
GSM2529498	0	6.41644	-3.32193	-1.91755	-0.451694	-2.73335	-0.168992	-2.24299	-0.503086	0.304114	-0.189077	low
GSM2529499	0	6.38904	-1.64527	-1.02914	0.263611	-3.14557	1.19001	-0.69823	-0.688806	0.742067	-1.21405	low
GSM2529500	0	6.38904	-3.32193	-1.2972	0.252973	-2.74803	-0.189127	-1.68653	-0.211288	-0.0903651	-0.422603	low
GSM2529501	0	6.36712	0.932454	-2.8139	-0.111344	-2.90353	0.291505	-3.32193	0.10126	0.203239	-0.144485	low
GSM2529502	0	6.35342	-3.32193	-2.17405	-0.273868	-3.32193	0.279791	-3.32193	-1.77253	-0.0436385	-0.140486	low
GSM2529503	0	6.33425	-3.32193	-2.4206	-0.901125	-3.32193	-1.01226	-3.32193	-0.458781	-0.372369	0.220527	high
GSM2529504	0	6.29863	0.485035	-0.462821	-1.09818	-2.9449	0.863908	-3.32193	0.139286	-0.0413592	-0.529564	low
GSM2529505	0	6.25753	-3.32193	-1.84382	1.07736	-3.32193	-0.446085	-3.32193	-1.26689	-0.337222	-0.224263	low
GSM2529506	0	6.27671	-3.32193	-2.42914	1.03584	-2.89403	-0.598534	-3.32193	-1.26276	-0.969571	0.22626	high
GSM2529507	0	6.24384	-3.32193	-0.752257	-0.577405	-2.46105	0.0682146	-3.32193	-0.605881	-1.12436	0.147475	high
GSM2529508	0	6.25479	-3.32193	-0.928462	-0.727542	-2.59424	-0.221269	-2.29094	-0.0135031	-1.26346	0.0455479	high
GSM2529509	0	6.25479	-3.32193	-1.11857	-0.315526	-3.32193	-0.298638	-3.32193	-0.246847	-1.59578	0.0139579	low
GSM2529510	0	6.25205	-2.06454	-2.80054	-0.564952	-3.32193	0.506398	-3.32193	-1.05288	-0.74484	0.0670199	high
GSM2529511	0	6.23836	-3.32193	-0.290468	-2.10253	-3.32193	0.0349115	-3.32193	-0.717499	0.176157	-0.332313	low
GSM2529512	1	1.09589	-3.32193	-0.551628	-1.73187	-2.39964	-0.531918	-3.32193	0.548022	-1.10439	0.319308	high
GSM2529513	1	2.52055	-1.49501	-2.45531	-0.41724	-2.18173	-2.74947	-1.6057	-0.771035	-0.423149	0.654898	high
GSM2529514	0	6.20822	-1.43467	-2.43211	0.0288492	-2.36194	-0.628769	-0.934794	-0.811761	-0.0056013	-0.0670463	low
GSM2529515	0	6.20274	-3.32193	-1.92715	-1.48571	-3.32193	-1.468	-3.32193	-0.973659	0.561165	0.113955	high
GSM2529516	0	6.1863	-1.54166	-3.32193	0.261302	-2.69384	-1.66653	-3.32193	0.138998	-0.879125	0.63388	high
GSM2529517	0	6.16438	-3.32193	-1.48582	0.881062	-1.64247	-0.715708	-3.32193	-0.18788	0.150404	0.222682	high
GSM2529518	0	6.16438	-3.32193	-2.26303	0.474597	-3.12772	-0.0895791	-2.39808	-1.12744	-0.416608	-0.181946	low
GSM2529519	1	5.6137	0.388267	-1.42203	-0.172555	-2.70104	-0.163081	-3.32193	-2.13364	-0.791048	0.139834	high
GSM2529520	0	6.16986	-1.86174	-2.74326	0.30737	-3.32193	-0.668792	-3.32193	-1.04763	-0.90352	0.186973	high
GSM2529521	0	6.16164	-3.32193	-2.50372	0.796963	-3.11055	0.260209	2.00398	-0.433039	-1.06126	-0.792229	low
GSM2529522	0	6.16712	-3.32193	-2.15527	-2.499	-3.32193	0.275788	-3.32193	-1.19291	-1.06909	0.356655	high
GSM2529523	0	6.09041	-1.47327	-1.1637	0.802565	-3.32193	2.50299	-3.32193	-1.12442	-0.885718	-0.789246	low
GSM2529524	1	2.95342	-3.32193	-2.86174	1.60871	-2.5809	0.988455	-2.29718	-1.24111	-0.466433	-0.216038	low
GSM2529525	1	5.76164	-1.3882	-2.55592	0.709273	-3.14335	0.570039	-3.32193	-0.519938	-0.0825087	-0.301028	low
GSM2529526	0	6.10959	-3.32193	-1.77275	-0.383031	-3.11341	-0.211915	-2.33659	-1.38264	0.574964	-0.347224	low
GSM2529527	0	6.18082	-3.32193	-1.72165	-2.81264	-3.32193	-1.56438	-3.32193	0.415683	-0.876201	0.505502	high
GSM2529528	1	2.98082	-3.32193	-3.32193	0.78892	-2.86097	0.0331177	-3.32193	-0.908196	3.82996	-0.781815	low
GSM2529529	0	6.10959	-3.32193	-2.29344	1.32214	-3.32193	-0.893522	-3.32193	0.378356	-1.36384	0.0332728	low
GSM2529530	0	6.10137	-0.48366	-3.32193	-0.566588	-3.32193	-0.402615	-3.32193	-1.73411	-0.603069	0.325666	high
GSM2529531	0	6.18082	-2.08189	-1.80846	0.974984	-2.8851	0.977065	-3.32193	-1.16877	0.717947	-0.588619	low
GSM2529532	0	6.09315	-3.32193	-2.78913	0.0184747	-3.06781	0.0971396	-1.59451	-1.67919	-0.428793	-0.107174	low
GSM2529533	0	6.09041	-3.32193	-0.0464978	0.231555	-3.02518	1.33151	-3.32193	-0.601781	-0.00522334	-0.801805	low
GSM2529534	0	6.06575	-3.32193	-1.46567	1.71614	-3.32193	-1.52393	-3.32193	-1.52038	-1.83493	0.171514	high
GSM2529535	0	6.07397	-1.61059	-2.59061	0.744437	-3.32193	1.17391	-3.32193	-0.778039	0.084399	-0.494517	low
GSM2529536	0	6.04932	-3.32193	-1.98176	0.278473	-3.32193	1.13848	-3.32193	-0.418282	0.218236	-0.567071	low
GSM2529537	1	2.05479	-3.32193	-0.786353	0.275877	-3.10944	0.477288	-3.32193	-0.816967	-0.125441	-0.492821	low
GSM2529538	0	6.10959	-3.32193	-2.74767	0.0424804	-3.32193	-0.347161	-3.32193	-1.17525	-0.181729	0.0355781	low
GSM2529539	0	6.15068	-3.32193	-2.03722	-0.305958	-3.32193	-2.5457	-3.32193	-0.460517	-0.364617	0.348414	high
GSM2529540	0	5.93151	-2.59045	-0.968133	-0.255333	-2.81904	-1.11119	-3.32193	-0.94103	-1.40319	0.305867	high
GSM2529541	0	6.03562	1.81265	-2.80563	-1.63806	-2.89575	0.603113	-3.32193	-0.449032	-1.55082	0.428739	high
GSM2529542	1	5.25479	-3.32193	-2.74127	0.31429	-3.03597	-1.68111	-3.32193	-1.39899	-0.57269	0.456258	high
GSM2529543	0	6.00822	-3.32193	-1.0512	0.274554	-2.90805	-0.785564	-3.32193	-1.53011	-0.323364	-0.036225	low
GSM2529544	0	5.99726	-1.57021	-3.32193	-1.21423	-1.72128	-2.00681	-3.32193	-1.55559	0.102715	1.15693	high
GSM2529545	1	1.57808	-3.32193	-3.32193	-0.15606	-1.9616	-0.834646	-3.32193	-1.26831	-0.144906	0.769729	high
GSM2529546	0	5.96986	-3.32193	-1.3159	1.00838	-3.32193	0.288363	-3.32193	-0.115452	-1.45668	-0.280724	low
GSM2529547	1	5.51781	-3.32193	-3.32193	0.834493	-0.595524	1.17587	-3.32193	-1.31034	-1.34771	1.03935	high
GSM2529548	0	5.97534	-3.32193	-2.60261	0.636228	-2.88175	-1.20734	-2.08161	-1.92589	-0.037756	0.0845313	high
GSM2529549	1	2.24658	-3.32193	-3.32193	0.288725	-2.85016	0.364893	-3.32193	0.157884	-0.452836	0.125969	high
GSM2529550	0	5.97534	-3.32193	-2.46438	0.120401	-3.11269	-0.8432	-1.82371	-0.311956	0.0546846	-0.194733	low
GSM2529551	1	2.23836	-2.44929	-3.32193	0.382402	-1.93517	0.348442	-3.32193	-1.60298	2.17709	-0.0344699	low
GSM2529552	0	5.93151	-3.32193	-0.744434	1.98111	-3.04973	-0.682995	-3.32193	-2.47602	-1.4035	-0.0945797	low
GSM2529553	0	5.89589	-2.20642	-3.32193	-0.116132	-3.32193	-1.45168	-0.904135	-0.288468	-0.791867	0.0757616	high
GSM2529554	0	5.91507	-3.32193	-1.37887	-0.952794	-2.69829	-0.700821	-3.32193	-2.32833	-0.963405	0.459152	high
GSM2529555	0	5.89863	-3.32193	-1.27646	-0.846208	-3.32193	0.155674	-3.32193	-1.22867	-0.438112	-0.161637	low
GSM2529556	0	5.89863	-3.32193	-1.84854	-0.975638	-3.32193	-0.79375	-3.32193	-0.672113	-0.630876	0.151221	high
GSM2529557	1	1.19726	-3.32193	-3.32193	-1.52822	-2.05537	-0.741991	-3.32193	-1.0254	-0.693987	1.01494	high
GSM2529558	0	5.89315	-3.32193	-2.73844	-0.101019	-3.32193	-1.17206	-1.70365	-0.407237	-0.719676	0.0373317	low
GSM2529559	0	5.88219	-3.32193	-2.54337	1.09838	-3.13377	-0.877976	-3.32193	-0.689018	-1.53302	0.291462	high
GSM2529560	1	4.17534	-3.32193	-0.459393	2.40361	-3.32193	-0.938586	-3.32193	-0.497525	-1.3178	-0.416923	low
GSM2529561	0	5.83836	-2.28012	-2.96428	-0.443295	-3.32193	-0.285703	-2.38359	-1.0115	0.265089	-0.136316	low
GSM2529562	1	2.72603	-3.32193	-2.80952	-1.27589	-3.08719	0.0534065	-3.32193	-0.936845	-1.03132	0.418213	high
GSM2529563	0	5.80274	-3.32193	-2.77749	0.36539	-3.32193	-1.78941	-3.32193	-0.216025	-0.615888	0.299101	high
GSM2529564	0	5.8	-3.32193	-2.58017	-1.5556	-2.82658	-1.82604	-3.32193	-1.53506	-0.779403	0.844223	high
GSM2529565	0	5.78082	-3.32193	-1.72755	0.699383	-3.13079	-0.411748	-3.32193	-1.74773	-0.40476	-0.0819677	low
GSM2529566	0	5.78356	-3.32193	-3.01652	0.00945324	-2.71389	-1.80671	-3.32193	0.0357041	-1.54703	0.817678	high
GSM2529567	0	5.8	-3.32193	-2.64979	1.60784	-1.74851	0.0530215	-3.32193	-0.635163	-1.20474	0.504177	high
GSM2529568	0	5.77534	-3.32193	-3.32193	0.846521	-3.13406	0.424107	-3.32193	0.395578	-0.697317	-0.028567	low
GSM2529569	0	5.70411	-3.32193	-2.06621	0.818131	-2.45121	1.49309	-1.435	-1.86866	-0.168766	-0.460695	low
GSM2529570	0	5.77808	-3.32193	-2.22461	0.824026	-3.32193	0.508295	-2.15708	-0.170766	0.580512	-0.748681	low
GSM2529571	1	2.02466	-3.32193	-2.89859	-0.571795	-3.32193	-1.07609	-3.32193	-1.28693	-1.24136	0.53389	high
GSM2529572	0	5.74521	-1.10617	-2.3905	0.172603	-3.32193	-0.244445	-3.32193	-0.805605	-0.287411	-0.112252	low
GSM2529573	0	5.7589	-3.32193	-3.32193	0.914901	-3.32193	-0.710129	-3.32193	-1.43125	0.637453	-0.0727688	low
GSM2529574	0	5.72603	-1.02398	-1.95103	0.610275	-3.32193	-0.0202254	-2.39494	-1.06491	-0.164519	-0.449493	low
GSM2529575	1	4.56986	-2.12081	-1.48006	1.16555	-3.32193	0.689799	-3.32193	-1.08808	-0.822016	-0.443858	low
GSM2529576	0	5.73699	-1.23828	-2.53792	-0.580094	-2.93826	0.464172	-3.32193	-1.11974	-0.629461	0.1319	high
GSM2529577	0	5.70959	-3.32193	-2.8645	0.203665	-2.65089	-0.612839	-3.32193	-0.187112	-1.22427	0.503408	high
GSM2529578	0	5.70411	-3.32193	-3.32193	0.798474	-3.06159	1.84773	-3.32193	-0.461182	-0.307946	-0.29073	low
GSM2529579	0	5.70959	-3.32193	-2.83036	-0.109273	-3.32193	-0.849155	-3.32193	-0.953137	-1.00491	0.337776	high
GSM2529580	0	5.70685	2.16124	-1.65922	0.987699	-2.94763	0.49409	-2.3861	-0.71748	-0.156862	-0.599377	low
GSM2529581	1	4.10685	-1.75946	-0.450293	-0.307884	-3.14059	1.61541	-2.43766	0.0414799	-0.148433	-0.914635	low
GSM2529582	0	5.66575	-3.32193	-2.38836	1.23638	-2.88747	1.33034	-2.24518	-1.0889	0.529601	-0.678582	low
GSM2529583	0	5.66849	-0.616609	-0.957591	1.90347	-2.86199	-0.258734	-2.4994	-0.979194	1.02022	-0.873009	low
GSM2529584	0	5.67123	-2.06637	-1.83279	1.53032	-2.92705	-1.73796	-1.64088	-0.748415	-0.296189	-0.216954	low
GSM2529585	0	5.73699	-3.32193	-1.78016	-0.746345	-3.09668	-1.0648	-3.32193	-1.01874	-1.36658	0.430806	high
GSM2529586	0	5.67123	-3.32193	-2.49038	0.919706	-3.11627	-0.566488	-3.32193	0.536938	-0.499333	-0.0639621	low
GSM2529587	0	5.67123	-2.05653	-2.15334	1.37511	-2.85348	1.40532	-3.32193	-1.99197	0.421781	-0.521841	low
GSM2529588	0	5.64932	-3.32193	-3.32193	1.02421	-2.60032	-1.04371	-1.75772	-1.56343	-0.173087	0.203328	high
GSM2529589	0	5.64658	-3.32193	-3.32193	0.263671	-3.32193	-3.01797	-3.32193	-0.785027	-1.50047	0.888646	high
GSM2529590	0	5.66301	-3.32193	-1.42824	0.717026	-3.09527	0.343777	-3.32193	-0.285402	-0.371693	-0.378685	low
GSM2529591	0	5.64658	-3.32193	-2.03322	-0.265896	-3.32193	-0.805018	-3.32193	-0.694989	-1.2622	0.235846	high
GSM2529592	0	5.64932	-3.32193	-1.71211	-1.23318	-2.55596	0.0239485	-1.22248	-0.727712	-0.384307	-0.0713677	low
GSM2529593	0	5.64932	-1.32652	-2.54122	0.777561	-3.32193	0.0898252	-1.1269	-1.56207	-0.0767321	-0.546077	low
GSM2529594	0	5.6274	-2.16518	-1.92285	-0.767199	-2.12728	1.69782	-3.32193	-1.46945	-1.86134	0.427283	high
GSM2529595	0	5.61096	-3.32193	-0.966069	1.17857	-3.32193	-0.121724	-3.32193	-2.50029	-1.37015	-0.152237	low
GSM2529596	0	5.66575	-3.32193	-3.32193	-0.653671	0.548279	-0.491729	-3.32193	-1.26474	-1.1206	1.92716	high
GSM2529597	1	1.65753	-1.75509	-3.32193	0.0133336	-3.17702	-0.889221	-3.32193	-1.90314	2.00157	-0.165227	low
GSM2529598	0	5.61096	-3.32193	-0.913874	-0.700999	-2.67687	0.0374635	-3.32193	-0.391658	-0.379705	-0.0615078	low
GSM2529599	0	5.60548	-3.32193	-2.11235	-0.1416	-3.06831	-0.676169	-3.32193	-1.28009	-0.112001	0.0838819	high
GSM2529600	0	5.5863	-2.17211	-1.26982	1.01296	-2.52285	0.830784	-2.20166	-0.996582	-0.990335	-0.326703	low
GSM2529601	0	5.5863	-2.14571	-1.61182	0.235114	-3.07196	0.26971	-3.32193	-0.792292	0.166921	-0.361803	low
GSM2529602	0	5.72055	-3.32193	-3.32193	-0.0122586	-2.77563	3.67995	-1.97369	-0.98438	-0.112585	-0.623252	low
GSM2529603	0	5.58082	-3.32193	-1.74228	-1.09423	-3.05707	-0.0582493	-3.32193	-2.17591	-1.44798	0.39564	high
GSM2529604	0	5.55342	-1.49631	-1.30876	-0.0458528	-3.09118	-0.179986	-2.23032	-0.48639	-1.1444	-0.20259	low
GSM2529605	0	5.59178	-3.32193	-1.198	-0.470939	-2.99886	-1.08166	-3.32193	-0.707609	-0.741701	0.155571	high
GSM2529606	0	5.53151	-0.686466	-2.833	0.698859	-3.32193	-0.0297456	-1.28475	-0.799531	0.819088	-0.698816	low
GSM2529607	0	5.5863	-1.16736	-2.83455	-1.47134	-3.09601	-0.457434	-3.32193	-1.33244	-0.327131	0.371736	high
GSM2529608	0	5.54521	-3.32193	-2.57294	-1.18938	-3.13491	-2.27806	-3.32193	-1.38348	-0.423319	0.671207	high
GSM2529609	0	5.54521	-2.30789	-2.88275	-0.402113	-3.32193	-1.27216	-3.32193	-1.00063	-0.780659	0.402062	high
GSM2529610	1	1.65753	-3.32193	-2.22019	1.39002	-3.32193	-1.41244	-3.32193	-0.31283	6.06489	-1.52802	low
GSM2529611	0	5.45205	0.825908	-1.89404	0.867169	-3.08649	0.447382	-3.32193	-1.25843	0.75244	-0.586077	low
GSM2529612	0	5.54795	-3.32193	-1.2771	1.60101	-2.96482	-0.536795	-3.32193	-1.05417	-0.253445	-0.291437	low
GSM2529613	0	5.48493	-2.24995	-1.6661	0.975638	-3.32193	0.114482	-1.78309	-0.998887	0.869879	-0.888488	low
GSM2529614	0	5.47123	-1.55899	-1.6154	1.28454	-3.32193	-0.466639	-1.66568	-0.128473	-0.062172	-0.710687	low
GSM2529615	0	5.48767	-0.686654	0.382302	-0.139463	-2.82391	0.0897991	-3.32193	0.891746	-0.845287	-0.486358	low
GSM2529616	0	5.47671	-3.32193	-2.50474	0.978357	-2.93187	0.332358	-3.32193	-1.00447	0.388377	-0.264299	low
GSM2529617	0	5.47123	-0.975712	-1.71123	1.05512	-3.08287	2.33674	-3.32193	-1.06981	0.522799	-0.928696	low
GSM2529618	0	5.54521	-3.32193	-2.12929	-0.60304	-2.52404	-0.838266	-2.20492	-1.97389	-0.758279	0.411784	high
GSM2529619	0	5.43562	-3.32193	-2.50723	-2.39895	-3.10497	-1.01846	-3.32193	-0.346181	-1.01518	0.664078	high
GSM2529620	0	5.41644	-3.32193	-1.55215	-0.0947569	-2.97819	-0.314744	-3.32193	-0.123401	-0.778801	0.00547558	low
GSM2529621	0	5.4137	-2.15903	-2.14244	-0.548069	-2.55302	0.155775	-3.32193	-1.40628	-0.404416	0.23591	high
GSM2529622	0	5.4137	0.677314	-2.81217	1.47341	-3.08313	-1.68944	0.0226292	-1.46231	0.0722965	-0.414345	low
GSM2529623	0	5.4137	-3.32193	-2.3835	1.5951	-2.34433	0.300452	-1.50417	-1.22705	0.974192	-0.53579	low
GSM2529624	1	4.89315	-2.18258	-0.782278	-0.536424	0.370733	0.438227	-2.2302	-0.9611	-1.12672	0.973003	high
GSM2529625	0	5.41096	-2.35852	-3.32193	-0.248672	-2.78438	-1.96508	-3.32193	-0.9574	-1.25249	0.900729	high
GSM2529626	0	5.39452	-1.14139	-2.87131	1.16067	-3.127	0.0318692	-3.32193	-1.32687	-0.925292	0.046667	high
GSM2529627	0	5.37808	-1.65741	-2.17585	-0.795236	-2.92717	-1.40032	-3.32193	-1.90888	-0.815486	0.547247	high
GSM2529628	0	5.37808	-3.32193	-2.32231	-0.265665	-2.85675	-0.960234	-3.32193	-0.433656	-0.769743	0.364739	high
GSM2529629	1	5.00822	-0.951144	-3.32193	1.05982	-3.32193	-1.44567	-3.32193	-2.73798	-0.43453	0.334812	high
GSM2529630	0	5.38904	-3.32193	-1.8885	1.64785	-3.32193	-0.852387	-1.95613	0.255138	-1.41766	-0.280356	low
GSM2529631	0	5.3726	-2.39039	-3.32193	1.43323	-3.08419	0.342044	0.0437323	-1.3518	1.06017	-0.869229	low
GSM2529632	0	5.35068	-0.971148	-0.186802	1.94154	-3.14145	-0.815411	-3.32193	0.547795	-0.950099	-0.55901	low
GSM2529633	0	5.3589	1.53773	-3.32193	0.942406	-2.91785	1.85054	-3.32193	-0.349677	-0.548729	-0.297289	low
GSM2529634	0	5.31781	-3.32193	-2.60787	-0.833174	-3.32193	-0.748705	-3.32193	-1.24917	-0.61937	0.308527	high
GSM2529635	0	5.34247	-3.32193	-2.58076	-1.3962	-2.64213	0.624118	-1.79018	-1.90212	0.0356605	0.0462618	high
GSM2529636	0	5.29315	-0.954163	-2.54766	1.73839	-2.75488	0.263512	-0.56077	-1.25762	0.946439	-0.842531	low
GSM2529637	0	5.27945	-3.32193	-2.34043	0.374667	-3.32193	-1.52216	-1.86911	-0.130836	-0.400338	-0.107512	low
GSM2529638	0	5.29589	-2.09603	-2.84109	-0.794205	-2.48354	-2.17701	-3.32193	-0.896493	-1.23979	1.02174	high
GSM2529639	0	5.23836	-3.32193	-2.42871	-0.0571665	-3.32193	-1.09007	-2.13124	-1.67361	-0.178718	-0.0170439	low
GSM2529640	1	1.14521	-1.71238	-2.85126	-1.17475	-3.11904	-1.83393	-3.32193	-1.26588	-0.425676	0.610316	high
GSM2529641	0	5.26575	-2.13903	-2.00884	-0.149746	-3.0727	-0.172797	-2.21278	-1.87091	-0.714943	-0.0393722	low
GSM2529642	1	0.6	-1.07766	-2.76612	-1.58555	-3.32193	-1.70482	-3.32193	-2.27625	-0.378695	0.598236	high
GSM2529643	0	5.20548	-3.32193	-3.32193	0.605693	-2.93975	-1.16986	-3.32193	-0.916164	-0.602427	0.44333	high
GSM2529644	0	5.18904	-1.10062	-2.22087	0.376913	-2.41807	0.321604	-1.22367	-1.1462	0.430403	-0.394007	low
GSM2529645	0	5.19178	-2.0131	-2.08532	-0.643155	-2.44361	-1.37456	-3.32193	-1.37312	-0.897269	0.671429	high
GSM2529646	1	2.60274	-1.09062	-3.32193	-1.97063	-3.13223	0.14663	-3.32193	-1.7474	-0.658167	0.51166	high
GSM2529647	0	5.21096	-3.32193	-2.47387	1.02585	-2.9862	-0.194332	-2.52187	-0.343591	0.291992	-0.340548	low
GSM2529648	0	5.20548	-2.25311	-2.582	0.288453	-3.32193	-0.0446155	-3.32193	-0.199759	-0.861013	-0.0194144	low
GSM2529649	0	5.20274	-3.32193	-2.0102	0.591306	-3.14222	-0.313043	-2.51608	-0.145873	0.141394	-0.387201	low
GSM2529650	0	5.18356	-3.32193	-3.32193	-2.19738	-3.32193	-0.908478	-3.32193	-1.45674	-1.47239	0.873987	high
GSM2529651	0	5.15068	-1.25729	-2.51832	-0.110731	-3.11068	0.134707	-1.78302	-1.99847	-0.630807	-0.106398	low
GSM2529652	0	5.15068	-3.32193	-2.24578	-1.02953	-2.97106	-0.573067	-1.98722	-2.22915	-0.713646	0.253037	high
GSM2529653	0	5.2	-3.32193	-2.48932	0.980135	-3.32193	0.442308	-3.32193	-0.409113	0.6095	-0.523819	low
GSM2529654	0	5.1863	-3.32193	-1.90934	-0.26272	-2.43271	0.96199	-3.32193	-0.731273	-0.424405	0.0237535	low
GSM2529655	0	5.16712	-3.32193	-0.781809	0.944454	-2.91218	-0.0330761	-3.32193	-1.0271	0.338693	-0.508123	low
GSM2529656	0	5.14795	-3.32193	-3.32193	-0.711363	-3.03581	-0.945846	-3.32193	-1.10777	-0.398345	0.514739	high
GSM2529657	0	5.13425	-3.32193	-2.49689	0.631495	-2.7869	-0.689909	-3.32193	-1.22874	-0.40984	0.223216	high
GSM2529658	0	5.13151	-2.15173	-2.79683	-0.315535	-2.91234	-0.661494	-3.32193	-2.10155	-0.824615	0.493773	high
GSM2529659	0	5.15068	-0.409242	-2.22032	1.15781	-3.32193	-1.79415	-3.32193	-1.07185	0.0261386	-0.0570542	low
GSM2529660	0	5.13151	2.34903	-3.32193	0.186146	-3.04669	-0.197652	-3.32193	0.2861	0.0621673	-0.0538409	low
GSM2529661	0	5.15068	-0.564888	-2.86407	0.906783	-2.71996	1.17772	-2.23928	-1.73753	-0.18341	-0.293266	low
GSM2529662	0	5.15068	-3.32193	-1.53791	0.694078	-3.32193	-0.19554	-3.32193	-1.4612	-0.230716	-0.288771	low
GSM2529663	0	5.12603	-3.32193	-0.918426	-0.745058	-2.46775	-1.10096	-3.32193	-0.7127	-0.429259	0.269243	high
GSM2529664	0	5.10411	-3.32193	-1.52506	1.79657	-3.32193	0.267427	-3.32193	-1.30883	-0.836666	-0.403506	low
GSM2529665	0	5.09315	-3.32193	-2.28096	0.455786	-3.32193	-0.499072	-1.87587	-0.381384	-0.0830816	-0.375357	low
GSM2529666	0	5.10959	-3.32193	-2.79171	0.743119	-3.32193	-0.201676	-1.56776	-1.47253	-0.513036	-0.24437	low
GSM2529667	1	4.30137	-2.28058	-1.77009	2.43454	-3.12174	-0.443046	-3.32193	-1.43402	-1.35171	-0.129884	low
GSM2529668	0	5.09589	-3.32193	-2.84777	-1.4372	-3.32193	-1.10779	-3.32193	-1.37308	-0.572533	0.503975	high
GSM2529669	0	5.08493	-3.32193	-3.32193	-2.61124	-1.62183	-1.78008	-3.32193	-2.64514	-1.53278	1.82063	high
GSM2529670	0	5.10685	0.365021	-3.32193	0.849367	-2.60696	0.95843	-3.32193	-0.131473	2.20952	-0.620736	low
GSM2529671	0	5.09315	-1.20168	-2.51874	0.147632	-2.9198	1.99698	-2.31052	-0.930743	0.378634	-0.643926	low
GSM2529672	0	5.07123	-3.32193	-2.10774	2.27562	-3.10862	-0.751443	-3.32193	-0.72604	-1.04877	-0.077899	low
GSM2529673	0	5.05753	-3.32193	-3.32193	0.602723	-3.05701	-0.168909	-3.32193	-1.29128	0.288725	0.0369246	low
GSM2529674	0	5.05205	-3.32193	-2.52165	-0.175328	-3.13263	-0.271307	-2.47013	-1.28112	-0.377199	0.00291245	low
GSM2529675	0	5.05205	-2.18329	-2.36045	-2.06402	-2.72654	0.233624	-3.32193	-0.711826	-1.29569	0.563767	high
GSM2529676	0	5.05479	-2.07171	-3.32193	0.911354	-3.06464	-0.446455	-3.32193	-1.20844	0.480286	-0.0279414	low
GSM2529677	0	5.49589	-1.03382	-2.69216	1.37966	-3.32193	-0.750141	-3.32193	-1.02763	0.107811	-0.2011	low
GSM2529678	0	5.03014	-3.32193	-1.53861	-1.59041	-2.75311	0.662045	-1.21838	-1.24056	-0.754597	-0.130113	low
GSM2529679	0	5.05205	-3.32193	-1.32521	-0.250541	-2.78651	-0.141327	-3.32193	-1.34963	-0.212945	-0.0227561	low
GSM2529680	0	5.07671	-3.32193	-3.32193	0.911722	-3.10771	0.429452	-3.32193	-0.499559	0.331854	-0.200509	low
GSM2529681	1	4.77808	-3.32193	-1.67338	-2.01878	-3.32193	0.575575	-3.32193	-1.98291	-1.54051	0.300805	high
GSM2529682	0	5.09041	-3.32193	-2.7349	-2.05542	-2.63296	-0.299455	-1.66264	-1.27644	-0.518868	0.407467	high
GSM2529683	0	4.99452	-2.27091	-1.48895	0.539749	-3.32193	-1.84188	-3.32193	-0.511534	-0.398876	-0.0147768	low
GSM2529684	0	4.93425	-3.32193	-1.12224	0.795933	-2.84819	-0.99379	-3.32193	-1.12223	-1.28016	0.155463	high
GSM2529685	0	5.01644	-3.32193	-3.32193	0.526309	-3.32193	-2.01689	-2.13113	-0.628339	0.650737	-0.00908214	low
GSM2529686	0	5.09589	-3.32193	-2.19711	-1.92989	-3.32193	-0.21546	-3.32193	-0.791113	-0.848089	0.300484	high
GSM2529687	0	4.97534	-1.83376	-3.32193	0.946154	-2.98653	-0.360764	-1.8637	-0.837692	0.468677	-0.262797	low
GSM2529688	0	4.9726	-3.32193	-3.32193	0.468448	-3.05795	0.587681	-2.20638	-1.15144	0.0968205	-0.21775	low
GSM2529689	0	4.9726	-3.32193	-1.54365	-2.44354	-3.06398	-1.20413	-1.21693	-2.09824	-0.853691	0.303314	high
GSM2529690	0	4.95068	-3.32193	-2.84731	-0.130487	-3.32193	-0.886439	-3.32193	-2.16034	0.486869	0.0959134	high
GSM2529691	0	4.99178	-3.32193	-3.32193	-0.318786	-2.85156	-0.394712	-3.32193	-2.84229	-0.120526	0.48172	high
GSM2529692	0	4.98904	-3.32193	-0.227748	-3.32193	-3.32193	-0.230849	-3.32193	-0.312635	-1.99596	0.337752	high
GSM2529693	0	4.96164	0.146447	-0.672993	1.13969	-3.13098	1.25598	-2.50129	-0.0534278	-0.896018	-0.849087	low
GSM2529694	0	4.98082	-3.32193	-1.09974	0.400931	-3.0447	-1.37254	-3.32193	-1.81958	-1.06649	0.202901	high
GSM2529695	0	4.9726	-0.219895	-2.5432	0.611645	-3.32193	0.0346617	-3.32193	-0.52967	-0.187002	-0.252662	low
GSM2529696	0	4.9589	-1.78245	-3.32193	0.401041	-3.32193	-0.88673	-3.32193	-0.849412	-0.289825	0.174021	high
GSM2529697	0	4.91233	-1.41939	-3.32193	-1.63613	-3.32193	-0.679444	-3.32193	-0.223884	-1.3247	0.601874	high
GSM2529698	0	4.90411	-3.32193	-2.08022	1.40873	-3.32193	0.611206	-3.32193	-0.904486	1.02458	-0.754715	low
GSM2529699	0	4.95616	-0.703107	-0.577237	0.464689	-3.32193	-1.45936	-3.32193	-0.335424	-0.33191	-0.309342	low
GSM2529700	1	0.276712	-3.32193	-1.67955	0.578726	-3.32193	-1.29257	-3.32193	-2.23019	0.586789	-0.172394	low
GSM2529701	0	4.90411	-3.32193	-1.48957	1.08039	-3.32193	-1.02711	-3.32193	-0.916442	-0.390901	-0.197153	low
GSM2529702	1	1.96164	-3.32193	-2.53752	-0.11909	-3.32193	-0.20702	-3.32193	-0.614956	-0.61826	0.051069	high
GSM2529703	0	4.89589	-3.32193	0.0497632	-2.1149	-2.83204	0.336752	-3.32193	-1.7366	0.303331	-0.230657	low
GSM2529704	0	4.86301	2.94158	-1.78253	1.13848	-3.32193	0.302984	-3.32193	-0.654763	-0.127148	-0.585627	low
GSM2529705	0	4.85479	-2.19937	-2.8061	1.46481	-3.32193	-0.283744	-3.32193	-0.907606	0.742662	-0.409049	low
GSM2529706	0	4.94247	-3.32193	-3.32193	-0.0680371	-2.91712	-1.2339	-3.32193	-0.50699	-0.298261	0.459951	high
GSM2529707	0	4.87945	0.249251	-2.80187	-0.738373	-2.43249	-0.936555	-3.32193	-2.72698	-0.896574	0.799291	high
GSM2529708	0	4.8274	-3.32193	-2.75802	-0.717503	-2.85778	-1.01158	-3.32193	-1.62231	-0.571727	0.558204	high
GSM2529709	0	4.85479	-3.32193	-2.22562	-0.607047	-3.09478	-0.526957	-3.32193	0.073291	-0.354992	0.094965	high
GSM2529710	0	4.81644	-0.85124	-1.61837	0.353752	-2.95345	-0.487948	-1.8714	-0.627605	-0.921133	-0.194053	low
GSM2529711	0	4.80548	-3.32193	-2.66976	1.2186	-2.73824	0.743578	-3.32193	-0.813439	1.42086	-0.517079	low
GSM2529712	0	4.8411	1.06186	-2.3473	0.801713	-2.37742	-0.48922	-3.32193	-0.44512	-0.524888	0.179413	high
GSM2529713	0	4.8274	-1.98651	-3.32193	-0.930207	-2.1399	-0.437099	-3.32193	-1.63593	-1.05091	0.942747	high
GSM2529714	0	4.8274	-3.32193	-0.616972	-2.51324	-2.61068	-0.15053	-3.32193	-1.15201	-1.12912	0.412428	high
GSM2529715	0	4.86575	-3.32193	-3.32193	0.461036	-3.32193	0.465399	-3.32193	-1.45542	-0.409014	0.00872064	low
GSM2529716	0	4.80274	0.892212	-1.02512	-1.52485	-3.07813	0.269245	-3.32193	-0.894904	-1.07013	-0.0023619	low
GSM2529717	0	4.80822	-0.695823	-2.29639	-1.30486	-2.55384	-0.204923	-3.32193	0.682582	-0.549012	0.301447	high
GSM2529718	0	4.80274	-3.32193	-2.24699	0.558816	-3.32193	-0.223537	-1.76956	-0.671903	-0.743658	-0.294059	low
GSM2529719	0	4.73151	-3.32193	-3.32193	0.904557	-2.73412	-0.859393	-3.32193	-1.28323	2.67019	-0.295505	low
GSM2529720	0	5.09589	-1.4017	-2.80412	1.62671	-3.08772	0.175802	-3.32193	-0.707791	-0.871701	-0.0931271	low
GSM2529721	0	4.82192	0.528851	-1.87595	0.640723	-3.32193	0.89412	-1.62603	-0.777082	0.0208784	-0.842588	low
GSM2529722	0	4.82192	-3.32193	-3.32193	-0.886796	-2.8731	1.78598	-3.32193	-0.319605	2.28355	-0.572674	low
GSM2529723	1	0.838356	-3.32193	-2.68622	0.125894	-2.51763	0.0515598	-3.32193	0.0437029	1.09293	-0.135924	low
GSM2529724	0	4.70137	-0.600779	-2.33607	1.72364	-3.01916	-0.193717	-2.06549	-1.7073	0.400625	-0.523496	low
GSM2529725	0	4.74247	-3.32193	-2.08536	1.30406	-2.95102	-0.44254	-2.38671	-0.266359	-1.11475	-0.102307	low
GSM2529726	0	4.8	-1.22533	-1.14156	-0.383742	-3.13004	-0.722532	-3.32193	-0.496279	-1.08635	0.0428873	high
GSM2529727	1	2.74521	-3.32193	-2.80656	0.923545	-3.08909	-0.813638	-3.32193	-0.288815	-0.839395	0.187206	high
GSM2529728	0	4.70411	-0.146019	-3.32193	0.592062	-3.14649	-0.910099	-3.32193	-1.37127	0.336443	0.0819922	high
GSM2529729	0	4.69315	-3.32193	-3.32193	1.28956	-2.55553	-1.08887	-0.98825	-1.1471	0.858331	-0.184312	low
GSM2529730	0	4.69041	-3.32193	-2.58827	0.461183	-2.66113	-0.0363616	-3.32193	-2.62095	-0.200518	0.237074	high
GSM2529731	0	4.69315	-3.32193	-3.32193	0.59766	-2.7392	-1.10029	-3.32193	-1.87588	-1.09253	0.682604	high
GSM2529732	0	4.68493	-3.32193	-2.40161	1.66569	-3.32193	-0.548858	-3.32193	-0.94801	-1.32075	0.0235652	low
GSM2529733	1	2.99726	-1.80942	-2.31369	0.250877	-2.98547	-0.904063	-3.32193	-1.60734	-0.810313	0.296018	high
GSM2529734	0	4.67397	-3.32193	-2.74954	-0.659057	-3.32193	-0.970331	-2.24074	-1.29204	-0.36505	0.13879	high
GSM2529735	0	4.67397	-0.546365	-3.32193	0.791947	-3.32193	-1.19549	-3.32193	-0.484619	-0.583601	0.197284	high
GSM2529736	0	4.64932	-3.32193	-2.53594	1.23912	-3.32193	-0.340689	-3.32193	-0.973622	-1.39483	0.088399	high
GSM2529737	0	4.64658	-1.08195	-0.805971	-1.09325	-2.58774	0.242795	-3.32193	-1.26053	-0.486505	0.0101795	low
GSM2529738	0	4.63288	-1.13383	-1.60474	-0.576327	-3.32193	-0.357537	-3.32193	-1.0941	-0.563446	-0.0585033	low
GSM2529739	0	4.63014	-3.32193	-3.32193	-0.00354328	-3.32193	-1.40376	-3.32193	-1.22762	-0.185781	0.356355	high
GSM2529740	0	4.60822	-3.32193	-3.32193	1.15476	-3.32193	-0.806322	-3.32193	-0.20958	-0.345092	0.0508567	high
GSM2529741	0	4.63288	-1.54513	-3.32193	1.72801	-3.32193	0.725661	-3.32193	-0.895545	1.15082	-0.63819	low
GSM2529742	0	4.59452	-3.32193	-1.22909	0.557562	-2.53075	-0.0641076	-3.32193	-1.56227	0.233483	-0.159231	low
GSM2529743	0	4.64932	-1.87732	-3.32193	0.367069	-2.78554	-0.16814	-3.32193	-0.960996	-1.12408	0.441748	high
GSM2529744	0	4.58904	-0.589262	-1.88039	-0.954775	-2.71417	-1.08564	-3.32193	-1.72003	-0.421264	0.410589	high
GSM2529745	0	4.59178	-0.875021	-1.75368	1.07696	-3.32193	-0.390075	-3.32193	-0.474402	-0.986359	-0.203116	low
GSM2529746	0	4.58904	0.206168	-0.859009	-1.13954	-3.07647	-0.604754	-3.32193	-0.510373	-0.843741	0.0105581	low
GSM2529747	0	4.48219	-3.32193	-2.77867	-0.807589	-3.0598	-1.27189	-3.32193	-0.708243	-1.05828	0.595911	high
GSM2529748	0	4.63014	-3.32193	-2.68971	1.04053	-3.32193	-1.37334	-3.32193	-1.92509	-0.809552	0.271694	high
GSM2529749	0	4.59178	-3.32193	-2.45114	0.000540909	-3.09815	-2.05533	-3.32193	-0.0723204	-0.621646	0.410006	high
GSM2529750	0	4.58904	-3.32193	-1.31155	-0.258812	-3.32193	-1.19373	-3.32193	-0.414712	-1.57771	0.218659	high
GSM2529751	0	4.60822	-3.32193	-2.79161	-0.931095	-3.08533	4.04694	-3.32193	-1.25448	-0.771623	-0.416153	low
GSM2529752	0	4.56986	-3.32193	-3.32193	-0.0591717	-2.71963	-2.11938	-3.32193	-0.587138	-0.611643	0.774109	high
GSM2529753	0	4.53425	-3.32193	-1.22176	-0.38129	-3.32193	-1.47553	-3.32193	-0.612401	0.0611969	-0.0868021	low
GSM2529754	0	4.53699	-2.23563	-3.32193	0.410732	-3.11251	-0.74156	-1.05491	-0.644824	0.43565	-0.282762	low
GSM2529755	0	4.53151	-1.55769	-1.46817	0.989066	-2.90349	0.326468	-1.74076	-1.49611	0.543555	-0.723942	low
GSM2529756	0	4.53151	-1.96639	0.0391244	1.08995	-2.62954	-0.695244	-2.07685	-0.514072	-0.89473	-0.424414	low
GSM2529757	0	4.49863	-3.32193	-1.82823	-0.53111	-3.32193	0.487713	-3.32193	-1.57568	-1.12384	0.0196484	low
GSM2529758	0	4.49863	-3.32193	-3.32193	0.0818032	-3.32193	-0.938373	-3.32193	-1.67403	0.496043	0.133721	high
GSM2529759	0	4.49315	-0.126692	-2.5304	-0.0330395	-2.92551	-0.464212	-3.32193	-0.434789	-1.03659	0.258671	high
GSM2529760	0	4.49589	-1.78609	-2.38466	-1.34408	-3.13514	-1.3566	-2.44149	-0.798321	-0.404336	0.281246	high
GSM2529761	0	4.51781	-3.32193	-1.95436	0.491956	-3.32193	-1.41568	-3.32193	-0.514977	-1.50934	0.273491	high
GSM2529762	0	4.49041	-1.76872	-2.17089	0.329583	-2.65495	-0.0964548	-0.636676	-0.956135	-0.119161	-0.370702	low
GSM2529763	0	4.49315	-3.32193	-1.06076	-1.80675	-3.32193	-0.699629	-3.32193	-1.44063	-0.656422	0.152852	high
GSM2529764	1	3.40822	-1.12355	-3.32193	0.485921	-2.81385	-3.14922	-1.56701	-1.44216	0.695058	0.319993	high
GSM2529765	0	4.49315	-3.32193	-3.32193	0.301892	-3.32193	-1.941	-3.32193	-1.26376	-1.21957	0.651143	high
GSM2529766	0	4.47397	-0.671855	-1.50365	0.755426	-2.55744	-0.265046	-3.32193	-1.02591	0.0186342	-0.140426	low
GSM2529767	0	4.51507	-3.32193	-2.22298	0.403333	-3.32193	-2.08997	-2.02752	-0.719139	0.105808	-0.0790938	low
GSM2529768	0	4.43288	-1.63112	-3.32193	0.133382	-3.32193	-1.08807	-3.32193	-1.13243	0.804078	0.0176912	low
GSM2529769	0	4.41918	-3.32193	-0.294144	1.31719	-2.89785	-0.249361	-3.32193	0.29483	-0.0290521	-0.616524	low
GSM2529770	0	4.41918	-3.32193	-3.32193	0.110626	-3.11244	-2.20806	-3.32193	-0.432237	0.400112	0.381658	high
GSM2529771	0	4.43288	-0.93876	-2.87087	0.683867	-3.12593	-0.214445	-3.32193	-1.13319	0.0357323	-0.0755045	low
GSM2529772	0	4.42192	0.999748	-2.26612	-0.581622	-2.50371	-0.523311	-1.92378	-0.111318	-0.356445	0.0472078	high
GSM2529773	0	4.41644	-3.32193	-2.26311	-0.776857	-3.11335	-1.03912	-1.81893	-1.42317	-0.0698925	0.0299253	low
GSM2529774	0	4.43562	-0.156606	-3.32193	0.666648	-2.86187	-2.20861	-1.59811	-0.412896	-0.634316	0.319186	high
GSM2529775	0	4.41644	0.09326	-1.35658	-0.760282	-3.32193	-1.22269	-3.32193	0.0159799	-0.801106	0.0361542	low
GSM2529776	0	4.36164	-2.27863	-2.88784	1.36139	-3.12171	0.14677	-1.08367	-1.47985	0.258917	-0.56639	low
GSM2529777	0	4.38082	-3.32193	-2.26982	0.487661	-3.11575	0.715254	-1.42082	-2.11466	0.165468	-0.537451	low
GSM2529778	0	4.36438	-3.32193	-3.32193	1.85651	-2.71989	-1.05858	-1.73296	-1.2691	1.43314	-0.340846	low
GSM2529779	0	4.35616	-1.28825	-1.84486	0.41671	-3.10336	-1.53531	-3.32193	-1.06855	-0.645015	0.172082	high
GSM2529780	0	4.35616	-0.417816	-3.32193	0.241718	-3.08149	1.13844	-3.32193	-0.134034	-0.210777	-0.184549	low
GSM2529781	0	4.26301	-1.00651	-2.04755	0.488186	-3.32193	-0.427332	-2.23743	-0.854808	0.176144	-0.45277	low
GSM2529782	0	4.32055	-3.32193	-1.77085	0.733944	-3.20941	-1.01368	-3.32193	-0.680657	0.223904	-0.210326	low
GSM2529783	0	4.31781	-3.32193	-0.468543	1.09087	-3.01486	-1.4134	-3.32193	-0.361867	-1.33011	-0.0373404	low
GSM2529784	1	4.11233	0.67596	-3.32193	1.02453	-2.25642	-0.843389	-1.77034	-0.434348	0.272035	0.0462204	high
GSM2529785	0	4.21096	-3.32193	-1.43287	-0.262507	-3.32193	-0.574688	-3.32193	-1.13154	-0.470147	-0.0745448	low
GSM2529786	0	4.30411	-2.37501	-2.44944	-1.62758	-3.15359	-1.20128	-3.32193	-0.171786	-0.505627	0.418135	high
GSM2529787	0	4.30137	-3.32193	-2.62389	1.16891	-2.62673	-0.666737	-1.23458	-2.05667	1.30477	-0.411831	low
GSM2529788	1	1.11507	-3.32193	-3.32193	-0.6574	-2.8768	-0.342797	-2.24264	-1.02813	-0.84171	0.388588	high
GSM2529789	0	4.30411	-3.32193	-3.32193	-1.24936	-3.32193	0.320867	-3.32193	-1.02973	0.00145495	0.150091	high
GSM2529790	0	4.20548	-3.32193	-2.30169	1.14742	-3.32193	-0.991108	-3.32193	-0.915274	0.38584	-0.230267	low
GSM2529791	0	4.28219	-3.32193	-3.32193	0.111306	-3.05996	-1.29306	-3.32193	-1.30693	0.344647	0.302399	high
GSM2529792	0	4.76164	-0.383932	-3.32193	2.24382	-3.32193	0.387246	-0.52304	-2.05901	1.56789	-1.09625	low
GSM2529793	1	2.6	-1.56206	-2.05926	0.140896	-3.32193	-0.388866	-3.32193	-0.477062	-0.335909	-0.149058	low
GSM2529794	1	0.490411	-1.89777	-3.32193	-0.566182	-2.00742	-0.732927	-1.41102	-1.37687	-0.344476	0.534584	high
GSM2529795	0	4.76438	-3.32193	-0.959927	-0.354857	-3.32193	-0.227126	-3.32193	0.064498	-0.592304	-0.273529	low
GSM2529796	0	4.42192	-1.48342	-3.32193	1.49642	-2.77773	-0.869655	-3.32193	-1.94698	-0.355387	0.306212	high
GSM2529797	0	4.63288	-3.32193	-0.870812	1.65889	-3.32193	-0.284174	-3.32193	0.152871	-0.94586	-0.484657	low
GSM2529798	0	4.07671	-3.32193	-1.15811	0.158893	-2.57902	-0.135529	-0.421969	0.22525	0.284964	-0.686277	low
GSM2529799	0	4.11507	-3.32193	-3.32193	2.21219	-2.82313	-0.082316	-3.32193	-0.976475	3.03374	-0.757964	low
GSM2529800	0	4.2274	-3.32193	-2.03451	-0.937986	-3.1289	-1.94429	-3.32193	-0.243807	-1.32992	0.598178	high
GSM2529801	0	3.43562	-3.32193	-2.84986	-0.107691	-3.10924	-1.25643	-0.942737	-1.64017	0.824817	-0.22317	low
GSM2529802	0	2.81096	-3.32193	-1.3571	-0.195799	-3.32193	-0.483219	-3.32193	-0.951013	0.0303742	-0.24138	low
GSM2529803	0	2.66849	-3.32193	-2.54242	-0.944293	-3.08786	-0.172072	-3.32193	-1.72113	-0.419183	0.277171	high
GSM2529804	0	2.47671	-3.32193	-1.92237	0.91209	-3.32193	-0.559381	-1.33668	-1.7055	0.60984	-0.643367	low
GSM2529805	0	4.28219	-1.72488	-2.63325	-0.1961	-2.67837	-1.47419	-3.32193	-1.49833	-0.86395	0.644149	high
GSM2529806	0	4.28219	-3.32193	-1.91479	-0.400277	-3.32193	-1.49347	-2.30928	-1.41074	-1.1307	0.229236	high
GSM2529807	0	4.26301	-3.32193	-2.82123	-0.843409	-3.32193	-1.13491	-3.32193	-2.25675	-0.193523	0.396482	high
GSM2529808	0	4.26027	-1.04617	-2.41062	0.50231	-2.52565	0.876508	-1.25683	-1.62539	0.474005	-0.491067	low
GSM2529809	0	4.33699	-2.22733	-1.46337	-1.75416	-3.32193	-1.75179	-3.32193	-2.59703	-1.36694	0.641702	high
GSM2529810	0	4.24384	-2.1039	-2.75834	1.17859	-3.0685	-1.63236	-1.12708	-0.147012	-1.32332	0.0563201	high
GSM2529811	0	4.29863	-0.126141	-2.76729	-0.361672	-3.32193	-0.756917	-3.32193	-0.25571	-0.210735	0.0586873	high
GSM2529812	0	4.24384	-3.32193	-3.32193	1.82615	-3.32193	-0.787523	-1.4943	-0.89201	0.358936	-0.428891	low
GSM2529813	1	2.92055	-1.92592	-1.07241	-0.254971	-2.79335	0.503272	-3.32193	-1.2579	-0.665816	-0.123237	low
GSM2529814	0	4.21096	-0.820713	-0.889249	0.318299	-3.32193	0.38887	-2.1168	-1.8622	1.05184	-0.958911	low
GSM2529815	0	4.18904	-2.5214	-2.76052	1.13364	-2.93629	0.528591	-1.45743	-0.895666	1.12802	-0.739452	low
GSM2529816	0	4.16986	-3.32193	-2.10452	1.06585	-3.09498	-0.11515	-3.32193	-1.25938	3.74544	-1.07418	low
GSM2529817	0	4.20548	-3.32193	-2.76709	1.3451	-2.87585	-0.884426	-2.2035	-0.351763	-0.243368	-0.0826847	low
GSM2529818	0	4.16712	-3.32193	-1.51707	0.836126	-3.10213	0.0768081	-3.32193	-1.43371	-0.0302302	-0.329063	low
GSM2529819	1	3.76438	-3.32193	-2.36099	0.425287	-3.06032	0.367503	-3.32193	-0.812187	0.395271	-0.284966	low
GSM2529820	0	4.1726	-1.22807	-0.858206	-0.81439	-3.04747	-0.214252	-3.32193	1.06082	-0.774133	-0.194673	low
GSM2529821	0	4.22192	-3.32193	-1.58722	-1.40156	-3.07798	-0.933243	-3.32193	-1.34195	-1.34774	0.483855	high
GSM2529822	0	4.16712	-3.32193	-2.73203	-0.057243	-2.64139	-1.51068	-3.32193	-1.04652	0.548229	0.342543	high
GSM2529823	0	4.15342	-2.56941	0.0472299	-0.954121	-2.77719	-0.918494	-3.32193	-1.28246	-1.13547	0.145784	high
GSM2529824	0	4.19178	-2.26131	-3.32193	1.72848	-3.32193	-0.193645	-3.32193	-0.512857	-0.331727	-0.144139	low
GSM2529825	1	0.854795	0.267608	-2.81186	1.33507	-2.35323	-0.548123	-1.26315	-0.449637	0.440314	-0.292565	low
GSM2529826	0	4.1726	-2.07775	-1.11305	-3.32193	-3.08136	-1.05997	-3.32193	0.2939	-0.896944	0.442799	high
GSM2529827	0	4.13425	-3.32193	-1.12567	-0.330939	-3.32193	-0.808411	-3.32193	-0.0647817	-1.04319	-0.0247724	low
GSM2529828	0	4.15616	-3.32193	-3.32193	-0.575461	-2.45762	-0.549207	-3.32193	-0.755931	-0.118658	0.549077	high
GSM2529829	0	4.13699	-1.07394	0.577528	-0.864239	-3.10507	0.087172	-3.32193	-1.88524	-0.0496645	-0.511342	low
GSM2529830	0	4.14521	-3.32193	-2.36846	0.637824	-3.32193	-1.43453	-3.32193	-0.180152	-0.94203	0.186463	high
GSM2529831	0	4.09863	-1.5376	-2.02204	0.636859	-2.95878	-0.747496	-1.76642	-1.59121	-0.416489	-0.159296	low
GSM2529832	1	3.9726	-0.00296201	-1.70641	-1.05944	-3.32193	-0.688161	-3.32193	-0.155383	-0.667115	0.0290723	low
GSM2529833	0	4.10959	-3.32193	-2.83894	1.82487	-0.863848	0.170823	-3.32193	0.0503972	0.16827	0.459858	high
GSM2529834	0	4.13425	-1.61716	-1.89278	0.451973	-3.11655	-0.0673653	-1.83372	-0.875	0.563373	-0.604322	low
GSM2529835	0	4.10685	-3.32193	-2.54051	-1.76511	-2.01176	-0.603523	-3.32193	-0.789125	-0.950983	0.927161	high
GSM2529836	0	4.09315	-3.32193	-1.47414	1.09633	-3.32193	1.32993	-3.32193	-0.630564	1.17159	-1.01652	low
GSM2529837	0	4.09589	-3.32193	-1.97305	0.800074	-3.32193	-0.223702	-3.32193	-0.218258	0.384381	-0.437447	low
GSM2529838	0	4.05753	-3.32193	-2.39187	1.56342	-3.10513	-0.243733	-3.32193	0.0783789	0.549088	-0.434404	low
GSM2529839	0	4.05205	-3.32193	-1.6778	-1.82691	-3.32193	-1.12541	-3.32193	-0.59041	-1.03083	0.382485	high
GSM2529840	0	4.05205	-3.32193	-3.32193	0.559746	-3.32193	-0.290106	-3.32193	-0.370171	-0.549367	0.0938172	high
GSM2529841	0	4.07945	-3.32193	-3.32193	0.515026	-3.32193	-0.226753	-3.32193	-1.04809	-0.19938	0.0553378	high
GSM2529842	0	4.07671	-3.32193	-3.32193	-0.0558717	-2.78411	-0.0903619	-3.32193	-0.622037	-0.157377	0.269789	high
GSM2529843	0	4.07671	-2.16469	-2.67762	1.51375	-3.32193	-0.261778	-1.6584	-1.00068	0.413096	-0.611121	low
GSM2529844	1	3.60822	-3.32193	-2.10398	0.163241	-3.07722	0.673546	-3.32193	-1.25572	0.107206	-0.26692	low
GSM2529845	1	1.4411	-3.32193	-2.39082	-2.5677	-2.53016	-0.899501	-3.32193	-0.901947	-0.4473	0.765348	high
GSM2529846	0	3.99726	-0.113723	-1.54768	0.544327	-3.32193	-0.00446092	-0.784463	-0.202695	0.640408	-1.01828	low
GSM2529847	0	3.98082	-0.493264	-1.8234	0.0273537	-3.32193	-0.414815	-3.32193	-1.64342	-0.268763	-0.128962	low
GSM2529848	1	1.5589	-2.2721	-2.22017	0.530111	-1.34783	-0.423756	-3.32193	-1.55643	-1.21061	0.852856	high
GSM2529849	0	3.98082	-3.32193	-1.58608	-0.144147	-3.07486	0.0705706	-3.32193	0.078562	-0.370504	-0.195299	low
GSM2529850	0	3.9589	-2.14023	-2.84194	0.231211	-3.09434	0.44718	-3.32193	-0.839307	0.292157	-0.187415	low
GSM2529851	1	1.96164	-3.32193	-3.32193	-1.26219	-3.32193	-1.64601	-3.32193	-0.997558	1.18177	0.250255	high
GSM2529852	0	3.97808	-3.32193	-2.01394	-0.421658	-2.83931	0.32445	-3.32193	-1.19879	-0.47569	0.0780409	high
GSM2529853	0	3.93973	-1.4499	-1.23977	-1.02958	-3.32193	-0.24893	-3.32193	-0.62789	-0.976943	-0.0202271	low
GSM2529854	0	3.92329	-3.32193	-0.149775	-0.341588	-3.08654	-0.128918	-1.20308	-0.302214	-0.304468	-0.718717	low
GSM2529855	0	3.93425	-3.32193	-2.54905	1.58679	-3.32193	-1.28846	-3.32193	-1.71387	-1.89355	0.383764	high
GSM2529856	1	3.62466	-3.32193	-1.45696	-0.750174	-3.06988	0.565676	-3.32193	-1.26846	-0.334507	-0.143416	low
GSM2529857	0	3.90411	-3.32193	-1.11315	-0.137883	-3.05322	-0.222653	-3.32193	-1.54053	-0.584633	-0.0664122	low
GSM2529858	0	3.88767	-3.32193	-0.786029	0.653308	-3.09847	-0.696241	-3.32193	-0.0425088	-0.735939	-0.236331	low
GSM2529859	0	3.90137	-3.32193	-1.24552	1.22777	-3.05945	-0.21077	-3.32193	-0.685011	-1.11017	-0.173443	low
GSM2529860	0	3.97808	-0.832028	-2.1187	0.857647	-3.0917	0.458947	-2.33726	-0.694739	0.569763	-0.658568	low
GSM2529861	1	3.91781	-3.32193	-0.830824	-2.23265	-3.04537	0.24372	-3.32193	-1.17583	-1.0476	0.163478	high
GSM2529862	1	1.93699	-3.32193	-3.32193	-0.248684	0.508419	0.341181	-3.32193	1.58012	-1.22602	1.52964	high
GSM2529863	0	3.84384	-3.32193	-2.79536	-1.42422	-3.08014	2.85083	-3.32193	-2.13174	-0.335594	-0.16028	low
GSM2529864	0	3.87945	-3.32193	-1.25095	0.662224	-3.05858	-0.160435	-1.56528	-1.27717	0.203853	-0.620496	low
GSM2529865	0	3.8411	-1.30906	-1.54251	-0.689367	-2.81613	0.366558	-3.32193	-0.280103	0.217342	-0.232035	low
GSM2529866	0	3.7863	-1.81711	-1.24268	-0.275325	-2.51623	-0.385469	-1.97218	-0.47686	-0.245085	-0.168651	low
GSM2529867	0	3.80822	-3.32193	-0.479593	1.03943	-2.64856	0.957857	-1.83164	-0.741447	0.835253	-1.02055	low
GSM2529868	0	3.80274	-3.32193	-0.617209	1.10611	-3.04161	-0.524502	-2.2131	-0.218043	-0.335727	-0.585805	low
GSM2529869	0	3.76986	-3.32193	-3.32193	-0.914722	-1.38627	-0.340627	-3.32193	-2.49792	-0.790919	1.22635	high
GSM2529870	0	3.7863	-3.32193	-2.01647	0.365704	-3.32193	1.24318	-3.32193	-0.829752	0.338886	-0.591059	low
GSM2529871	0	3.80274	-3.32193	-3.32193	1.31725	-2.95288	-0.736619	-1.12521	-1.59128	0.766841	-0.330151	low
GSM2529872	0	3.74521	-0.814925	-1.21846	1.23515	-3.32193	0.298531	-0.846288	-1.17335	-1.01216	-0.772557	low
GSM2529873	0	3.76164	-3.32193	-3.32193	-0.939883	-2.82551	-0.191437	-3.32193	-1.22564	1.74562	0.00598797	low
GSM2529874	0	3.75068	-3.32193	-2.48963	1.75093	-3.10417	0.334906	-3.32193	-0.0569504	0.373576	-0.500053	low
GSM2529875	1	3.23014	-1.57418	-0.17203	-2.04769	-3.32193	0.953793	-1.73738	-0.103692	-1.30444	-0.507529	low
GSM2529876	0	3.80548	-3.32193	-1.41001	1.09653	-3.08145	-0.301629	-3.32193	0.858936	-0.337138	-0.395075	low
GSM2529877	0	3.76712	-2.09461	-1.5935	0.875812	-3.04753	-0.16882	-3.32193	-1.41102	0.85235	-0.476591	low
GSM2529878	0	3.67397	-2.39463	-1.96426	0.668028	-2.64539	-0.173424	-3.32193	-1.02804	-0.0900902	-0.0326665	low
GSM2529879	0	3.66849	-0.592058	-2.46642	-0.852876	-3.32193	-0.607129	-2.4585	-1.22881	-0.641552	0.0842894	high
GSM2529880	0	3.70411	-3.32193	-2.70808	0.0835102	-3.32193	0.0170754	-3.32193	-0.754536	-0.532326	0.00461459	low
GSM2529881	0	3.67123	-3.32193	-3.32193	-0.5011	-3.32193	-0.37686	-3.32193	-1.06289	-1.69462	0.563429	high
GSM2529882	0	3.75068	-2.13292	-2.42442	0.0854532	-2.94656	-0.230158	-2.53905	-1.05699	0.0840697	-0.121459	low
GSM2529883	0	3.6137	-0.748975	-2.16928	-0.116947	-3.32193	0.649365	-3.32193	-1.5465	-0.443383	-0.20294	low
GSM2529884	0	3.64932	-0.799842	-2.24434	-0.0466334	-1.6722	-0.12932	-1.36089	-1.52978	-0.114735	0.195135	high
GSM2529885	0	3.63836	-3.32193	-3.32193	-0.302869	-2.91607	-0.332551	-3.32193	-0.961401	-0.0492808	0.298989	high
GSM2529886	0	3.60822	-3.32193	-3.32193	0.426866	-1.75292	0.407973	-1.38712	-0.798183	1.55853	-0.170257	low
GSM2529887	0	3.5726	0.0245126	-3.32193	0.178517	-3.32193	-0.89228	-3.32193	0.14274	-0.141877	0.0722468	high
GSM2529888	0	3.56986	-3.32193	-1.88565	-1.81139	-3.15094	-0.751788	-3.32193	-0.742234	-0.681587	0.345942	high
GSM2529889	0	3.57534	-3.32193	-2.32185	-0.203087	-2.95134	-1.4491	-3.32193	0.0247509	-0.533737	0.327464	high
GSM2529890	0	3.57534	-3.32193	-2.41256	0.377324	-2.64	0.880328	-3.32193	-0.690796	-0.204108	-0.0806637	low
GSM2529891	0	3.57534	-3.32193	-3.32193	0.725506	-2.87077	-1.92886	-3.32193	-0.997359	-0.306191	0.532818	high
GSM2529892	0	3.57534	-1.97031	-0.273212	0.714021	-2.77653	0.0380899	-0.888245	-1.91236	0.760902	-0.958209	low
GSM2529893	0	3.56986	-1.50712	-3.32193	1.49663	-3.07823	-1.21619	-3.32193	-1.06129	0.0298458	0.11193	high
GSM2529894	0	3.49589	-3.32193	-2.32678	-1.33611	-3.09987	-0.549839	-3.32193	-0.825839	-0.549346	0.323503	high
GSM2529895	0	3.51233	-3.32193	-3.32193	-2.09409	-3.32193	-1.94968	-3.32193	0.435063	-2.17885	1.08482	high
GSM2529896	0	3.58356	-3.32193	-3.32193	1.18935	-3.32193	-0.528827	-0.863633	-1.53595	0.66216	-0.507228	low
GSM2529897	0	3.53973	-2.20503	-1.1755	1.08441	-2.5725	-1.33656	-3.32193	-1.4997	-0.669483	0.160221	high
GSM2529898	0	3.49315	-3.32193	-3.32193	1.87101	-2.81929	-1.49646	-1.77635	-0.16237	1.12808	-0.298174	low
GSM2529899	0	3.51233	-3.32193	-1.95633	-2.44676	-3.10247	-0.626778	-3.32193	-0.353078	-0.927104	0.471153	high
GSM2529900	0	3.51507	-3.32193	-2.50729	-0.784662	-3.08474	-0.838009	-3.32193	0.0790661	-1.96133	0.59981	high
GSM2529901	0	3.51507	-3.32193	-1.47339	0.611597	-3.08005	-1.41593	-3.32193	-0.55689	-0.922929	0.122862	high
GSM2529902	1	1.4	-2.20467	-2.58841	0.328515	-3.10839	-0.724973	-3.32193	-1.0725	-0.517385	0.16395	high
GSM2529903	0	3.51781	-3.32193	-2.8378	-0.433202	-3.0653	-0.999333	-2.15223	-1.13246	0.7564	-0.0523926	low
GSM2529904	0	3.47945	1.33248	-3.32193	1.39359	-3.32193	-1.37693	-3.32193	-0.747807	0.0879814	-0.0193837	low
GSM2529905	0	3.47671	-0.497464	-0.814968	-0.591034	-3.09002	0.826319	-2.25367	-0.44255	-0.512298	-0.571981	low
GSM2529906	0	3.43562	-3.32193	-2.3484	-1.78412	-3.32193	-1.09051	-3.32193	-1.21281	-0.387442	0.398152	high
GSM2529907	0	3.47671	-3.32193	-1.4946	1.32295	-3.32193	0.20523	-3.32193	-2.16762	0.734785	-0.629343	low
GSM2529908	0	3.47123	-2.16836	-3.32193	0.0319202	-2.55065	-1.39561	-3.32193	-1.33858	-0.45289	0.683931	high
GSM2529909	0	3.43562	-3.32193	-2.89648	-1.87906	-3.10401	-1.46909	-3.32193	-2.43236	-1.17062	0.931043	high
GSM2529910	0	3.47397	-3.32193	-3.32193	1.50413	-3.32193	-1.4456	-3.32193	-0.298084	-0.488902	0.160739	high
GSM2529911	1	1.43836	-3.32193	-3.32193	-0.916303	-2.75718	-2.6906	-3.32193	-1.15478	-1.29041	1.17803	high
GSM2529912	0	3.40274	-2.10603	-1.85154	1.04884	-2.87419	-1.91614	-0.391889	-0.8775	1.21952	-0.612444	low
GSM2529913	0	3.38082	-0.934811	-3.32193	0.138369	-3.32193	-2.198	-3.32193	-0.403758	-0.663022	0.494461	high
GSM2529914	0	3.47397	-3.32193	-1.76886	-0.723773	-3.32193	-2.18331	-1.99277	-0.537181	-0.747911	0.181034	high
GSM2529915	0	3.38356	-2.13533	-1.7819	1.17575	-2.90114	-1.36998	-3.32193	-2.33688	-0.984131	0.27773	high
GSM2529916	0	3.4	-3.32193	-2.21694	1.21832	-3.32193	-1.28993	-3.32193	-1.0307	1.03517	-0.339868	low
GSM2529917	0	3.3589	-1.9274	-3.32193	-0.700828	-3.32193	-1.52841	-3.32193	-2.04253	-0.700908	0.623704	high
GSM2529918	0	3.38356	-3.32193	-3.32193	-0.0134143	-3.0739	-2.13658	-3.32193	-0.478654	-1.47438	0.827339	high
GSM2529919	0	3.47945	-1.76489	-0.0100617	0.773431	-3.32193	-1.58732	-3.32193	-0.150949	-0.969074	-0.28851	low
GSM2529920	0	3.3589	-3.32193	-3.32193	-1.5665	-1.4646	-1.33125	-3.32193	-0.668015	-1.40576	1.48651	high
GSM2529921	0	3.34521	-3.32193	-2.79861	-1.77157	-2.92928	-1.31172	-3.32193	-0.985739	-0.549069	0.692699	high
GSM2529922	0	3.34521	-3.32193	-1.74095	1.0858	-3.13644	-0.552803	-2.4313	-0.0676712	0.255851	-0.505062	low
GSM2529923	0	3.32603	-2.04837	-2.73467	-0.00221768	-3.32193	-0.407874	-3.32193	-0.053332	-1.10545	0.160235	high
GSM2529924	0	3.28219	-1.3627	-1.98796	1.44069	-3.32193	-0.166737	-3.32193	-0.553604	0.2382	-0.512505	low
GSM2529925	0	3.28493	0.0311905	-2.96257	-1.46358	-3.14935	-0.991966	-3.32193	0.171297	-0.33266	0.35281	high
GSM2529926	0	3.34521	-3.32193	-2.44722	0.971648	-2.42634	0.476226	-3.32193	-0.288713	-0.0731914	-0.0583012	low
GSM2529927	0	3.32055	-2.17801	-1.23688	-1.42997	-2.21213	-0.278442	-3.32193	-0.854612	-0.555609	0.385301	high
GSM2529928	0	3.30685	-2.12816	-2.7738	1.19052	-1.45387	-1.78396	-3.32193	-0.680521	-0.122639	0.775956	high
GSM2529929	0	3.34795	-3.32193	-2.01375	-0.431588	-2.82658	-1.36468	-3.32193	-0.832732	-0.125631	0.295665	high
GSM2529930	0	3.32877	-2.11465	-2.76123	0.130903	-2.85564	-0.474272	-3.32193	-0.77552	0.00354755	0.132158	high
GSM2529931	0	3.28493	-3.32193	-1.89724	-0.717605	-2.49012	-0.979662	-3.32193	-1.58932	-1.7601	0.787249	high
GSM2529932	0	3.28493	-1.81453	-3.32193	1.05114	-3.32193	0.00525524	-3.32193	0.556866	-0.17397	-0.20463	low
GSM2529933	0	3.30959	-2.22781	-3.32193	1.08203	-3.11028	-0.797325	-3.32193	-0.983378	-0.782896	0.270499	high
GSM2529934	0	3.26849	-1.97619	-2.26338	1.42825	-2.82605	-0.612076	-1.45107	-0.850819	-0.433713	-0.283254	low
GSM2529935	0	3.32877	-3.32193	-1.67119	-0.618635	-3.32193	-1.03052	-3.32193	-1.01046	-0.909236	0.197663	high
GSM2529936	0	3.29863	-2.01846	-2.98232	-0.465396	-3.32193	-1.69382	-2.66323	-0.377242	0.332759	0.11162	high
GSM2529937	0	3.25205	-1.19838	-1.62841	0.0934101	-3.32193	-0.67184	-3.32193	-0.340454	-0.0709317	-0.249653	low
GSM2529938	0	3.24658	3.0408	-2.78803	1.26996	-3.32193	-0.827037	-3.32193	-0.0842512	-0.574242	-0.135429	low
GSM2529939	0	3.30411	-1.80618	-3.32193	1.2027	-2.74444	-0.670229	-3.32193	-0.943034	-1.29437	0.471459	high
GSM2529940	0	3.26301	-2.22314	-2.85622	-2.67244	-3.32193	-0.561445	-3.32193	-0.907971	-0.963386	0.611311	high
GSM2529941	0	3.30685	-1.68895	-2.60296	1.2899	-3.32193	-0.71038	0.00479763	-1.07503	0.655434	-0.815518	low
GSM2529942	0	3.32603	-3.32193	-2.19646	-0.570319	-3.32193	-0.824918	-2.2921	-1.18783	-1.62355	0.276574	high
GSM2529943	1	3.11781	-3.32193	-2.66319	0.00842522	-3.32193	-1.17722	-3.32193	-0.472433	-1.15674	0.351618	high
GSM2529944	0	3.25205	-2.16859	-3.32193	0.190602	-3.32193	-1.34501	-3.32193	-1.28244	-1.05123	0.497728	high
GSM2529945	1	2.48219	-1.81569	-3.32193	-1.71822	-2.9891	-1.67073	-3.32193	-1.17854	-1.42385	1.01709	high
GSM2529946	0	3.20548	-3.32193	-3.32193	-0.692644	-3.08266	-1.84722	-2.18091	-1.49279	1.91001	-0.00199409	low
GSM2529947	0	3.23288	-2.08117	-2.13509	1.12818	-3.32193	-0.237404	-2.24607	0.0999321	0.730514	-0.730155	low
GSM2529948	0	3.20822	-3.32193	-3.32193	-0.04187	-3.32193	-1.84319	-3.32193	-1.24503	-0.229184	0.45485	high
GSM2529949	1	1.1589	-3.32193	-2.72845	-0.349677	-2.05026	-3.32191	-3.32193	-0.633761	-1.47746	1.3709	high
GSM2529950	0	3.15068	-3.32193	-2.10312	-1.27987	-3.1215	-1.35357	-3.32193	-2.26674	-1.51106	0.730691	high
GSM2529951	0	3.19452	-3.32193	-2.17161	-0.097647	-3.01663	-1.49273	-1.37915	-2.38607	-0.27608	0.086374	high
GSM2529952	0	3.19178	-2.20884	-2.82908	-0.496039	-1.31235	0.624134	-3.32193	-1.42526	-0.822437	0.833001	high
GSM2529953	0	3.09863	-3.32193	-3.32193	0.214697	-3.09814	-3.32192	-3.32193	-0.780483	-1.95301	1.13752	high
GSM2529954	0	3.05479	-3.32193	-3.32193	1.31415	-3.32193	-0.0551083	-1.29982	-0.462179	-0.0149558	-0.468682	low
GSM2529955	0	3.09589	-1.33367	-2.75699	-0.0660256	-3.13159	-3.32192	-3.32193	-0.299168	-1.59304	0.903601	high
GSM2529956	0	3.09589	-0.120006	-2.73634	0.474036	-3.32193	-3.02845	-3.32193	0.383917	-1.49177	0.60805	high
GSM2529957	0	3.03288	-2.3357	-1.29062	-0.958693	-2.838	-1.5683	-3.32193	-1.18711	-0.72584	0.40357	high
GSM2529958	0	3.08219	-3.32193	-1.88503	-1.22992	-3.32193	-1.03302	-3.32193	-1.72428	-0.912602	0.3741	high
GSM2529959	0	3.07671	-3.32193	-3.32193	0.349195	-3.32193	-1.11774	-3.32193	-1.32998	-0.79416	0.398861	high
GSM2529960	0	3.0411	-3.32193	-3.32193	-1.12367	-3.32193	-1.25968	-3.32193	-1.44362	-0.4897	0.567853	high
GSM2529961	1	2.16986	-3.32193	-2.43962	1.22141	-3.10248	0.16379	-3.32193	-1.18106	-1.5877	0.11704	high
GSM2529962	0	3.02466	-0.500793	-2.73478	-1.24488	-2.94303	-1.63945	-3.32193	-1.06488	-1.41929	0.815887	high
GSM2529963	0	3.15068	-2.34334	-3.32193	0.82015	-2.96964	-1.56681	-3.32193	-1.41858	-0.535616	0.478703	high
GSM2529964	0	3.19178	-3.32193	-1.1283	-0.449084	-2.78258	-1.09337	-2.069	-1.30682	-0.416321	0.00317969	low
GSM2529965	0	3.13425	-2.06854	-2.30783	-1.23202	-3.32193	-0.664649	-3.32193	-1.46145	-0.90935	0.34717	high
GSM2529966	1	0.69863	1.84345	-3.32193	0.59431	-3.11814	-2.78743	-3.32193	-0.957913	-1.85154	0.875004	high
GSM2529967	0	3.19178	-3.32193	-1.67261	2.12485	-3.00032	0.186747	-2.48562	-1.05882	-0.0138338	-0.612822	low
GSM2529968	0	3.12055	-0.409221	-2.75111	-0.625865	-3.32193	0.532001	-1.45513	-1.65755	-0.199166	-0.327144	low
GSM2529969	0	3.09315	-1.51359	-1.41928	0.721136	-2.85699	0.776649	0.242292	-1.44667	1.06633	-1.17971	low
GSM2529970	0	3.16986	-2.21964	-2.47771	-2.60451	-3.32193	-1.25285	-3.32193	-0.613021	-1.03973	0.654219	high
GSM2529971	0	3.13151	-3.32193	-2.64115	0.0413607	-2.99446	-0.51072	-3.32193	-0.774624	-0.327171	0.172596	high
GSM2529972	1	0.723288	-3.32193	-3.32193	-0.449625	-2.90664	-2.31957	-3.32193	0.134185	-0.834843	0.797206	high
GSM2529973	0	3.12877	-1.42764	-3.32193	1.04713	-2.86939	-0.876118	-3.32193	-0.695671	0.652904	0.0205018	low
GSM2529974	0	3.07397	-3.32193	-3.32193	-0.0318311	-3.32193	-2.19464	-3.32193	-0.403803	-1.08703	0.655806	high
GSM2529975	0	2.98356	-3.32193	-3.32193	1.2418	-3.10845	0.0895356	-1.16637	-0.905188	-0.261331	-0.3401	low
GSM2529976	0	3	0.292652	-1.97954	-0.772402	-2.74295	-0.619176	-3.32193	0.173383	-1.52052	0.410381	high
GSM2529977	0	3.02192	-3.32193	-3.32193	1.98212	-2.67672	-1.7129	-3.32193	-0.815562	-1.24919	0.591848	high
GSM2529978	0	2.98082	-3.32193	-3.32193	-1.71062	-3.32193	-2.61101	-3.32193	-0.331503	-1.18362	0.982651	high
GSM2529979	0	3.05479	-3.32193	-2.75158	0.60502	-3.1103	-1.73651	-3.32193	-1.43355	-0.477279	0.381612	high
GSM2529980	0	3.00274	-0.161469	-1.41641	-1.16549	-3.32193	-0.917761	-3.32193	-0.165499	0.251568	-0.17454	low
GSM2529981	0	2.97808	-3.32193	-2.04498	0.807	-3.32193	-0.668035	-0.378091	-0.492034	0.351447	-0.751158	low
GSM2529982	0	2.96164	-3.32193	-1.99769	-0.927458	-3.09913	-1.59788	-1.40354	-0.890843	-0.283803	0.059047	high
GSM2529983	0	2.9589	-3.32193	-0.473877	-1.71534	-3.12607	-0.512645	-3.32193	-1.14285	-0.553612	0.019534	low
GSM2529984	0	2.96712	-1.63469	-1.23784	-0.79	-2.57648	-0.709986	-3.32193	-1.3366	-1.35406	0.446549	high
GSM2529985	0	2.93973	-0.0856299	-2.31686	0.907837	-3.32193	0.318215	-1.5592	-1.18009	0.793205	-0.83182	low
GSM2529986	0	2.94247	-2.09129	-2.0087	0.263756	-3.32193	-1.12363	-2.19764	-0.826463	-0.581987	-0.116025	low
GSM2529987	1	2.34521	-3.32193	-2.82498	-0.8534	-2.5597	-0.722088	-2.28062	-0.512915	-0.351735	0.366588	high
GSM2529988	0	2.92877	-2.21964	-2.54656	1.45616	-2.91952	0.725561	-2.32706	-0.852141	1.62099	-0.847614	low
GSM2529989	0	2.9589	-1.55781	-2.79551	-0.470601	-3.32193	-0.337137	-2.25417	-0.95835	-0.0569309	-0.118674	low
GSM2529990	0	2.96438	-3.32193	-0.733546	1.31849	-3.32193	-0.256062	-3.32193	-1.56157	-0.259755	-0.507632	low
GSM2529991	0	2.87945	-3.32193	-2.05212	0.681854	-3.32193	0.348057	-3.32193	-0.882366	-1.14873	-0.119968	low
GSM2529992	0	2.89041	-3.32193	-2.50323	0.521242	-3.12269	1.12188	-2.4103	-1.36465	0.110164	-0.467321	low
GSM2529993	0	2.83014	-3.32193	-3.32193	1.1361	-2.06117	-1.32343	-1.64374	-1.57761	0.489461	0.274472	high
GSM2529994	0	2.79178	-3.32193	-2.85333	0.697827	-2.4779	-0.991161	-3.32193	-0.77772	-1.61431	0.696672	high
GSM2529995	0	2.80822	-3.32193	-3.32193	0.389534	-2.8563	-0.432731	-2.24046	-2.07713	0.0838261	0.130266	high
GSM2529996	0	2.78904	-2.19154	-2.84828	-0.804479	-1.58251	-0.294742	-3.32193	-1.81722	-0.698012	0.949269	high
GSM2529997	0	2.78356	-2.24302	-1.56472	0.327101	-3.10753	0.0969519	-2.37948	-1.44053	0.083758	-0.4393	low
GSM2529998	0	2.80548	-3.32193	-2.09389	-2.04281	-3.32193	-0.768543	-3.32193	0.612201	-1.30144	0.405876	high
GSM2529999	0	2.75342	-2.1756	-1.79765	-0.375691	-3.32193	-0.650995	-3.32193	-1.38135	-0.945627	0.131097	high
GSM2530000	0	2.81096	-3.32193	-2.14843	-1.29542	-2.51692	-0.661632	-3.32193	-0.703065	-1.66975	0.765663	high
GSM2530001	0	2.74795	-3.32193	-2.30776	-1.22349	-3.32193	-2.25542	-3.32193	-0.810106	-2.01907	0.872403	high
GSM2530002	0	2.72877	-3.32193	-3.32193	-0.427291	-3.10046	-0.234944	-3.32193	-1.11248	-0.0288446	0.235174	high
GSM2530003	0	2.69589	-3.32193	-1.06873	1.73981	-2.91469	-0.401833	-3.32193	-0.858674	-0.220883	-0.378761	low
GSM2530004	0	2.69589	-3.32193	-1.31055	-0.304719	-3.07104	-0.756588	-3.32193	-0.538069	-0.926553	0.0972499	high
GSM2530005	0	2.73425	-1.66712	-2.30948	-0.04782	-3.32193	-1.12356	-3.32193	-0.912779	-0.111335	0.0442255	high
GSM2530006	0	2.65479	-3.32193	-1.62585	-1.1662	-3.10133	-0.443191	-3.32193	-1.52124	-0.273402	0.127594	high
GSM2530007	0	2.67397	-3.32193	-1.99892	0.840604	-3.32193	-1.77747	-3.32193	-0.329345	-0.826719	0.134405	high
GSM2530008	0	2.67397	-2.29408	-2.34184	0.0606216	-3.12477	-1.30143	-3.32193	-0.584577	-0.727888	0.270312	high
GSM2530009	0	2.65753	-2.06626	-2.39019	0.740401	-2.66037	-0.277625	-1.09727	-0.321358	0.810468	-0.533158	low
GSM2530010	0	2.63562	1.60302	-3.32193	1.53657	-2.64466	-0.426076	-0.807932	-0.421672	0.630154	-0.487795	low
GSM2530011	0	2.65205	-3.32193	-2.49288	0.615463	-3.32193	-0.460507	-3.32193	-0.0318031	-0.258705	-0.133142	low
GSM2530012	0	2.65753	-1.74705	-2.40921	0.967685	-3.1197	-0.675957	-3.32193	-0.950623	-1.02368	0.125328	high
GSM2530013	0	2.6	-3.32193	-1.05641	-0.488702	-3.32193	-0.854369	-3.32193	-0.800206	-0.601227	-0.0576133	low
GSM2530014	0	2.56164	-2.33818	-2.36126	0.142283	-3.32193	-0.670929	-2.4239	-0.311379	0.0466978	-0.254655	low
GSM2530015	0	2.57808	-3.32193	-3.32193	0.337837	-3.32193	-1.30181	-1.84563	-1.51428	-0.543787	0.172076	high
GSM2530016	0	2.59178	-1.1591	-2.82952	0.408201	-2.74668	-1.16338	-2.36061	-1.61023	0.547243	0.0511804	high
GSM2530017	0	2.53973	-0.387719	-2.1622	1.77393	-2.53203	-0.143882	-3.32193	-0.552941	1.26943	-0.486284	low
GSM2530018	0	2.52329	-3.32193	-0.911367	0.105571	-3.13539	-0.508518	-2.47493	-1.41261	-0.565436	-0.255173	low
GSM2530019	0	2.50411	-1.52178	-2.82067	1.35075	-3.32193	-1.18916	-3.32193	-0.636919	-0.994902	0.141718	high
GSM2530020	0	2.50137	-1.58678	-2.50372	1.24486	-2.45971	-0.153121	-1.36731	-1.60279	0.999625	-0.453036	low
GSM2530021	0	2.42192	-2.17253	-1.72276	-0.432102	-2.71621	-1.18288	-3.32193	-0.829701	-1.15423	0.458062	high
GSM2530022	0	2.48493	-3.32193	-1.63719	0.384823	-3.32193	-0.342393	-2.2663	-0.107455	-1.04146	-0.264682	low
GSM2530023	0	2.52329	-3.32193	0.000255334	2.33885	-3.02598	1.46744	-3.32193	-0.947626	-1.09	-0.858673	low
GSM2530024	0	2.51233	-3.32193	-0.520776	0.100797	-3.08774	0.153332	-3.32193	-1.02314	-0.0835616	-0.44728	low
GSM2530025	0	2.46301	-0.54942	-2.1105	0.257831	-2.72414	-0.98238	-3.32193	0.304453	-1.21148	0.304512	high
GSM2530026	0	2.46575	-3.32193	-2.37318	1.20717	-2.73192	-1.00639	-3.32193	-1.05588	-1.23927	0.375006	high
GSM2530027	0	2.51781	-3.32193	-1.19261	-0.0553184	-2.75053	-1.59263	-3.32193	-1.57082	-0.875783	0.374326	high
GSM2530028	0	2.48493	-2.33126	-1.92773	-1.18005	-3.32193	-0.795131	-3.32193	-1.25273	0.0463625	0.0640399	high
GSM2530029	0	2.44384	-3.32193	-1.97821	-0.137327	-2.83617	-0.122018	-3.32193	-1.79892	0.295417	-0.0170797	low
GSM2530030	1	0.60274	-0.322891	-3.32193	0.380552	-1.85415	-0.208413	-1.44686	-0.434758	-0.907987	0.402921	high
GSM2530031	0	2.47397	-2.38884	-0.521465	0.823301	-3.15128	0.865178	-3.32193	-0.131116	-1.53566	-0.452646	low
GSM2530032	0	2.40274	-1.13983	-0.739136	-0.188176	-3.32193	-0.532336	-2.38304	-0.4889	0.211461	-0.604645	low
GSM2530033	0	2.46575	-2.24225	-1.93415	0.50929	-3.1139	-0.0288156	-3.32193	-0.731161	-0.223832	-0.210408	low
GSM2530034	0	2.41644	-1.12824	-2.85156	-0.798133	-2.27897	-1.32349	-3.32193	-2.16033	-1.54015	1.07804	high
GSM2530035	0	2.38904	-1.01616	-2.83423	-0.292807	-2.71034	-1.15274	-3.32193	-2.27145	0.163293	0.432605	high
GSM2530036	0	2.39726	-3.32193	-0.366563	1.33623	-3.10265	-0.353208	-3.32193	-1.66121	-1.49254	-0.19631	low
GSM2530037	0	2.38904	-3.32193	-1.9471	-1.41633	-2.96765	0.825501	-3.32193	-0.303139	0.278377	-0.170976	low
GSM2530038	0	2.3863	-3.32193	-3.32193	1.35444	-2.98543	1.73204	-2.48809	-0.357557	-0.178055	-0.477702	low
GSM2530039	0	2.36986	-0.948013	-2.63578	0.0834421	-3.32193	-0.769277	-1.97371	-0.492856	0.462126	-0.347477	low
GSM2530040	0	2.35068	1.47017	-2.0275	0.226829	-3.07804	0.886792	-1.62085	-1.0777	0.260905	-0.715048	low
GSM2530041	0	2.4	-1.77436	-3.32193	-0.0818657	-3.14722	-0.581144	-2.4573	-1.24623	-0.746023	0.250739	high
GSM2530042	0	2.38082	-3.32193	-3.32193	0.919142	-2.83183	-0.603674	1.62715	0.263551	-1.27407	-0.327729	low
GSM2530043	0	2.38904	-3.32193	-3.32193	0.954323	-3.32193	0.532192	-1.73817	-0.918516	0.147124	-0.469279	low
GSM2530044	0	2.33151	-3.32193	-2.51711	1.07025	-3.11278	-1.01523	-2.3389	-1.03206	-0.0656677	-0.130689	low
GSM2530045	0	2.32603	-3.32193	-1.09331	0.81836	-3.32193	0.29219	-3.32193	-0.753076	-0.6199	-0.444497	low
GSM2530046	0	2.32603	-3.32193	-1.4033	1.17796	-3.32193	-3.16648	-3.32193	-2.47423	-0.196408	0.235233	high
GSM2530047	0	2.31233	-3.32193	-3.32193	0.464982	-3.32193	-1.21323	-3.32193	-1.01739	0.33875	0.122797	high
GSM2530048	0	6.68493	-3.32193	-2.80348	0.0732033	-2.54949	-0.424043	-3.32193	1.15425	0.0783653	0.125058	high
GSM2530049	0	6.70685	-3.32193	-0.930246	-0.306133	-2.34317	-1.08574	-3.32193	-0.723263	-0.184698	0.199654	high
GSM2530050	0	6.69589	-1.36867	-1.93675	-2.21249	-2.82575	-0.838072	-2.31925	-0.746759	-0.349757	0.290193	high
GSM2530051	0	6.67945	-0.217303	-1.97924	0.0494579	-3.32193	0.779494	-3.32193	0.228111	-1.29396	-0.225855	low
GSM2530052	1	5.23836	-3.32193	-2.29154	-0.198682	-3.04071	-1.49617	-1.97775	-0.440383	0.293759	-0.0580984	low
GSM2530053	0	6.6274	-3.32193	-3.32193	0.275067	-1.66258	-0.0370371	-3.32193	0.440485	0.286041	0.457415	high
GSM2530054	0	6.62192	-3.32193	-3.32193	-1.57963	-3.08228	-2.45245	-2.10097	-0.278743	-0.332433	0.646675	high
GSM2530055	0	6.62192	-3.32193	-1.21254	-0.212235	-3.12396	-0.241731	-2.36123	-0.880123	-0.0768478	-0.361926	low
GSM2530056	1	2.42466	-3.32193	-2.81669	0.816379	-2.91452	0.199441	-1.18832	-1.14222	0.977551	-0.58965	low
GSM2530057	0	6.56712	-3.32193	-2.76255	0.720602	-3.32193	0.0504952	-2.22911	-1.09902	0.538836	-0.459882	low
GSM2530058	0	6.56712	-3.32193	1.46991	-0.373226	-3.01742	1.08492	-3.32193	-1.05455	-0.0609931	-0.922142	low
GSM2530059	0	6.54795	-3.32193	-2.4764	-0.189024	-3.32193	0.173762	-1.27318	-1.45221	0.156241	-0.443963	low
GSM2530060	0	6.5589	-3.32193	-0.195357	-0.332598	-2.8217	1.0321	-2.09909	-0.188478	-0.477775	-0.665623	low
GSM2530061	0	6.54795	-3.32193	-3.32193	0.191904	-3.32193	-1.01119	-3.32193	-1.23966	-0.762816	0.387395	high
GSM2530062	1	1.62466	-3.32193	-2.45791	-1.49275	-2.33643	-2.31136	-3.32193	-0.614995	-1.08197	1.0899	high
GSM2530063	0	6.54247	-1.00381	-1.33071	0.260182	-2.55012	2.70323	-3.32193	-1.32559	0.187046	-0.669885	low
GSM2530064	0	6.6411	-3.32193	-3.32193	0.305118	-2.99595	-0.713138	-3.32193	-0.589322	-1.08256	0.464919	high
GSM2530065	0	6.6411	-1.34561	-2.00481	1.45309	-3.08781	-0.304813	-3.32193	0.204904	0.119821	-0.423607	low
GSM2530066	0	6.6411	-0.884386	-1.91065	0.458245	-3.32193	-1.58344	-2.0011	-0.697902	0.298576	-0.334847	low
GSM2530067	0	6.52877	-1.53106	-1.47187	0.229428	-3.32193	0.368726	-3.32193	-0.521215	0.176616	-0.531424	low
GSM2530068	0	6.52329	0.366633	-2.17907	0.104298	-2.91295	0.49548	-3.32193	-1.27543	-0.965122	0.0287843	low
GSM2530069	0	6.54521	-3.32193	-2.89346	0.767384	-2.60894	-0.0373856	-3.32193	-0.763398	-0.290753	0.167218	high
GSM2530070	0	6.49041	-3.32193	-1.248	-0.424328	-2.29837	0.878638	-3.32193	0.201935	-0.314939	-0.106469	low
GSM2530071	0	6.49041	-3.32193	-2.07642	0.102962	-3.32193	-0.903991	-3.32193	-1.11237	-0.316436	0.0262668	low
GSM2530072	1	3.53151	-3.32193	-1.91132	1.26024	-3.02924	-0.0567454	-1.99298	-0.571918	0.916652	-0.728831	low
GSM2530073	0	6.48219	-0.136323	-3.32193	-1.21906	-3.32193	-1.6634	-3.32193	-1.94148	0.0965263	0.501271	high
GSM2530074	0	6.50411	-3.32193	0.12094	0.399805	-2.88721	-0.482166	-2.2253	0.800281	0.718061	-0.889639	low
GSM2530075	0	6.45205	-2.19434	-1.86704	1.53336	-2.53295	0.614335	-1.75939	0.257892	1.24966	-0.903319	low
GSM2530076	0	6.41644	-3.32193	-3.32193	1.1369	-3.32193	0.474399	-0.154029	0.41406	0.845293	-0.967736	low
GSM2530077	0	6.4137	-3.32193	-2.52614	-1.24291	-3.14644	-0.376498	-3.32193	-0.750499	0.608715	0.0325372	low
[truncated: 1,410 more rows]
